# Supplementary material for: Identification of DEGs and transcription factors involved in H. pylori-associated inflammation and their relevance with gastric cancer
Source: PeerJ. 2020 Jun 3;8:e9223. doi: 10.7717/peerj.9223 (PMC7275685; doi:10.7717/peerj.9223)
Supplement: Table S4 — For the data set with accession number GSE60662, four replicates of mild gastritis and four replicates of severe gastritis were included Hp+-NAG, and four replicates of IM as Hp+-AG-IM. GEO2R was undertook to screen DEGs between Hp+-NAG and Hp+-AG-IM. [file peerj-08-9223-s004.xlsx]

## Sheet: 606620
ID	adj.P.Val	P.Value	t	B	logFC	SPOT_ID	GB_ACC	SEQUENCE
A_23_P410717	0.0417	1.78e-06	12.8435	4.07236	2.63923	A_23_P410717	NM_144697	TTTAGGCACTGGAACCGGCATTGGCGTCATTCTTTTCCTCCAGCATGGAGTGCAACCCTT
A_23_P110276	0.0417	3.79e-06	11.588	3.68584	5.4308	A_23_P110276	NR_026892	TATGATGGGGTAGAGGATAATGCCTATGCTTACAAAGTGGCTGTGGGAAGTAAACCGGAT
A_33_P3696837	0.0417	4.87e-06	11.1969	3.54862	4.85859	A_33_P3696837	NR_033882	GAGCCAGACTTAAAATTTTATGAAACCAATGGGCCTGACTGATTTAATGTCATCTCATAA
A_23_P40956	0.0417	5.73e-06	10.9519	3.45807	3.37911	A_23_P40956	NM_016362	ACAAGCCTTACTCACCTCTCTCTAAGTTTAGAAGCGCTCATCTGGCTTTTCGCTTGCTTC
A_32_P888644	0.0417	6.15e-06	10.8441	3.41703	3.30961	A_32_P888644	BC029465	GCAAGTTGTTTAAAGAGGCAATTATCTCATGTGATTTATGAGATTTGCTGGACAAATTCC
A_33_P3219295	0.0417	7.65e-06	10.524	3.29082	2.51061	A_33_P3219295		CTCTTCGACCTTCGCTCTTGACTTCTGCAGACCTCTTTCAGAATAAACAAACCCTCAAAC
A_33_P3420053	0.0417	8.55e-06	-10.3637	3.22501	-1.79139	A_33_P3420053	NM_001136038	AGAGAAATCATATACACCTAACTGTGTGGCAGAGGCTTCATTTAGGTCTCACAACTCACT
A_33_P3301221	0.0452	1.06e-05	10.0607	3.09573	2.24983	A_33_P3301221	AK128431	GGTTCAGGCCTCCTTTATGATACATGCCACAAACACAATATCTTTGTATTAAAAGGATTT
A_23_P388331	0.0683	1.867e-05	-9.29766	2.73895	-2.59396	A_23_P388331	NM_001187	ATTAAAATCTGAGGGATCATTGCCAGAGATTGTTGGGGAGGGAAATGTTATCAACGGTTT
A_23_P137931	0.0683	2e-05	9.20809	2.69392	1.86356	A_23_P137931	NM_000677	CTATCATCAACTGCATCATCTACTTTAATGGTGAGGTACCACAGCTTGTGCTGTACATGG
A_33_P3672756	0.0988	3.29e-05	-8.58386	2.35982	-3.31528	A_33_P3672756	XR_112106	CACATCCTAAGCCATCCAAAAGAGTTGGTTATATGATTGTCTTTGAATTCTATGACTGTT
A_33_P3424132	0.0988	3.473e-05	8.51841	2.32263	1.74416	A_33_P3424132	NR_024283	TTATTAACAGAAAACCCATTCTCCCATGGCCATGGAATAAATGCCATGCTATATTTAAGG
A_23_P62881	0.1018	4.019e-05	8.34303	2.22084	1.8695	A_23_P62881	NM_032291	GGAGTCTCAGTTGTAAAACCTTCCCTCATTAATATCTGAAAATGTTAGTCTTCCTTTAAG
A_33_P3548190	0.1018	4.175e-05	-8.2979	2.19413	-1.99724	A_33_P3548190	NR_034024	GGGGGTATTTCTTCTGTACAGACAATTGGCCTGGTTATTGTCTAAAGGTATTTAAAATTA
A_23_P36882	0.105	4.661e-05	8.16834	2.11627	3.51385	A_23_P36882	NM_006183	AAATGTTTGCAGTCTTGTAAATAATTTGAACAGCCCAGCTGAGGAAACAGGAGAAGTTCA
A_24_P79403	0.105	5.523e-05	7.97192	1.99477	1.30503	A_24_P79403	NM_002619	GACCTGCAAGCCCCGCTGTACAAGAAAATAATTAAGAAACTTTTGGAGAGTTAGCTACTA
A_24_P281395	0.105	5.705e-05	-7.93484	1.97136	-2.17344	A_24_P281395		AGATTTGTAAGAAATGCCCTCTGGGAACCAAAACCGAAAAATGCATCCAAAGTTGCCTAT
A_33_P3325404	0.105	5.803e-05	7.91557	1.95913	2.39408	A_33_P3325404	NM_206922	ATGTCATTAGGCAGAAATTGGCACCGACCGTGTCTGAGGTGCCAGCGTTGCCACAAGACC
A_33_P3284584	0.105	6.394e-05	-7.80554	1.88849	-1.53421	A_33_P3284584		TAACGGGAATGCTCATGAGGAAAACAGGGACCGGAGGCTGACAATGAGGTAGATGAACAA
A_33_P3311493	0.105	6.514e-05	-7.78459	1.87488	-2.80342	A_33_P3311493	NR_026836	GCAAGTAGATGAGAGACGAATGTTCATGTTTCTATATGGTCTGAATAAAAGTGTTATCAC
A_23_P431252	0.105	6.61e-05	7.76832	1.86428	1.64212	A_23_P431252	NM_032505	AAGTAAAAGGCACAATGGGTACTACAGAATTAAAATGTAGGTCTAACATAATGCCAGTTC
A_23_P67432	0.105	6.766e-05	-7.74214	1.84716	-1.1949	A_23_P67432	NM_152478	GAATGTGGGAAGGCCTTTAGCAATAGTTCATCACTTGCACAACATCAGAGAAGTCATACT
A_24_P601972	0.1077	7.374e-05	-7.64625	1.78374	-1.40928	A_24_P601972	NM_001143959	AAGGTAAAGAGACAAAGAAAGTGCCTTGTACAGATGCAAACGGAGGTGTAGACTGTGCAG
A_24_P31929	0.1077	7.571e-05	7.617	1.76419	1.71095	A_24_P31929	NM_000950	CCCTTTTGCTACCCCATCTGGTTTTATAAACTGAGTTTCTTAGCATTCGTTAAAATTAAG
A_23_P351837	0.1091	8.237e-05	-7.52436	1.70156	-1.11018	A_23_P351837	NM_001039548	GGGGGTCTCATGAGCAAAATCTTCACCTATGATCCAGGCACAGATGTGTGGGGGGAGGCA
A_23_P114466	0.1091	8.51e-05	-7.48873	1.6772	-1.61504	A_23_P114466	NM_033284	TACAGTGTAGCTTTCAGCCCCGATGGAAAGTACTTGGCTAGTGGATCCTTTGACAAGTAT
A_23_P344884	0.1091	8.628e-05	-7.47369	1.66687	-4.33711	A_23_P344884	NM_001166222	ACCCAAATTCTAGGATAGCTCTGAAGCCTGCTGGAAACTTGGTGGCATCCAACCTGCCTC
A_33_P3323914	0.1541	0.00012729	-7.05961	1.37126	-2.18322	A_33_P3323914		ATAGGGAAGCCCATGCCGGAGCTGAAAACCTGCAACAACAAAAAAGCATCTAAATACTGC
A_33_P3377519	0.1541	0.0001353	6.99627	1.32408	4.82392	A_33_P3377519	NM_024014	GGCTTCCGCAGCTTCAGGGGAGCCCGGAGCTTTGCAAGCGTCTGTGCATTTATTTCTTAC
A_23_P162037	0.1541	0.0001388	-6.96994	1.30431	-1.85563	A_23_P162037	NM_001030273	TAATCATTGTGCACAGAAGCATCATTGGTAGCTTTTATATGCAAATGGTCATTTCAGATG
A_24_P346725	0.1541	0.00013995	-6.96143	1.29791	-1.60073	A_24_P346725	AK001094	ATTCAGACCTAGATGTGTCTGACTCTGGGATCCTTTCACCTAACCCTGACGCTTTCCCAG
A_33_P3335398	0.1581	0.00015083	6.88457	1.23958	1.30346	A_33_P3335398	NM_001080395	GGAACGCAAGAAGAAGGCCGTGTCCTTCTTCGACGACGTCACCGTCTACCTCTTTGACCA
A_23_P30554	0.1581	0.00015531	-6.85468	1.21667	-2.73592	A_23_P30554	NM_001034837	CTTCTTGAGAGAGACAAGATGAAATTTGAGTTTGTTTTGGAAGCATGCTCATCTCCTCAC
A_23_P380010	0.1581	0.00015751	6.84037	1.20566	1.94819	A_23_P380010	NM_020759	TACTGTGTGATGGGACGTTAAAAATACCAAAACAGAAAGAGGGTTTAAAAAACAGCTGCA
A_23_P16252	0.161	0.00016513	6.79246	1.1686	2.60251	A_23_P16252	NM_002257	GTCAGAGTGCTGTCTTATGTGAAGTGGATCGAGGACACCATAGCGGAGAACTCCTGAACG
A_23_P67424	0.1633	0.00017808	-6.71637	1.10908	-2.18694	A_23_P67424	NM_153257	CACACCATCAGAGAATTCATTCTGGAAAGAAACCTTATCAATGCGGGAAGGCGTTTAATC
A_33_P3799692	0.1633	0.00017902	6.71113	1.10495	1.96244	A_33_P3799692	BC043009	CTCATCTTTTGCTCAAATTGAAATGTCATCGAACTGTATTTCTCAAGTCAATGGTCTGTA
A_24_P42066	0.1633	0.00018187	6.69531	1.09247	1.95925	A_24_P42066	NR_003267	AGTGGGATCCTGTTCAATAATATGGACGACTTCAGCTCTCCCAGCATCACCAATGAGTTT
A_33_P3332492	0.1731	0.00020252	-6.58826	1.00703	-1.44088	A_33_P3332492	NM_145235	TCTAATTGATGCTGGGGCCAATGTGAATGTGAAGGACAGAAATGGAAAGACGCCCCTTAT
A_32_P83098	0.1731	0.00020765	-6.56358	0.98709	-3.9022	A_32_P83098	NM_000336	TCCAAGAATTTAACTATCGCACCATTGAAGAATCAGCAGCCAATAACATCGTCTGGCTGC
A_33_P3281066	0.1731	0.00020796	-6.56209	0.98589	-1.1403	A_33_P3281066	NM_001098402	CTTGGCATTATAAATTCAGTATCCCAGGACCTAAACCTTTATGCTACATTTTCGAAGATT
A_23_P126248	0.1784	0.00022409	6.48872	0.9261	4.47614	A_23_P126248	NM_019062	TTGGGATAGCATAGCTAAAACTGTTGGTGGCTAGGGGAGCAGACACAAACTACTTGAACA
A_24_P943301	0.1784	0.00022476	6.48581	0.92371	1.57674	A_24_P943301	NM_001080471	CTGCTAAGATAGATGAGCCATCTGTATGCTCTGACAGTTACAGACTGAATAAGTTGGAGA
A_23_P77529	0.1827	0.00023554	6.4401	0.88604	4.05038	A_23_P77529	NM_005823	GTGGAATGTGACGTCCCTGGAGACCCTGAAGGCTTTGCTTGAAGTCGACAAAGGGCACGA
A_23_P66948	0.1869	0.00025366	-6.36827	0.82623	-1.71404	A_23_P66948	NM_022751	AACACTTGGAGGTGTGCCTTGTACGTCACTCAACAAACACTCAGCAGCTGCTAAAAGAAA
A_23_P33583	0.1869	0.00025467	6.36445	0.82303	1.98577	A_23_P33583	NM_018897	ATGTCAACTTAATTCATAACCAGAAGACATCATTTCCTTGTTCCTATTTCTTGTTGGCTG
A_33_P3393766	0.1869	0.00025742	6.35408	0.81432	2.94517	A_33_P3393766	NM_001130677	GGACTTGTCTCCTTTTCTGTGAAAATGCTTTGTAAAAAGTTGTTATTGTTTGCATAGAGC
A_23_P105307	0.1893	0.00027906	6.27665	0.74882	2.5287	A_23_P105307	NM_201444	GGCTGGAGGGTGCAATTGAGATGGGCCAAATCTATACCAAGCTCAAGAATGCTGGACGTC
A_33_P3356462	0.1893	0.0003041	6.19494	0.6787	2.76464	A_33_P3356462	NM_207322	GTCAATATTTCCTTGGCCCTCAAGCCAACATTCATTTTTTATGTATAACCTTCTTCATGA
A_33_P3400424	0.1893	0.00030971	-6.17767	0.66376	-1.14148	A_33_P3400424	NM_001199324	TGTGGGAAAGCTTTTGCGCACTTGTCTATCCTTGTTAAACACAGGAGAATTCACAGGTAG
A_33_P3341648	0.1893	0.00031691	-6.15597	0.64491	-2.47226	A_33_P3341648	NM_001200049	TTGTTGCCGATTCAGGGAAGTCGAAGGGCAAAGACAAGGAGAGGAAAACGTCCACAGGAC
A_23_P57413	0.1893	0.00032054	6.14526	0.63557	1.30956	A_23_P57413	NM_014634	CACACAGACCAGAACGGCAGGATGAGAAGGCGCGCATTGAAGCATTGGGTGGCTTTGTGT
A_32_P79492	0.1893	0.00032599	-6.12941	0.62174	-1.79007	A_32_P79492	XR_113193	CCGCAGGGTGATGAGCCTTGGTCACAGCGTCACTGACAGATCATTAGCAGGTGCTGCAAA
A_24_P56240	0.1893	0.00032882	-6.1213	0.61464	-1.58001	A_24_P56240	NM_153634	TACAACTATGTGACTTAGTGCACAACACATTTGTGAAATAACCTACTCCTATATACTGAC
A_33_P3267607	0.1893	0.00033789	-6.09579	0.59225	-1.13695	A_33_P3267607	BC039551	CCTGAAGCTTGTATAACTCCTGGGGGAACTTCTTAAAGGAAAGCAATAAAAACTTACAAA
A_23_P38328	0.1893	0.00034075	-6.08792	0.58533	-3.03564	A_23_P38328	AK023149	AGTGAGGATTCTGCACGTGGATGGTACCCTTTCTGTGCTGGGCTCCTGTGGAGGGAGAAT
A_33_P3314231	0.1893	0.00034135	6.08626	0.58386	2.01808	A_33_P3314231	NM_005209	TAGGCTCCACGGCCCCAGACACCTTCCCTGAGGACACTCAATAAAGGTTCCTGAATCTTC
A_33_P3297545	0.1893	0.00035626	-6.04639	0.5486	-3.813	A_33_P3297545		AGACCCAGGCATGGGGCTGAGACTGATTTACTACTCAGCTGCTGCTGGTACTACTGACAA
A_33_P3414789	0.1893	0.00035855	-6.04045	0.54333	-2.17775	A_33_P3414789	NM_024333	CAAACAAGTGCTGCACACTTTCAAGACCAGGTTCACACAGCCGCTGCTGCCTGCTTTCAC
A_33_P3283515	0.1893	0.00037519	-5.99837	0.5058	-1.25541	A_33_P3283515	AK128686	ACACAGAACAAAGGATGCAAGTACAGCAGCAACACAGCCAGGAGGGCAGCCCCAGAATTG
A_23_P161439	0.1893	0.00039048	5.96146	0.47267	2.36443	A_23_P161439	NM_006829	GGATTGGGAAAAAATTCGGCCTCCTGAAATGACAGCAGGGAGACTTGGGTCGGCCTCCTG
A_24_P414803	0.1893	0.00039055	5.96131	0.47253	1.57898	A_24_P414803	NM_002667	TCAGAATCTACATTCTAAAACAGAAATTGTATTTTTTCTATGCCACATTAACATCTTTTA
A_24_P370096	0.1893	0.00039122	-5.95973	0.47111	-0.944238	A_24_P370096	NM_006300	GAAACCTTATATTTGTGAGAAATGTGGGAGGGCCTTCATTCACGATTTAAAGCTTCAGAA
A_23_P39056	0.1893	0.00039618	5.94813	0.46065	5.23988	A_23_P39056	NM_005046	GACGCCGATGACCTATGAAGTCAAATTTGACTTTACCTTTCCTCAAAGATATATTTAAAC
A_23_P259054	0.1893	0.00040589	-5.92588	0.44052	-0.995782	A_23_P259054	NM_153816	CATCAGACTTCTGTTTGATGGCTTACAGCAACCAGTACTCAACAAGCAGCTGACTTATGT
A_32_P99032	0.1893	0.00042201	-5.89022	0.40808	-1.51357	A_32_P99032	NR_026657	TTATAACGCTAGTTTTACCCTTGTCAGCACTTTGCCAAAAACCTCAAATAAAGACTTTTT
A_23_P384329	0.1893	0.00042498	-5.8838	0.40223	-1.06414	A_23_P384329	NM_001144823	ATTTTAAAATGTCAGTGCTAGTGTCAAGTGTTGTCCTAGGATTGCATGTTAGTACCCCTA
A_23_P259344	0.1893	0.00044454	5.84281	0.36465	2.98532	A_23_P259344	NM_031890	GACTAGACCCTCTCTAAAGACTGTTCCATTTTAACATGTCCTGATTCTGCATCCGTGGGT
A_24_P135427	0.1893	0.00044916	-5.83341	0.356	-2.26156	A_24_P135427	NR_036508	AGCTGGAACTGTTCTGTATAAACAAAGGGCAAGGTAATTGCTACATAGATTCTTTTCTTA
A_33_P3251369	0.1893	0.00045321	5.82527	0.3485	1.43745	A_33_P3251369	NM_001081573	TTTCTAAGTATTTTAACTGAGTTCAGGGTCCTTAGTGAGCCTGGACAGAGCAAGGAGAGG
A_33_P3415310	0.1893	0.00045983	-5.81212	0.33635	-3.50176	A_33_P3415310		CTGGCCTATGTGTCAACTGTGATCTTCATCATCACAAGATGTTGCCTGTTTTCTTTCTGA
A_24_P940166	0.1893	0.00046276	5.80637	0.33102	2.71571	A_24_P940166	NM_001015880	GCTATTCCAAAGATTTCAAGCTGTTCTGAGACATCTTCTGATGGCTTTACTTCCTGAGAG
A_33_P3276718	0.1893	0.00047167	5.78912	0.31503	1.59327	A_33_P3276718	NM_001010934	GACTTTATGTGCTACAGCCAGTTCCATCTCTGTTTGTAAATTCTTACTTTCCATTCCATA
A_33_P3374478	0.1893	0.00047839	-5.77636	0.30316	-1.5379	A_33_P3374478	AK098265	GGGAGGCACACATAGAAAAATAATCCATAATGCATGATTAAATGCTATAGTAAAGCTGCT
A_23_P110941	0.1893	0.00048144	5.77063	0.29783	1.01896	A_23_P110941	NM_001512	ATCCCAGCTCTGTCATGGTGCTATCTATGTATTAAGTTGGGTCCTAAGTTGGGTCTTTTG
A_33_P3238969	0.1893	0.00048888	5.75682	0.28495	3.85357	A_33_P3238969	NM_001080488	TCACCATCTCGCAGCAGCTCGGCTTGGAGCTCAACACCGTCAGCAACTTCTTCATGAACG
A_33_P3269740	0.1893	0.00050493	5.72778	0.25776	1.05624	A_33_P3269740	NM_001137610	ACACATGACTCCAAAGGGATTGTGAGAATCAAGTCACTCTCGTGGGAAGAATTTTTATAT
A_24_P684186	0.1893	0.00051066	5.71767	0.24826	2.76769	A_24_P684186	NM_198449	GCTTGACTAACCCCAGATTATCTTTCAAGACTTTAATCTGATCTTGTGTCTTAGAGAAGC
A_23_P67042	0.1893	0.00052421	5.69425	0.22619	1.30363	A_23_P67042	NM_017947	ATTTCAATTGGCTCTTTGCGTTTCCAGGTTTTGGGGCCTTGTCACAGATGCCAGATGATT
A_23_P77103	0.1893	0.00052523	-5.6925	0.22454	-1.60064	A_23_P77103	NM_003104	CAGCACTTCCAGTTTAGAACGCAATGTTTCTAGAGACATATTGGCTGTTTGTTTTGATGA
A_23_P120281	0.1893	0.00052863	5.68674	0.2191	1.65988	A_23_P120281	NM_022336	ATTTCCCACCAACGAATGTAGTACATACTGTGAGAGGATCATAATGAGGTCCTGAATATT
A_33_P3384462	0.1893	0.00052911	-5.68594	0.21834	-1.66241	A_33_P3384462	NM_024817	TTCTCCTGCAAATAGCGCCCTCTAAAAAGAAGAGTCAGACAATAAACTGGTTGAAATATC
A_33_P3372727	0.1893	0.0005379	5.67124	0.20443	1.38051	A_33_P3372727	NM_003966	TTACCATCTCTAGCTGCCATTTGTGGGGGGAACAAAACAAGGGAATCCTGATTGTGTACA
A_32_P104432	0.1893	0.0005382	-5.67074	0.20395	-2.45456	A_32_P104432	NR_024493	TGGCCAGAGAGATGTTCTTGTTTCTGGTGTTGTCACGTCTTCTTGTTTTCTCTAAGTTTA
A_24_P148907	0.1893	0.00054941	-5.65239	0.18652	-3.52214	A_24_P148907	NM_006439	CAACTACCACATGAAGACGCTGCTGCTGTACGAGTGCGAGAAACACCCACGAGAAACGGA
A_23_P500333	0.1893	0.00055196	-5.64828	0.18262	-0.852418	A_23_P500333	NM_001009955	TCCTTTCAGAACGACAATTATTCTCCAAGCATGACGATGAGTGTGTGATCCCCCCTTCTC
A_23_P94434	0.1893	0.00055341	5.64595	0.18039	2.25577	A_23_P94434	NM_001039792	CCCCAGTGTACTATGGCAGCAGAGAATGGAGGAACACTGGGTCTGCAGTGCTGAAGGGTT
A_23_P379034	0.1893	0.00056066	5.6344	0.16938	2.45697	A_23_P379034	NM_025045	ACACATGCCCTCTCTGTACATCTTTTGTAAATGATGAGAAATAAAGGAAGTGGACGCAAA
A_33_P3314579	0.1893	0.00056295	5.63077	0.16593	1.71353	A_33_P3314579	NM_001142625	GATACCGCTGGGCAGGAGAGGTTCAAATGCATTGCATCAACCTACTATAGAGGAGCTCAA
A_33_P3236117	0.1893	0.00056596	-5.62605	0.16141	-1.84088	A_33_P3236117		CACTTACAGGACAAATACACCAAGGGGATGGAAGGGAAGAAATAAAGGAATCCAGGACCT
A_24_P945194	0.1893	0.0005686	-5.62191	0.15746	-0.804319	A_24_P945194	NM_013374	GACGTTTGCAATTATTAGTTGATTCACAGTACAGAACAAGGTATAAAGGAAAAAACCCTG
A_33_P3250165	0.1893	0.00057773	-5.60782	0.14397	-2.87268	A_33_P3250165	NM_020711	AAGGCTATCACAGATCTTTCTCTCCAAGAAACTAGTGCTGATGAAATGACATTCAGAGAA
A_33_P3398196	0.1893	0.00058232	-5.60082	0.13725	-2.86827	A_33_P3398196		TATAGGTTTCCACCAAAGACTGCTGCTGTTACCAAAGACTGCTGCTATTAACCCTTGACA
A_33_P3307735	0.1893	0.00058327	-5.59939	0.13588	-2.09634	A_33_P3307735	NM_002547	ATACTACTTCTAAGGTAGCTGCAGATAAGTGGCCTTGACACATTACAAGCCTGGAAAAAA
A_23_P167497	0.1893	0.00058539	-5.59618	0.1328	-2.25926	A_23_P167497	NM_001962	AGGGCATCATGTCACCATGTCAGGTCCGGAGGGGAGGTATTAAGAATAGATACGATATTA
A_23_P374844	0.1893	0.00058635	5.59472	0.1314	3.1373	A_23_P374844	NM_015973	TATGCAGAGTCAGCCATTCCTGTTCTCTTTGCCTTGATGTTGTGTTGTTATCATTTAAGA
A_33_P3363186	0.1893	0.00059016	5.58901	0.12591	1.22149	A_33_P3363186		CAGGAACCCAGCCAGCAGCAGCCGCTTGCAGAAGAGCAGACATGACCGAAAATAGAAGGT
A_33_P3233560	0.1893	0.00059492	-5.58193	0.11909	-1.29762	A_33_P3233560		CCCCCTGTACCAAAGAACTTGACTTGAACATAACACAAAATAAAACATTTGGGAGATAAA
A_24_P40551	0.1893	0.00059622	-5.58	0.11724	-1.37974	A_24_P40551	NM_001080425	TAATAGGCATATTGAGCACAATGAAGCGAGAGATGATGTAGAAAGGTTTGTAGGGCAGAT
A_23_P202427	0.1893	0.00060776	5.56311	0.10094	6.79339	A_23_P202427	NM_025130	AGGAACTCACGTTATGAACTAGGGGGATCTCATCTAACTTGTCCTTAACTTGCCATGTTG
A_24_P225679	0.1893	0.00060995	-5.55995	0.09789	-1.40539	A_24_P225679	NM_005544	TTTTTCCTGTAAGACAATAGGCCATGTTAATTAAACTGAAGAAGGATATATTTGGCTGGG
A_23_P71480	0.1893	0.00063457	-5.52521	0.06421	-3.15838	A_23_P71480	NM_005218	GCACCTGTTACAGAGGGAAGGCCAAGTGCTGCAAGTGAGCTGAGAGTGACCAGAAGAAAT
A_33_P3299791	0.1893	0.0006466	-5.50878	0.04821	-3.34938	A_33_P3299791		CCAGAAGAAGAAGATGAGCTTCAGTTATTCTAGCACAACTGCTGTGATATTTGTAAATAT
A_23_P35484	0.1893	0.00064871	-5.50593	0.04543	-1.70496	A_23_P35484	NM_006229	CACCAAGATCACTGTGCAAAAGGGAGAAGAGAAGACAGTGTACAACTTCTGTAGCGAAGA
A_23_P105144	0.1893	0.00065358	5.49939	0.03904	1.61541	A_23_P105144	NM_020974	TCGAGATGGCAGGCTCTATGCATCTGAGAACCATCAGGAAATACTTAAGGATAAGAAACT
A_33_P3314531	0.1893	0.00065621	-5.49588	0.03561	-2.30937	A_33_P3314531		CCCTGCAAAGAACGGAGAGAAGGTACTCAAAGGAGAAATGGGAAAAGCTGACACTGGCAA
A_33_P3383075	0.1893	0.00067441	-5.47203	0.01226	-1.50976	A_33_P3383075		TACTTTGGGAGTTAACAGTGCAAAGATGAACCTAGTGGGTAAGGAGAAGCTGTCTTCACG
A_24_P142503	0.1893	0.00067521	5.471	0.01125	1.39119	A_24_P142503	NM_018242	TCCTGGGGTGCGGTACACACCGTTAATTCAGCAACCCTCAGTACATACTAAGTATGCTCA
A_23_P303181	0.1893	0.0006797	5.46523	0.00558	1.19371	A_23_P303181	NM_020126	TTCGTCTCATGCGCGTCCTCCGTCCCCAATCTAAAAAGCAATTGAAAAGGTCTATGCAAT
A_23_P25475	0.1893	0.00068186	5.46247	0.00287	2.38906	A_23_P25475	NM_003578	ATATCCTCCTACCCCATGACTGTCTTAGGGAGACTTGGGGTACCTTATGGATTTGATGAA
A_23_P338519	0.1893	0.00068581	-5.45746	-0.00207	-1.08431	A_23_P338519	NM_020345	CTGTTACAGATCGGAAAACTCTGATTGAACCATTCACTTTATTAGCCAGTAAACTTTCTC
A_33_P3243997	0.1893	0.00068695	-5.456	-0.0035	-0.813723	A_33_P3243997	NM_014614	GTAATCCCTGTATAAAGTAGTGCCAAACTGATTTCAGTTGTGTAACTAGTTTAAAACCCA
A_33_P3269278	0.1893	0.00068876	-5.45372	-0.00574	-1.66996	A_33_P3269278	NM_153257	GAATGTGGGAAGGCCTTTAGCTATCATTCAAGCTTCTCACACCATCAGAGAATTCATTCT
A_23_P164674	0.1893	0.00068951	-5.45277	-0.00668	-1.03216	A_23_P164674	NM_013362	CATACAAATGTGAAGAGTGTGGGAAGGGCTTCAACAGTAAGTTTAATCTTGACATGCACC
A_23_P252764	0.1893	0.00069254	-5.44897	-0.01043	-1.07469	A_23_P252764	NM_139045	AGAGGAAGTACGGCTTAAGAAGCGAAAAAGACGAAGAAATGTGGATAAAGATCCTGCAAA
A_23_P137103	0.1893	0.0006931	5.44826	-0.01112	1.21813	A_23_P137103	NM_001416	AAGACAAGAGGACTCTTCGAGACATTGAGACCTTCTACAACACCTCCATTGAGGAAATGC
A_24_P290013	0.1893	0.00070304	5.43591	-0.02331	1.48047	A_24_P290013	NR_024363	CCGGCAGCCTTCACTCACAGATGTGCTGTATTGCCCAGAAGCCATTGTGTCACTGGTCAG
A_23_P119040	0.1893	0.00071254	-5.42428	-0.03481	-2.4853	A_23_P119040	NM_001142966	AGGAATCCAAAGTTGAAGAGCCCAGGAAACGGGAAACTGTATCCATAATGCTGACCAAAT
A_24_P272515	0.1893	0.00071536	-5.42087	-0.03818	-1.17684	A_24_P272515		CCTGGCGGACAGCAAAGGCTTTGATGCATACATGAAGAAACTAGGAGTGGGAATATCTTT
A_33_P3310009	0.1893	0.00072847	-5.40516	-0.05376	-1.96099	A_33_P3310009	NM_001136533	TGAATTTCCAGATGAAGAATCGGATGAGTCTTCCAGCACTTCAGAGACATCTGAGGAGGA
A_33_P3618429	0.1893	0.00072897	5.40457	-0.05435	1.39669	A_33_P3618429	AK095793	CACCATGGAAATCACTGTGATTTGTATATATGCCCTAGGAAATTTTTACTGCTGTCTAAT
A_33_P3377750	0.1893	0.00073015	-5.40316	-0.05574	-2.7587	A_33_P3377750	NM_177417	GAAGAGAGCCATGTCACTCAACACACTGAACGTGGATGCTCCAAGGGCTCCTGGGACTCA
A_23_P52939	0.1893	0.00073111	5.40203	-0.05687	1.69798	A_23_P52939	NM_003627	TGAAGACAGTCCCTATCCTAGAGGGGTTGAGCTTTCTTCCTCCTTGGGTTGGAGGAGACC
A_23_P35414	0.1893	0.00073565	-5.39668	-0.06218	-1.43854	A_23_P35414	NM_005398	AGCATCCATACTTTTCTACTGTAAATATTTCACTCTCCTCTAGCTATCCTTGATGAGCTT
A_33_P3415430	0.1893	0.00074706	-5.38342	-0.07539	-1.00959	A_33_P3415430	NM_005346	GTTTCGTTCCCTTTAAATGAATCAACACTGCCACCTTCTGTACGAGTTTGTTTGTTTTTT
A_23_P69720	0.1893	0.00074772	5.38266	-0.07614	1.15657	A_23_P69720	NM_001154	GTGCTTAACACATTGCCTTATTCATACTAGCATGCTCATGACCAACACATACACGTCATA
A_24_P220771	0.1893	0.00074835	-5.38193	-0.07687	-1.29757	A_24_P220771	NM_032217	CAAAAGATTTTGGAGGAACTACAGAAAGTAGAACGAGAGTTACAACTGAAAACTCAGCAG
A_24_P121846	0.1893	0.00075072	-5.37921	-0.07958	-1.95462	A_24_P121846	NM_003433	ATCAGAGAGTTCACACACAAGAAAGGCCCTATGAGTGCATCCAGTGTGGAAAAGCCTTTA
A_33_P3257042	0.1893	0.00075915	-5.36959	-0.08918	-1.42057	A_33_P3257042	NM_001193552	GATTGTAAAGAATGTGGAAAATCTTTTACTTCTCGCTCAGCACTAATTCAACATCAGCGA
A_23_P3681	0.1893	0.00076032	5.36827	-0.09049	3.28577	A_23_P3681	NM_018092	AGACCTTGGAAATGTGGACATAAGCTCTTTCTTTCCTTTTGTTACTGTATTTAGTTTGTG
A_23_P37359	0.1893	0.00077407	5.35287	-0.10591	2.96994	A_23_P37359	NM_014430	CTCGTGACAGAACCTTTCAGCATAACGCCTCACATCCCAAGTCTATACCCTTACCTGAAG
A_33_P3380702	0.1893	0.00078403	-5.3419	-0.11691	-1.75352	A_33_P3380702	NM_001004738	AGAAATAAAGATGTGAAAGAAGCTCTCAGAAAAGTGATGGGCTCCAAAATTCACTCCTAG
A_33_P3370060	0.1893	0.00078628	-5.33944	-0.11938	-0.813115	A_33_P3370060	NM_001199417	AATATCTCTTTCAGGCTGAGGACCGGGATGACATGCTGGGGGGATCAGAGCGATCTGGGA
A_23_P157793	0.1893	0.00079735	-5.32746	-0.13142	-2.24794	A_23_P157793	NM_001216	CAGTTGCTGTCTCGCTTGGAAGAAATCGCTGAGGAAGGCTCAGAGACTCAGGTCCCAGGA
A_33_P3361102	0.1893	0.0007991	-5.32558	-0.13331	-1.79123	A_33_P3361102	NM_015215	TGCTAACCAAAAAGCAGGATCAAGCTGCTCGAAAAATAATGAGGTTTCTTCGCCGCTGTC
A_23_P159775	0.1893	0.00080033	5.32427	-0.13463	1.32524	A_23_P159775	NM_004961	GGTGGATAGGGTGGGGTCTCCATCTACTTTTTGTCACCATCATCTGAAATGGGGAAATAT
A_23_P200685	0.1893	0.00080241	5.32205	-0.13687	0.948645	A_23_P200685	NM_017898	TAACAACAGCAGCAACGATACATCAGCAAATCCTTATTATCCAGCCTTCAACTATCTTTA
A_23_P110764	0.1893	0.00080594	5.3183	-0.14065	2.06919	A_23_P110764	NM_006790	TAACCCAGAAGGAGAATTTCAGCGTTTGGCAGCTCAATCTGGACTCTATGAAAGTGAAGA
A_33_P3257030	0.1893	0.00081008	-5.31392	-0.14506	-0.947465	A_33_P3257030	NM_006455	AGAGTCTAGTGGTTCCAGGGCCCTGACCAGTAGGTGCTCAATAAATGTTTGTTGTTGAAT
A_24_P49190	0.1893	0.00081293	-5.31091	-0.1481	-1.33047	A_24_P49190	NM_181655	GTAAGCGCACTAGTCAAAAGACATTTATGTTTGAAATGTCATTTAGATCAAACACAAGGG
A_33_P3368139	0.1893	0.0008259	-5.2974	-0.16174	-0.901224	A_33_P3368139	NM_005921	CCAGGGCTTAAGGGCTAACTTCTATTAGCACCTTACTGTGTAAGCAAATGTTACAAAAAA
A_33_P3406030	0.1893	0.00082728	5.29598	-0.16319	1.5849	A_33_P3406030	NM_032270	GTTTACCGATTACCTCTCAGTAGCCATGCTCATGATCGGCGTGTTTGGATGTACTTTACA
A_33_P3273272	0.1893	0.00083192	-5.29121	-0.16801	-2.14806	A_33_P3273272	NM_001172655	ATGGCCATGAAGCACTCATGACAAAAACCAAAAAGTTGATGAGTAGTACAGAGCGACATG
A_23_P376735	0.1893	0.00083992	-5.28306	-0.17627	-0.911663	A_23_P376735	NM_153219	GTCTTCCCGTTGTGGGAGCAGGTGGAGGGTGGAGACCTAAACTTTGGGGTCCAGCTGCCT
A_23_P75741	0.1893	0.00084773	-5.27517	-0.18427	-0.93717	A_23_P75741	NM_198183	AATAGACCGAATATCAGGGAGCCCCTGCGGATGGACCTCGCTGACCTGCTGACACAGAAT
A_24_P562369	0.1893	0.00087471	5.24856	-0.21135	3.54498	A_24_P562369		CGGCATCAATGGGACAGAGGAACAATGTGGAACTCCACTTTGTGACGCCTGTGTTCCAGC
A_33_P3285271	0.1893	0.00089149	-5.23246	-0.2278	-2.27413	A_33_P3285271	NR_002601	CTCTCTCCTTTCCTGAAGATATGAAAATCAGTCTTGGCCCATTTGAATTAAAGTATAAGT
A_23_P98410	0.1893	0.000892	-5.23197	-0.22829	-1.60276	A_23_P98410	NM_000073	GTTCCCAGAGATGACAAATGGAGAAGAAAGGCCATCAGAGCAAATTTGGGGGTTTCTCAA
A_33_P3350728	0.1893	0.00090447	-5.22023	-0.24032	-0.960388	A_33_P3350728	NM_014808	CACAAAAGGCAGTCATCAACGAATCGGGGACATCCTGCTCAGGAACATGCGCCAGTTAAA
A_23_P7582	0.1893	0.00091915	5.20663	-0.25427	1.17187	A_23_P7582	NM_003202	CCCAGAAAACCTCCAGTAGTGGACAACAGGTTTTCACCATAGCCTACGTTAACCCATTTT
A_32_P149432	0.1893	0.00092959	5.1971	-0.26406	1.15609	A_32_P149432	NM_001416	AAACTATATCCACAGAATCAGTCGAGGTGGACGGTTTGGCCGTAAAGGTGTGGCTATTAA
A_33_P3413483	0.1893	0.00093521	-5.19202	-0.26929	-1.92524	A_33_P3413483	AK090738	GTTTGGATAGTTTACAGAGTTTTGCTCTAATAATAAAGTTGCAATGACAACCCTTGTTGC
A_23_P83838	0.1893	0.00094236	-5.1856	-0.27591	-1.51211	A_23_P83838	NM_004056	AGAAAAGGAAACTTTTGAGCTGCACCTTCAGTTTATCCTCAAAGCCTGCGTTGTTTGTCT
A_33_P3294504	0.1893	0.00095612	5.17341	-0.28849	2.2098	A_33_P3294504	NM_001159397	CAAGAGTTCACCTACCTCAACTCACCTACCCCAGGGCAGCTACAGCCTATATATGAAAAT
A_23_P402751	0.1893	0.00096117	5.16898	-0.29307	1.06093	A_23_P402751	BC000228	GACTCCTTGACGTTGACAATCGAGTAGTACTCCCGATTGAAGCCCCCATTCGTATAATAA
A_33_P3300022	0.1893	0.0009617	5.16852	-0.29355	1.71767	A_33_P3300022		TACCTTGGTCTTGGGGTGGATGAGCAGAACCCCATGTCGGTTGATGGCGATGAGGATGAC
A_33_P3243343	0.1893	0.00097242	5.15921	-0.30318	1.14393	A_33_P3243343		TAAAGGTGGTCAAGGTGGCCGGTTTGGCCATAAGGGTGTGGCTATTAACATGGTGACAGA
A_33_P3364062	0.1893	0.00097708	-5.1552	-0.30733	-3.09472	A_33_P3364062	XR_109966	TGTTGGGTACGTTGTAAGGCAAGGGAGACACAGAAGTCCTAAAGGCAATAAAGCTTTTCC
A_23_P101960	0.1893	0.00101008	-5.12737	-0.33624	-0.889275	A_23_P101960	NM_006887	AGCAAAAAAGTCGAACTTTTTCTGTTGAACAAAATATTCACAACAGGGCAGTTGTGATAC
A_33_P3343750	0.1893	0.00101471	-5.12355	-0.34021	-0.912286	A_33_P3343750	NM_152603	TATGAATGTCCTCAGTGTGGGAAAGCCTTTAGCAGGAAGTCATATCTCATTCATCATCAA
A_32_P128258	0.1893	0.00101665	5.12195	-0.34188	2.23139	A_32_P128258	NR_002804	ACTATGTGCCAGCATTTCCGTATGTGCAGAAGTTCATCAATAGATATAGACTCAAAGAGC
A_23_P98686	0.1893	0.00101811	5.12075	-0.34313	1.09112	A_23_P98686	NM_025092	GTCATGCAGTTGAGGGGACTTAGTCTCAATCCCAGGCTCCTCTTGACTCTGGGCAGCTTT
A_24_P392925	0.1893	0.00102341	5.11642	-0.34765	2.43614	A_24_P392925	NM_001014985	CGACGCCTACCGTGCGGCCCTGGGTCCGCATCACCCCTGGCTGGTCCGACAGACCGCCCG
A_23_P20002	0.1893	0.00102503	-5.1151	-0.34903	-0.964543	A_23_P20002	NM_020319	TTTTTTGTTTCAAAATACAGGAAAAACATTCCTATTACCTTTCTGAGGCTGGCTTTCCAG
A_23_P10647	0.1893	0.00103083	5.11038	-0.35395	1.02432	A_23_P10647	NM_018659	TAGTTGTATCTGAAACTGTTATGTATCTCTCTACCTTCTGGAAAACAGGGCTGGTATTCC
A_33_P3246448	0.1893	0.001032	-5.10944	-0.35493	-2.78035	A_33_P3246448	NM_080671	GCAAGTCTCTCTGCACCTATTAAAAAGTGATGTATATACTTCCTTCTTATTCTGTTGAGT
A_33_P3411090	0.1893	0.00103442	5.10749	-0.35697	1.93546	A_33_P3411090	NM_001012969	CCCTGCTTGTCTTATTCGTTGTTACATTCTCCAATGCTTGGAACTCAATAAGAATTTTTT
A_33_P3222203	0.1893	0.0010647	5.08345	-0.38213	2.89134	A_33_P3222203	NM_148962	GCTGCATGTTCTGTGCTCTCCAGTTTGTCCCTTCCAATATTAATAAACTTCCCTTTTAAA
A_33_P3257903	0.1893	0.00106696	5.08168	-0.38399	0.852771	A_33_P3257903	NM_001512	ATTCTCCACTACATAGCAGACAAGCACAATCTCTTTGGCAAGAACCTCAAGGAGAGAACC
A_33_P3250750	0.1893	0.00107563	-5.07496	-0.39105	-2.46678	A_33_P3250750	CU677518	TTCGTTTACTGTTCTTCGTGAGCTTCACCACATCGTTCTGTTGTTGCTGCTGCTGTTTTG
A_24_P212024	0.1893	0.00108504	5.06772	-0.39865	2.88441	A_24_P212024	XM_003403503	TGATCTATGCTGCATCCAGTTTGCAGTCGGGGGTCCCATCTCGGTTCAGTGGCAGTGGAT
A_33_P3213155	0.1893	0.00108667	-5.06647	-0.39996	-1.59533	A_33_P3213155	NR_001591	TGCTGAGATTACAGGCTTGAGCAACCTTGCCCAGCCAAAAGTAAACTTTTTAATTCCATC
A_33_P3365097	0.1893	0.00108838	5.06517	-0.40134	2.35631	A_33_P3365097	NM_001184765	AATTATTTACAGTTTCTTAAAACTTCTTATGTAACAATGTTTGAATAAATTGTCAAATTT
A_33_P3414127	0.1893	0.00108902	-5.06468	-0.40185	-0.92051	A_33_P3414127	NM_001012756	CCTGGAAGGCCTACAGATGCATTAAGAAATAGATATGAGATGTATGAGGATTTGAAATTA
A_24_P350200	0.1893	0.00110692	5.05116	-0.4161	0.969029	A_24_P350200	AK057071	AAGGCCACCACACACCACCTGTCCAGAAAGGCCTTCGATACGGGATAATCCTATTTATTA
A_23_P331943	0.1893	0.00111555	-5.04472	-0.42288	-1.15834	A_23_P331943	NM_020823	ACACAGACCCTCATAAAAGGGATAATTAAAACGGATGTGTCTGAACATTTAGTGAAGATG
A_33_P3421325	0.1893	0.00112124	-5.04051	-0.42734	-0.973889	A_33_P3421325	NM_001001662	GTTGAGAGGACCCTGTACAGAGACGTGGTGCTGGAGAATTACAGCCACCTCGTCTCAGTG
A_24_P117138	0.1893	0.00113787	-5.02834	-0.44021	-1.45746	A_24_P117138	NM_145297	ATGTTAGAGAACTACAGTAACCTGGTCTTCCTTGGTATTACTGTTTCTAAGCCAGACCTG
A_23_P161004	0.1893	0.00114418	5.02376	-0.44505	1.4113	A_23_P161004	NM_205860	TTGCCTCCTACAGACTATGACAGAAGTCCCTTTGTAACATCCCCCATTAGCATGACAATG
A_23_P213385	0.1893	0.00115471	-5.0162	-0.45307	-3.08359	A_23_P213385	NM_006317	TCAATGCCAATCCTCCATTCTTCCTCTCCAGATATTTTTGGGAGTGACAAACATTCTCTC
A_23_P55828	0.1893	0.00116066	5.01196	-0.45757	6.80144	A_23_P55828	NM_005624	GGGACCAGCAGCAATCCTGGGCAGCCAGTGGCTCTTGTAGAGAAGACTTAGGATACCTCT
A_24_P522631	0.1893	0.00116154	-5.01133	-0.45824	-0.802634	A_24_P522631	NM_001130924	ATAGCAGGCCGTGTGTGTGTGTGTCGAGGTTTTTTATTTTTTGCTTAATCAAACTCCATT
A_23_P328022	0.1893	0.00116384	-5.0097	-0.45997	-1.79347	A_23_P328022	NM_152351	CCAGCAAAGCGGGAGCCCTGAAAAATTAGGGGGGAAATGGGAGAAAATAATGTGACATTT
A_33_P3233871	0.1893	0.00117771	4.99993	-0.47035	2.41109	A_33_P3233871	NM_000505	TGCGGCCAGCTCCGCGCCAGGATGGCGCAGGAACTCAATAAAGTGCTTTGAAAATGCTGA
A_33_P3302165	0.1893	0.00118441	-4.99526	-0.47532	-1.34648	A_33_P3302165	NM_024527	CTGGCGCCACCGAACCTGCACATCTCAACTTGTAACTCAATAAACAGAAGTGACAATCGG
A_23_P209731	0.1893	0.00119715	4.98646	-0.4847	1.80674	A_23_P209731	NM_025139	TCAGGGCTAAAGGAAGCGGGAATTGACTTTCTTAAGCTTTGTTTTGATTACAGTGTAAGA
A_24_P388433	0.1893	0.00121263	-4.9759	-0.49597	-2.05656	A_24_P388433	NM_002718	ATTCCATATATCTTCCCTGCATCTTGTCACTGTGTACCATTCAAAGTGTTTATAAAACTC
A_33_P3349716	0.1893	0.0012222	-4.96944	-0.50287	-0.688477	A_33_P3349716	NM_001010851	GATTCACATTTAACTGCTGGCATAATTTGCAACTGTTGGATTTTCTCATGTTTGGAACAA
A_23_P403284	0.1893	0.00122886	4.96498	-0.50763	3.17555	A_23_P403284	NM_014562	TTAGTTGCTGTTGGTTGGTTGAACTGAACATATCTTGTCTTAGCACCCAGGAAACAGAAC
A_23_P208523	0.1893	0.00123157	-4.96317	-0.50957	-0.8588	A_23_P208523	NM_024316	TACGGAAGAAAGCCAGACATCAGAACTCACTGCCTGAGCTTGAAGCAGCAGAGGCGGGAG
A_33_P3347168	0.1893	0.00124904	-4.95163	-0.52194	-1.55261	A_33_P3347168	NM_005647	TGATGGGAAGTACTTGGCCAGTGGATCCTTCGACAAGTGCGTCCATATCTGGAATACTCA
A_33_P3381771	0.1893	0.00124928	-4.95147	-0.52211	-0.796902	A_33_P3381771	NM_024052	GAGGGTTTGGGATGGGAGAAGTATTTTGCAGAGCTATCAATGTCCAAATAATTTAAAAAA
A_23_P200222	0.1893	0.00125384	4.94848	-0.52531	2.52153	A_23_P200222	NM_033300	TATTTATGTTCACACAGGAATTTGGTTTACTGCTTTGTAAATAAAAGGGAAAACTCCGGG
A_32_P169114	0.1893	0.00125398	4.94839	-0.52541	2.0022	A_32_P169114	NM_001134407	TTTGTTCAATGTGTTATCAACTGTTTTAAGGAATGGGGATTGAAATTCGTGTGCAAACTG
A_33_P3613358	0.1893	0.00125844	-4.94549	-0.52852	-1.25948	A_33_P3613358	AK097143	TAGTATTTTTAGTAGAGATGGGATTTCACCATGTTAGCCAGGCTGGTCTCGAACACCTGG
A_24_P80204	0.1893	0.00125976	4.94463	-0.52945	3.63951	A_24_P80204	NM_005434	TCACCAGGACCTCAACGGGCAAAGTTGTGCACACTAAAATATCAAATCAAGGTGCTTGGT
A_23_P15603	0.1893	0.00126678	4.94008	-0.53433	1.96586	A_23_P15603	NM_024864	CCAGCCCAGGGGACCCGTTCCTCTTGAACCAGTCATTGCCTGTGGCAAATGTGTGTATGA
A_23_P85015	0.1893	0.00127333	4.93586	-0.53887	2.55899	A_23_P85015	NM_000898	ACCTTCCCTAGTTCTTTGCATTCGTCCTTAGAATACTGTATTGTTACAGCTGAAAGACAG
A_23_P214330	0.1893	0.00127414	4.93534	-0.53942	1.05634	A_23_P214330	NM_030666	TGCCGACCATCCATTCCTTTTCTTTATTCGGCATAATTCCTCAGGTAGCATCCTATTCTT
A_23_P416751	0.1893	0.00127548	-4.93448	-0.54035	-2.08621	A_23_P416751	NM_173530	ATGTGGCAAAATCTTTAGTTAGAATTCACACCTAGCACAACATTGGAGGACTCAGGAGAA
A_24_P34534	0.1893	0.00127914	-4.93214	-0.54287	-1.20589	A_24_P34534	NM_152526	CGGAGGGAAGGTTTCCCTTTATATGAAGACGACGAAGGAAGAGCAAGGCCATCCGAGTAT
A_24_P251950	0.1893	0.00129	-4.92523	-0.5503	-2.21736	A_24_P251950	NM_174914	TGGCCAAAAATCATCCTTTCCACTTGCTAATTTTGCTACAAATTCATCCTTACTAGCTCC
A_23_P887	0.1893	0.00129253	-4.92363	-0.55203	-0.925071	A_23_P887	NM_014002	TACAACGAGGAGCAGATTCACAAGCTGGATAAGGTGAATTTCAGTCATTTAGCCAAAAGA
A_33_P3404844	0.1893	0.00130256	-4.91732	-0.55883	-1.10737	A_33_P3404844	BC033233	TACGACCATCCTTCCTAGAGTGGGGAGTGCCAATCCTGTGGGTCTTTTTCCTTGGGGGAG
A_23_P211110	0.1893	0.001306	4.91517	-0.56115	4.15272	A_23_P211110	NM_005069	CTACCTTGTTATTAACTTTTGGGGCTGTATTTAGTAAAAATAAATCAAGGCTATCGGAGC
A_23_P214222	0.1893	0.0013072	-4.91442	-0.56196	-0.895442	A_23_P214222	NM_002356	AACTCCTGCTTAAGGTGTTCTAATTTTCTGTGAGCACACTAAAAGCGAAAAATAAATGTG
A_23_P10559	0.1893	0.00130978	4.91282	-0.56369	3.02167	A_23_P10559	NM_001080395	GGAAGTTGGGTGATTTTAAGTTATTGTTGCCAAAGAGATGTAAAGTTTATTGTTGCTTCG
A_33_P3363560	0.1893	0.00131066	-4.91227	-0.56428	-0.961547	A_33_P3363560	NM_001136216	CTGTTGTTCTTTGAGGGCTTAAGGCCTGATGAACGTAGGCACGTGATGCATAATAGTCTT
A_33_P3349646	0.1893	0.00131756	4.90798	-0.56891	1.90862	A_33_P3349646	NM_002589	ATTGGATCAGATCACTGCTCTGAGTACAGCTGTCAAACCAATAACAAGTACAGCAAACAG
A_23_P354217	0.1893	0.00132943	-4.90068	-0.5768	-2.02634	A_23_P354217	NM_153266	TTGCCCTCCCGGACTTATCTACTCTTCACTTTCCTGATGATCCATGGGGCCCAGGCCTAG
A_33_P3227920	0.1893	0.0013338	4.89801	-0.57969	3.29939	A_33_P3227920	NM_004696	CCTTACTTAGTGACTGGAATGGTATATGCTCCCTCCAAAAGTTTATCTTTGTTTATTGAT
A_33_P3344816	0.1893	0.00133591	-4.89672	-0.58108	-1.30671	A_33_P3344816	NM_001004301	ACAGTCCTTTTTACATCCTCTTGAATACAGCTTTTTAGTACAAGGGGTCTTCAAGAAGTT
A_23_P101013	0.1893	0.00133788	4.89552	-0.58238	2.08399	A_23_P101013	NM_007267	CAGATCAGCAATGAGGGTGAGGACAAAATCTTCTTAATCAACAAGCTTCACTCCATCTAC
A_23_P308150	0.1893	0.00135313	-4.8863	-0.59237	-1.02559	A_23_P308150	NM_152424	CAACATATACTTCTTTGCTGAATGCTAATAAACTTCTGGGTTCAAGAGGGAACTCCTCAG
A_33_P3284557	0.1893	0.00135788	-4.88345	-0.59545	-1.12653	A_33_P3284557	NM_016653	GACCACCGTGGATGGAGAAACTTTTGATGAATTGAACTACATAGCTTTTCTAAGCAGGTT
A_33_P3253960	0.1893	0.0013583	4.8832	-0.59573	1.91297	A_33_P3253960	AB209247	ACTCGCCCATCTGTAAAATGAGGGACTTACATTAAATTCCTACAGCTCCTTTCAGCTTGA
A_33_P3263890	0.1893	0.00136096	4.88162	-0.59745	2.23988	A_33_P3263890	NM_006902	GATTTGTAGGGTACTTGGCAGGTTAAATTAAACCAGAAGAGGTGACTTAATAAAAAAGGG
A_33_P3336617	0.1893	0.00136139	-4.88136	-0.59773	-1.26113	A_33_P3336617	NM_000382	AAACGGTTCAACAAAGAAAAACTCGGTCTCCTGTTGCTCACTTTCCTGGGTATTGTAGCC
A_23_P400378	0.1893	0.00136821	-4.8773	-0.60213	-2.0999	A_23_P400378	NM_001077191	TGTCGACCTGGACTTGAACTAAAGGAAGGGCCTCTGCTGACTCCTACCAGAGCATCCGTC
A_23_P304450	0.1893	0.00137836	-4.87129	-0.60865	-1.66915	A_23_P304450	NM_005257	GGTATCTGTAAACACTCTGATGAAGTCTGTATAGTGTGACTAACCCACAGGCAGGTTGGT
A_23_P422115	0.1893	0.00139682	4.86051	-0.62038	1.57605	A_23_P422115	NM_001048265	CACAGACTGCGCTGCCTTCCCTGAAAATATTATTCGTCTGCGGAGTAGGAAAATATGCAA
A_33_P3357748	0.1893	0.00139868	4.85942	-0.62156	1.49484	A_33_P3357748	NR_003367	AAATCCCTAACCTATGAGCTTTGAATAAGATGAGTACGAACTTCATCGCCCACGTGGCGT
A_33_P3333177	0.1893	0.00142248	-4.84576	-0.63645	-1.11175	A_33_P3333177	XR_112044	TTTTTAACCTGTTTCCAAAACCAGACATGTTCTAAGGGGGGCGACCCAGGAATTCCTCAT
A_23_P59616	0.1893	0.00142297	-4.84548	-0.63676	-1.07928	A_23_P59616	NM_173537	TATGGTGGGAAAGGCTGGAGTCTTCTAGTCCCAAGGGATTGGGAGATGACAAAATGAATT
A_33_P3777207	0.1893	0.00142361	-4.84512	-0.63716	-2.64354	A_33_P3777207	NM_033467	GTCAGAGTGCATGATCTACCAGTACGGCAACTACTCCTGGGACCTGGCAGACGAACAGAA
A_23_P32861	0.1893	0.00142376	-4.84504	-0.63725	-1.08879	A_23_P32861	NM_015938	TAAGTGTCTCTACTATCTTTGCCTCCAGATTTCAAGAGGAGAAATTTAGTTTTAAACCTG
A_23_P416314	0.1893	0.00142402	-4.84489	-0.63741	-1.0401	A_23_P416314	NM_054108	AAGTGTGTGTGTGTGTTTCTCTTTTAATCTGTAATGGTTTCTGCATTTTGAGGTAGAAAC
A_23_P161659	0.1893	0.00143105	4.84091	-0.64176	1.12318	A_23_P161659	NM_020826	AGGGTCCATTTCTCTTGGATGTAAAGGAGTCCTGGGTAAAATGTGGCTGTAACCTAAACC
A_23_P16953	0.1893	0.00143357	4.83948	-0.64331	2.18703	A_23_P16953	NM_000867	TCTACTAGATACGCTTCTCCTCACTGAAAATGAAGGTGACAAAACTGAAGAGCAAGTTAG
A_33_P3248108	0.1893	0.00143398	-4.83925	-0.64356	-1.7278	A_33_P3248108	NM_133374	TTTCAGTCGGAGAGTAGAAGGCAAAGCACAAAACCACTTTGAAGAGACGAACAGCAGTTC
A_23_P20196	0.1893	0.0014438	4.83373	-0.64959	2.225	A_23_P20196	NM_005720	AACTGATGTTCGAATCCAGCAGTAGCTGCGGCTGGGTACATGGCGTCTGTTTCTCAGCCA
A_32_P119248	0.1893	0.0014635	4.82279	-0.66157	1.68664	A_32_P119248	NM_207305	GTACTATGAACGTGAGTGGGGTATTTTGTTCTGGCATTAAAAGAAAAACAAGCAAGCAAA
A_33_P3384562	0.1893	0.00147097	4.81869	-0.66607	0.881968	A_33_P3384562	NM_213636	GGTACTGCTGTCTGCCAGGTCTGTGCTGCCTTGGGCATGGAATAAACATTCTCAGCCCTG
A_33_P3210556	0.1893	0.00147389	-4.81709	-0.66782	-2.39525	A_33_P3210556	NR_028139	CAGGTGTTCATTTTCCTTTTGTAGTACCTTTCCTCAGCATGCAATTAATACAAAAAGAAC
A_23_P65918	0.1893	0.00147419	-4.81692	-0.668	-1.20982	A_23_P65918	NM_002220	CCCTCTCCAGAGGTGCCAGACCGCGGATTTTATTTAGCAAGCCCAGACCTTCCGGTCTAA
A_33_P3278560	0.1893	0.00147935	-4.8141	-0.67109	-1.62989	A_33_P3278560	NM_001010879	AACAAATGTGGGAATTCCTTTAGCCAATGCTCCAGCCTCATACATCACCAAAAATGTCAT
A_23_P40880	0.1893	0.00149687	-4.80462	-0.6815	-1.0614	A_23_P40880	NM_178868	GCTACGCTGGAAATACATATTTCAGTTTTATAGCATGGAGATCCAGGACCATACAGTGAT
A_24_P235049	0.1893	0.00150233	4.80169	-0.68473	1.96582	A_24_P235049	NM_015440	TTTATGACATAGATCTTGATACCGAAACAGAACAAGTTAAAGGCTTGTTCTAAGTGGACA
A_33_P3331267	0.1893	0.00151783	-4.79343	-0.69381	-1.89628	A_33_P3331267		GATGGCTTCACGTTTTGAAATAGAAAAAAGAGAGAGTATGTTTGTCTTCTCTTCAGGTAA
A_33_P3417865	0.1893	0.00153458	-4.78461	-0.70353	-1.28374	A_33_P3417865	NM_004926	GGAGAGACTTGATTTTGGTGCTAAAGTTCCCCAGTTCATATGTGACATCTTTTTAAAAAA
A_33_P3402725	0.1893	0.00153461	-4.78459	-0.70354	-1.23778	A_33_P3402725	NM_018489	GAGGGGATGCCAATGATCCCCTTGAGCAGAGAAAAAGCAAAATAAATATTTTATTAAAGA
A_23_P121064	0.1893	0.00153714	4.78327	-0.705	1.4789	A_23_P121064	NM_002852	ATGTTACTAGACTTTATGCCATGGTGCTTTCAGTTTAATGCTGTGTCTCTGTCAGATAAA
A_33_P3278455	0.1893	0.00153973	-4.78192	-0.70649	-1.63559	A_33_P3278455	NM_001242811	GGCTGAAATTTTCAACAGCTGTGGGAAAAACTAAAACACAGAAATACTGTACAGTATTAG
A_24_P822704	0.1893	0.00154036	4.78159	-0.70686	1.49625	A_24_P822704	NM_001005209	AGACTCATCTAAGGGTTCTTGTCCTTGTCTATGGGGCAAACTGTAGCATCCCTCACCCTG
A_33_P3251342	0.1893	0.00154208	4.78069	-0.70784	4.74543	A_33_P3251342	NM_017460	ATCCTCAACACCCAACTGTCTCGATGCAATGAACACTTAATAAAAAACAGTCGATTGGTC
A_32_P107493	0.1893	0.00154626	-4.77852	-0.71024	-1.20825	A_32_P107493	NM_153025	AGGGCTCCTAGCTTGAGTGTAATCTGAGTCAGCTTATGAAAAGGCCCCAAAGAAGAAAGT
A_23_P53057	0.1893	0.00155412	4.77445	-0.71473	1.31879	A_23_P53057	NM_013250	AAGTTGCAGTTCCTAAGAACCTATTGATGATGTTCAGTGCAGACTTACTGTACCTTTGGG
A_23_P101811	0.1893	0.00155694	-4.77299	-0.71634	-0.92188	A_23_P101811	NM_021030	TATGAAAGGAGTCAGAGTGGGGTGAAAGTCTATAAATGTAAGACATTTGGGAAAGCCTTC
A_33_P3412143	0.1893	0.00155721	-4.77285	-0.7165	-1.45762	A_33_P3412143	NM_001080521	TGGCAACGACGAAGACTCGGATACGGGACTGAGCTCTATGCATAGCCAAGACTCGGACTC
A_24_P178444	0.1893	0.00155921	4.77183	-0.71763	3.4576	A_24_P178444		CTGAGCTGGTGTATACTGGTTTCTGGCTTTCCGGCACAGCCCTGAGTGTGAATTTGTCCG
A_23_P143334	0.1893	0.00157067	-4.76595	-0.72412	-1.66718	A_23_P143334	BC126936	AACAGCATTCTATCATGGAAGGAGGAGATGAAGGGCAAGGGCCAAAATGATGGATGCATC
A_33_P3412418	0.1893	0.00157846	-4.76199	-0.7285	-1.08028	A_33_P3412418	AK097799	GAGTTCTAAATCATGGGACTGTTGACACCCTTTTGAACTAAAGAATTTGTAACAATTTGG
A_32_P80089	0.1893	0.00158009	-4.76116	-0.72942	-0.86373	A_32_P80089	NR_027436	GAGCTCCACACAAAGAAGGGGAAAATGGCTTTGTTGGCCTCAAATGGCTGCTTTATTAGA
A_24_P251221	0.1893	0.00158168	-4.76035	-0.73031	-0.953607	A_24_P251221	NM_006243	TGAATTCTTCTTTGATTGTGTTGCACATAGATATGGTAGTCTGCTCTGTATATTTTTCCC
A_23_P205875	0.1893	0.00158311	-4.75963	-0.73111	-1.00361	A_23_P205875	NR_004859	TGTGGGAAGCATTCAGGCTCAGAATCAGGAGATGTGATTATTGTCCTGGCTCTGTTATGA
A_23_P21485	0.1893	0.00158407	-4.75915	-0.73165	-1.32452	A_23_P21485	NM_017933	TGCTCCTTCCTAAAAGTCTGTTTTCAATCCTGGTAATATTAGGGGCACTGCGGCACCTAA
A_33_P3422712	0.1893	0.00158712	-4.7576	-0.73336	-2.01644	A_33_P3422712		TTTCCGACAGGGATCAAACAGGTAATGGCCTCGCATCTTCGCTGTTGCTGCTGCTCTGGG
A_23_P503200	0.1893	0.00158854	-4.75689	-0.73415	-0.82694	A_23_P503200	NM_018288	CCAGGAAAGTGGGCAGAAGGGGGAAAAACAGCAAAGAGGGATAAAATAGTTTTTGACTCT
A_32_P70315	0.1893	0.00159839	4.75194	-0.73963	3.59145	A_32_P70315	NM_003256	TGTTACTGCAAGTGTTTCTTCTGGCTTAGTCTGTTTTCTAAAGCCAGGACTATTCCCTTT
A_23_P38618	0.1893	0.00160117	4.75055	-0.74117	1.12448	A_23_P38618	NM_004278	GCTAGCTTCTCAAGTTCTTGTGAAAAACAATTTACATAATGACACAGTAGATGTGGAACA
A_33_P3333677	0.1893	0.00160197	4.75015	-0.74161	1.26706	A_33_P3333677		ATGGAGAAGCTGGCCCATGCCGGAACTCACCTCCGCCTTCTCCATGACTTGAAAATGCCA
A_32_P197825	0.1893	0.00160351	-4.74938	-0.74246	-1.91713	A_32_P197825	NM_001032392	AGGATGAGAGATGTAGTTTTATTTGAAAAGTAAATGTATCTTTCAGAGTGCAAGACTGGG
A_33_P3279426	0.1893	0.00160409	-4.74909	-0.74278	-2.84282	A_33_P3279426		GAAGAATGGATAGGATCTGGGCTGAGAGAGAAAAGAAATTCCAGCTGGTCAAAAACAAAC
A_23_P27005	0.1893	0.00160656	4.74786	-0.74415	3.14271	A_23_P27005	NM_024308	AAAGGAGGTGGTGTCCCTAATTGTTTTACTTGTTAACTTGTTCTTGTGCCCCTGGGCACT
A_32_P206899	0.1893	0.00160665	4.74782	-0.7442	3.03257	A_32_P206899	NM_020877	GCCGGACCTCACTCAGACTTTGACCTTGGCCGAATTTGTGTGATGTGGCCCTGGAGATAC
A_33_P3342430	0.1893	0.00160707	-4.74761	-0.74443	-1.04682	A_33_P3342430		TACATGAAAGATTCGATAGAAGAGGTCTGCAAGGCAAGGGGGAAGAAAAGGGTCCTCTAG
A_33_P3274299	0.1893	0.00160864	-4.74683	-0.7453	-2.62009	A_33_P3274299	AK094250	GAGTTTTCAACAACAACAAAAATCACATCATACAAAGAAACAGGAGAGTATGGCCCATTC
A_33_P3573141	0.1893	0.00160975	-4.74627	-0.74591	-1.39062	A_33_P3573141	AK057085	TAAACCACATGAGCTGGATTTTCTGTTTCTAACACATGTCAGCATCTTCACGGTAAATCT
A_23_P395464	0.1893	0.00161087	-4.74572	-0.74653	-2.19493	A_23_P395464	NM_144690	AATCTGAAAGATAAACTCATATGCACTAAACATGCTATTCAAGTCTACCAAACATCCAGG
A_24_P318990	0.1893	0.00161586	4.74324	-0.74927	2.52456	A_24_P318990	BC012876	TCTGACACCTCAGCCTCCCTGGCCATCACTGGACTCCAGGCTGAAGATGAGGCTGATTAT
A_24_P787947	0.1893	0.00162388	-4.73929	-0.75366	-1.29359	A_24_P787947	NM_001005404	AAGGTAAAGCCTAGAAGAAACTATGAAAGCTATTCTCATGTTACCAAATTCTATCTGCGC
A_23_P58953	0.1893	0.00162749	4.73751	-0.75564	1.45446	A_23_P58953	NM_000904	TCACAGTGTCTGATTTGTATGCCATGAACTTTGAGCCGAGGGCCACAGACAAAGATATCA
A_23_P5601	0.1893	0.00162997	-4.7363	-0.75698	-0.643592	A_23_P5601	NM_001381	ATCCTTACTCCTGCATTGTTCTTTGCCAGAGACCTATTTAAAAATTTTAAAATTCTCATT
A_23_P150903	0.1893	0.00164113	4.73085	-0.76304	1.97398	A_23_P150903	NM_018099	ATGGCTGGGATCCCAAAAGCAAAGCAACGCTTAAAAAGGCTCCGAAATATTCACTACCTC
A_33_P3231432	0.1893	0.00164325	4.72982	-0.76419	1.73588	A_33_P3231432	NM_001174097	CCAGGAATTGAATCCAGAAATGGGAACTGACAATGATAGTGAAAATTGGAAGGAAGTGCA
A_33_P3281444	0.1893	0.0016442	4.72935	-0.7647	2.78836	A_33_P3281444	DQ100647	CAAAAGCCCCTAAGCTCTTCATCTATTATGCATCCAGTTTGCAAAGTGGGGTCCCATCAA
A_23_P24616	0.1893	0.00164462	4.72915	-0.76493	1.8714	A_23_P24616	NM_170601	ACAGATCTCTTTGTATTCTCTTCAAGCCCAAACCAATTCTGTTCCTTCAATCTAAATAGT
A_23_P140738	0.1893	0.00164474	4.72909	-0.76499	1.29472	A_23_P140738	NM_001142864	GTCATCGGCAAGTTCGTGCGCGGATTCTTCAGCGAGATCTCGCACTCCATTATGTTCGAG
A_23_P33791	0.1893	0.00164647	-4.72825	-0.76593	-1.19592	A_23_P33791	NM_012446	TGTGATCCATTACCAAGTCTCCTCATGAAAACCACAGTGAGTCAGCCCTTCACAGAACTA
A_33_P3341329	0.1893	0.0016473	-4.72785	-0.76638	-0.677659	A_33_P3341329	NM_033114	CGTGATGAGGAAGAACTTAGTGATTAAAATCTTGCCCTAGCACAGTAATAAAAATCAAGA
A_24_P64329	0.1893	0.00165388	4.72467	-0.76991	1.79518	A_24_P64329	NM_173575	ATCTTCAAGACTGCCTCGATGCCATCCAGCAAGACTTCGTGATTTTTAACAGAGAAAAGC
A_33_P3355708	0.1893	0.00166038	4.72154	-0.77339	3.84471	A_33_P3355708	NM_001008404	TGTGGTTGTGGCTTTGTCGCCGGATTGCAGAGCTGAAGGGAGCCCTGTGGATGACAAACA
A_33_P3349496	0.1893	0.00166255	4.7205	-0.77456	2.00351	A_33_P3349496		TTCTAGCATTGTTAGGGAGATTAAATGTGATCATGCATTCAAGGGCTTAGCACGGGGCCA
A_33_P3563369	0.1893	0.00167635	4.71391	-0.7819	1.05381	A_33_P3563369	BG987537	TGGGTTGGGGGACTTGCCTCAAGCACACCACTGACCCTCCTGGGGTTCTTTTGTTTTGCA
A_33_P3212665	0.1893	0.00168933	-4.70777	-0.78875	-1.64714	A_33_P3212665	BX648511	AAATGCTGGGATTCCAGGTGAGAGCCATCACGCCTGGCTATTTTTAAAAAGAGTCTTGCT
A_33_P3400258	0.1893	0.00170836	-4.69885	-0.79871	-1.49847	A_33_P3400258	NM_207321	CAAAACAATAAAATTGAAGCCAAGCTCTCTGGGGAAGCCATTGCCACCTTATATTGTCCA
A_23_P20743	0.1893	0.00171067	-4.69778	-0.79991	-1.19321	A_23_P20743	NM_032342	GCAGGACCATGTGGATAGATTCCATTTGTTTCCTTGACCTGATGTAATAAAAACTGATAA
A_23_P326009	0.1893	0.00171538	-4.69559	-0.80236	-1.59655	A_23_P326009	NM_020813	CATGAATTCTAAAACTTCATCCTCTTTTGTCCCTTTCGAGTTAACATTACAGCCACAGTG
A_23_P56590	0.1893	0.00172075	-4.69311	-0.80513	-1.12618	A_23_P56590	NM_006333	TGGGTTTATTTGGCAACCCAAGGAGTTAATCCTAAGGAACATCCAGTAAAACAGGAATTG
A_24_P218979	0.1893	0.00172078	4.69309	-0.80515	1.67355	A_24_P218979	NM_031299	ACACTACGACAGGGTAAGCGGCCTTCACCCCTAAGTGAAAATGTTAGTGAACTAAAGGAA
A_24_P122403	0.1893	0.00174634	-4.68138	-0.81826	-0.648291	A_24_P122403	NM_003198	TTTCTGTGCTACACTACATACAAATCACCAAATTACAAATTACCCTTTTGTGATCCTTGG
A_24_P143440	0.1893	0.00174831	-4.68049	-0.81927	-0.995753	A_24_P143440	NM_014183	ACACTGAAGCGACTGCAGAGCCAGAAGGGAGTGCAGGGAATCATCGTCGTGAACACAGAA
A_23_P31921	0.1893	0.00174885	4.68024	-0.81954	3.12614	A_23_P31921	NM_000050	TCCCTGGAGGATGCCTGAATTCTACAACCGGTTCAAGGGCCGCAATGACCTGATGGAGTA
A_33_P3339531	0.1893	0.00175099	4.67927	-0.82063	1.47168	A_33_P3339531	NM_138481	GGCTTCTTGGACCCCTGTCTGAGGGGTCGCGTCTTAGTGGGCGGGATTCTTTTCCCTTTG
A_23_P94030	0.1893	0.00175302	4.67835	-0.82166	1.91997	A_23_P94030	NM_002291	AGACTGGAAGGAGAAGTCCGTTCACTCCTAAAGGATATAAGCCAGAAAGTTGCTGTGTAT
A_24_P111242	0.1893	0.00175834	-4.67595	-0.82436	-1.59593	A_24_P111242	NM_148893	TATAAAAATATTAGGTAATTCTATACAATGCATAGTCATAAACCTTAACATTTTTGTTCA
A_23_P355993	0.1893	0.00176029	-4.67507	-0.82535	-0.9881	A_23_P355993	NM_025040	TGTACCGGGATGTGATGGTGGAGAACTATAACCACCTAGTATCACTGGGGTATCAAACTA
A_33_P3315719	0.1893	0.00176499	4.67295	-0.82771	1.29279	A_33_P3315719	NM_172069	CACCGGTATTCCAAACCTTAACAATGAAGGGGGTTAGTCTCTTTTATTTGATTCTTAAAT
A_33_P3310430	0.1893	0.00176599	4.67251	-0.82822	1.22029	A_33_P3310430	NM_001137610	CAGAAACTGTTTCCCTAAGGAGAGCACTTGGAGATGGCAATGCTGAACCTCACACTGTAG
A_33_P3544880	0.1893	0.00176631	-4.67236	-0.82838	-0.724971	A_33_P3544880	BC008131	ATTAAGTGACTTATCCAAGACCACAGGGCTTGCAAATGGCAAGTGGGAGGATTGTTTGAG
A_23_P67381	0.1893	0.00177749	4.66736	-0.834	2.90683	A_23_P67381	NM_003167	ACAAGATGTCCAATTATTCCCTCCTGAGTGTTGATTATGTAGTGGACAAAGCACAACTTC
A_33_P3724157	0.1893	0.00178528	4.6639	-0.83789	2.1528	A_33_P3724157	NM_198440	TCCCTATTACAGATGAGAACAGAGGGGACATGAACTCCTTGGAGGCAGGGCTGGGAAGGG
A_33_P3300158	0.1893	0.0017873	-4.663	-0.8389	-3.56848	A_33_P3300158	AK094659	TCCACAGGAGGCTGGGCTCCCTGGTCACAGGCAGTCCCGTGGAGCGGGTTTCACTCTTAG
A_23_P5742	0.1893	0.00178912	-4.66219	-0.8398	-0.671216	A_23_P5742	NM_024584	TTTAACAGGGGTCCTCTATGGGAAAATAGGATGAACTTTGTTTCCCAGAAATTGTTAAGT
A_33_P3245784	0.1893	0.0018065	-4.65454	-0.84842	-2.58373	A_33_P3245784	NM_175888	CCCTAAAAAGTTTCTAGAGAGAGAAAACAAAAGATCAGAAATGAAAGCGGGGCCAGGCGC
A_23_P143845	0.1893	0.00180789	-4.65393	-0.8491	-1.20807	A_23_P143845	NM_015508	CTAGTTAATCCTGTTGTTTGCTGCCATTGGCATGAAATGGCCAACTGTGGCTGTTACAGT
A_33_P3221665	0.1893	0.00181512	-4.65077	-0.85266	-1.60563	A_33_P3221665	NM_001252102	TCAAGGGCCACGACAGTCCCATCAATGCCATCTGCACCAATGCCAAGCATATCTTCACAG
A_33_P3289865	0.1893	0.00181741	4.64977	-0.85378	1.18764	A_33_P3289865	NM_006226	CCCTAATGTCTTCATAAAGTACTTGAGTGTAATGTTTGTTACCTCCAACAGAACTAAATG
A_33_P3272361	0.1893	0.00182095	-4.64824	-0.85551	-1.77713	A_33_P3272361	NM_030877	TTCCGGGAGAACGAGCAAAAGCGCATCCTGGGCTTGCTGGAGAACTTCTAGAGGCACCTT
A_33_P3312735	0.1893	0.00183403	4.64258	-0.86189	1.01218	A_33_P3312735	NM_024989	CCTTCAGTCTCTGCTCAGGTATTAATGTGTAGTAATTTTTGGTGCTTTCTTTTTAATCTG
A_24_P134850	0.1893	0.00183529	4.64204	-0.8625	1.88594	A_24_P134850	NM_020715	AGCACATCCAAGTTTCTGCCTCTTTTAAATGTACTTGACTTTGCAAGGCAAGTAGTTTTA
A_24_P417162	0.1893	0.00183562	-4.64189	-0.86266	-1.26078	A_24_P417162	NM_005647	AAAGCTTATGTTTCTTGTCAAATGCAGAAATGTTCCTTCCGCCACTCACTGAAGTTTTGC
A_23_P319583	0.1893	0.00183664	-4.64145	-0.86316	-1.7112	A_23_P319583	NM_014747	CATCCTGCAAAGAGAGAGATAGCTGATAGGGACTGACAAGCACACTGTTTAGATAAGAAG
A_24_P112447	0.1893	0.00183669	4.64143	-0.86318	1.44265	A_24_P112447	NM_020354	CCTGTCGTAGTGTTGATGATGTTAGTACATGATTTTAAAGGTTAGAACCCCTTCTAAATG
A_23_P330999	0.1893	0.00184049	4.6398	-0.86503	1.06935	A_23_P330999	NM_015979	GCGTGTTGAAGTCTAAGGTGTTCTGTCATCACACTCTCTTTACTAGAATAAGTGTGCCCA
A_33_P3569555	0.1893	0.00184332	4.63859	-0.86639	1.73194	A_33_P3569555	NR_038223	AAGGAAACCTGTACTCCTCAAATACACCACTCAGGTGACCATTAAATCATTTACATTGTT
A_23_P258088	0.1893	0.00185735	4.6326	-0.87315	2.76003	A_23_P258088	NM_020804	AACTCCGAGAAGTGCTGTGGTCTCAGCAATGCACCTGTTTTGTACATGATTGTGTAATTT
A_23_P94204	0.1893	0.00185738	-4.63259	-0.87317	-1.29033	A_23_P94204	NM_181354	CATTGAGGAAATGAAGACTGGATACTTCTGTATCTGTGAAGTTGGCACAGGTAACATTTG
A_24_P829183	0.1893	0.001859	4.6319	-0.87395	3.24747	A_24_P829183	XR_108575	GCCATTGCTCAGTAGGAAAATGTCCTTTCTACAAGCATTCATATTTCAATAAAAATCTGC
A_33_P3590673	0.1893	0.00187302	4.62597	-0.88064	1.91612	A_33_P3590673	NR_045196	CGGGCCTTTTAATAAGATATTGTATTTTACTTCAGCTATGGGTGCAGACAATTAAAGGAT
A_23_P202104	0.1893	0.00187554	-4.62491	-0.88185	-1.43683	A_23_P202104	NM_005729	TCCTGTGCTCCGGAGGGAAGCATTTCCTGGTAGGCTTTGATTTTTCTGTGTGTTAAAGAA
A_23_P417282	0.1893	0.00187909	-4.62342	-0.88353	-1.55298	A_23_P417282	NM_000875	AAATCAAACCAGAAGGCGGGATGGAATGGATGCACCGCAAATAATGCATTTTCTGAGTTT
A_33_P3335266	0.1893	0.00188019	-4.62296	-0.88406	-1.83615	A_33_P3335266	AL122100	TCAGAAGAAACAATGCAAGTGAGAAGCCATTGGAGCTGCATTTTAAAAGTACTGAAAGAA
A_33_P3272921	0.1893	0.00188676	-4.62021	-0.88717	-1.4716	A_33_P3272921	NM_005224	GGGTTTTGTTGTGTAAATATTCTATTTTATTCTTGGGGGGATCAAACCTTAGGAAAAGGA
A_23_P417951	0.1893	0.00189709	-4.61591	-0.89204	-1.90696	A_23_P417951	NM_033512	AGTAACTGGTTGTTCTACTTGGTAATTTGACACCCTGTTAATAACGCAATTATTTCTGTG
A_23_P125596	0.1893	0.00189907	-4.61508	-0.89297	-2.84335	A_23_P125596	NM_014496	GAGCATGAAAAAGCGAACATCAACTGGCCTGTAAGATTTGTGGTGTTCCTAGGCCAAACT
A_23_P71379	0.1893	0.00190782	-4.61146	-0.89707	-3.67998	A_23_P71379	NM_005672	GTGGACTGAGTAGAACTGGAGGACAAGAGTCGACGTGAGTTCCTGGGAGTCTCCAGAGAT
A_23_P70060	0.1893	0.00191365	4.60906	-0.8998	1.77192	A_23_P70060	NM_176895	GAGCGATGTGTTGACTGGACTCATTCAGGGAGCTCTGGTTGCAATATTAGTTGCTGTATA
A_33_P3417086	0.1893	0.00192055	-4.60623	-0.90301	-0.975626	A_33_P3417086	NM_207330	GGGTGCTTTGTTCTTCCTTCTGCACCTCCTTCTTAAACTAGATAGCTAATTAGTTATTTT
A_23_P45365	0.1893	0.00192392	4.60485	-0.90457	1.51472	A_23_P45365	NM_033380	CAGAACTGGGAAACAACACTTGGTTAGTCTCTTTTAAGTTACAAAAAGCCAATTGATGTT
A_24_P280846	0.1893	0.00194187	4.59754	-0.91286	2.25739	A_24_P280846	NM_198447	CTCGGCATGTTCCTGGAAACCTACGGATTCTTCAGCCTCTTTAAGGGCTTTTTCCCTGTC
A_23_P38154	0.1893	0.0019458	4.59596	-0.91467	0.89328	A_23_P38154	NM_004110	CGATCTAACCCCTTACCCATCTCTCTACTGCTGGACTGTGGAGGGTCACCAGGTTGGGAA
A_23_P164284	0.1893	0.00194664	4.59562	-0.91505	4.89476	A_23_P164284	NM_001307	AACCCTTTGATCCCTACCAACATTAAGTATGAGTTTGGCCCTGCCATCTTTATTGGCTGG
A_23_P16866	0.1893	0.00194817	4.595	-0.91576	1.93849	A_23_P16866	NM_007127	CTGATTGTAGGGTCTCATTTTCTCACCGATATTAGTCCTACACCAATTGAAGTGAAATTT
A_24_P114183	0.1893	0.00197439	4.5845	-0.9277	0.853656	A_24_P114183	NM_002004	CCAGCAGTGTTCTTGCAATATGAGGAAGACAGTTACAGCCACATTATGGCTCTCATTGAA
A_24_P57528	0.1893	0.00197635	-4.58372	-0.92858	-1.96214	A_24_P57528	NM_139177	GATGATCAAAATTGAAGACACATTCAGAGGTTTGATTGGTTGAGATTAACTGGTGTGGTG
A_33_P3225086	0.1893	0.00198025	4.58217	-0.93035	0.809481	A_33_P3225086	NM_057174	GGCGCCGGACCATCCTGCTGCTCTACTACCTGCTGCGCTCTCCTTTCTATGACCGCTTCT
A_24_P282762	0.1893	0.0019863	-4.57978	-0.93307	-0.828503	A_24_P282762	NM_012290	CGGTCTATTGTAATGCAGATTGTAAATGCACTAAGATATCTCAATGAGATCAAACCCCCT
A_23_P166280	0.1893	0.00198833	-4.57898	-0.93398	-1.67907	A_23_P166280		CTCAGGGGAGTTCTCAGCTTGGACCCTTATCTCCCCAGAATCCTGGAACCTGCTCCTTCT
A_23_P69362	0.1893	0.00198875	4.57881	-0.93417	1.1572	A_23_P69362	NM_024661	CACCATCTATAGCACCCTGGTCACCTGTGTGACATTTGTGGCCACACTGCCTGTGCTCTA
A_23_P134109	0.1893	0.00199222	4.57745	-0.93573	0.87354	A_23_P134109	NM_001431	CTTAATGCCACACCACTATTCCAGCGAATTTATGCTACAACTGGTAACAATGACCAGAAG
A_33_P3222109	0.1893	0.00199488	4.5764	-0.93693	3.22639	A_33_P3222109	NM_001141919	CTGGGAGCAGCAGCCAGTTATTTCAAACTAAACAATAGGAGAAATTGTTTCAGGACCCAT
A_23_P99642	0.1893	0.00199568	4.57608	-0.93728	1.82444	A_23_P99642	NM_001126106	GTAATTTATTTGTTTTGCTACATACTGTTCCAGACTTTTAAAGGGGACAATGAAGGTGAC
A_32_P177955	0.1893	0.00200288	-4.57326	-0.9405	-1.00527	A_32_P177955	NR_038853	CCCAGACTTCTGATCAACAAATATTGCTGCTACATTAACTGATTCGCAACAAAGAAAGAA
A_33_P3325665	0.1893	0.00201487	-4.56858	-0.94584	-2.95269	A_33_P3325665	BC109228	TGAGAGAGAAAAGCCCTTCATATGTAAACAATCTAGAGAAAGAAGGGGTTGGGATGGGGA
A_24_P26177	0.1893	0.00201803	-4.56736	-0.94724	-0.828186	A_24_P26177	NM_014703	AAACCTATAGCAACCATTGATGTGAAACGGAACATCTTTGACCTGTGTACAGACACCAAA
A_33_P3329597	0.1893	0.00201937	-4.56684	-0.94783	-0.787977	A_33_P3329597	NM_212550	CCAAGATGGAGAATGGGGAGGAGCTTTTTATGGCGGACTGATTAAAACTCTTAAGCATTT
A_24_P375322	0.1893	0.00202456	4.56483	-0.95013	2.32126	A_24_P375322	NR_003503	ATTAGCGTGTCAACCTTTACCACTGAGGCTGGAAATTGGCATGCCAATACCCTGTCTGTC
A_23_P4041	0.1893	0.00203098	-4.56235	-0.95296	-0.820048	A_23_P4041	NM_021213	TCAGGATGTAAAGCCACAGAATGGGATTTATTAATGTGGGATACCTCAGACTGTTTGTTT
A_24_P339869	0.1893	0.00203441	-4.56102	-0.95447	-0.742605	A_24_P339869	NM_020727	TCATATGCCTTAGCAGAGTAAGTCATTTTTCCATTTTACTTAGGAATAAGCTTTTTCGAA
A_24_P225635	0.1893	0.00203567	-4.56054	-0.95502	-0.888668	A_24_P225635		GGCAGGCATTTACAATTTTAGAGCTGTTTAATAGGAAGTTTAGATGGAAACTAAACACAC
A_33_P3382086	0.1893	0.00203719	4.55996	-0.95569	0.661248	A_33_P3382086	NM_138418	GGAGAGAAGCATGGCGCCCTGCCCACCCACTGCGCCTGGCTGGGTGCCGGCCACACCTGA
A_33_P3267577	0.1893	0.00204336	4.55759	-0.9584	3.66565	A_33_P3267577	NM_003007	GACAGTGATCGTCATTTGGCACAACATCTTAACAACGACCGAAACCCATTATTTACATAA
A_32_P117464	0.1893	0.00204638	-4.55644	-0.95971	-1.42915	A_32_P117464	NM_178496	AGCTTTATACATGTTGACCCCATCTAAAGCTGGGGAAAATATACACTTGATGAAGTAGGT
A_23_P69339	0.1893	0.00205096	4.55469	-0.96171	1.20887	A_23_P69339	NM_001607	TCAAGGCACTTCAACTCATTTGGAAAATGTGAACACTGATGACATGGTATAGGAGTGGGT
A_23_P133438	0.1893	0.00205249	4.5541	-0.96238	2.65972	A_23_P133438	NM_019018	TCAGCATGGAAGGAATTAGGACCTTTTCTTCAGGATTACAGGTACACTGGATGCAGCCAT
A_23_P217228	0.1893	0.0020641	4.54969	-0.96743	1.54327	A_23_P217228	NM_016157	CCCCATGTTTACAGATACCGCTAATAAATTGCAGTAGTCCTTCCCATGGAGCCAAAGTAC
A_23_P25396	0.1893	0.00206541	4.5492	-0.968	4.55086	A_23_P25396	NM_005123	CTGAGATGCTGATGTCATGGAGAGTAAACGACCACAAGTTTACCCCACTTCTCTGTGAAA
A_23_P100711	0.1893	0.00207734	4.54469	-0.97315	2.35597	A_23_P100711	NM_000304	TGTGCCTCCAAGGACTGTCTGGCAATGACTTGTATTGGCCACCAACTGTAGATGTATATA
A_24_P269062	0.1893	0.00207819	4.54437	-0.97352	1.24485	A_24_P269062	NM_030964	TCGCCATCATACCTCGAGTGAGGCCCAGCTAGATAATGACTTGTCCAAGATGGCACACGT
A_32_P124708	0.1893	0.00208034	4.54357	-0.97445	4.61637	A_32_P124708	NM_004852	CAGTTTTGCTCATTTCCCACCCCAATGTTTTGTCTGCAACATCGCTTACACTGGATTCTT
A_23_P68401	0.1893	0.00208153	-4.54312	-0.97496	-1.57082	A_23_P68401	NM_030877	CAGGAAGATCAAGAAAGTGGGAACCACTGAGAAGGAACATGAAGAGCATGTCTGTTCGAT
A_23_P102017	0.1893	0.00209637	-4.53757	-0.98131	-0.916969	A_23_P102017	NM_020711	TGAAAGCCACAGAGTTAAGTGACCTCAGGTAACATAATGGTGATGGTTGGCCATTTGAGT
A_23_P24903	0.1893	0.00209637	4.53757	-0.98132	3.44276	A_23_P24903	NM_176072	GCTCCCATGGGCTAGGAGCCAGTGTGAGGCTGTAACTTATACTAAAGGTTGTGTTGCCTG
A_33_P3240078	0.1893	0.00209739	4.53719	-0.98175	1.78496	A_33_P3240078		TATGAAGCCTCCTACCCTGGAAAGATTACCAACAACGTGTTTTGTGTGGGTTTCCTTGAG
A_23_P64919	0.1893	0.00209942	4.53644	-0.98262	2.04596	A_23_P64919	NM_024730	GAAATGATTGAGTATGAACCACAGCTGTGTTTTCAAATATGTAGTTTGCCTTTTTGGTTG
A_24_P355967	0.1893	0.0021027	4.53522	-0.98401	1.87876	A_24_P355967	NM_000621	AGCAGGTGACTTTCCTATGACACTCATCAGGTAAACTGATGCTTTCAGATCCATCGGTTT
A_23_P158829	0.1893	0.00210356	4.5349	-0.98438	0.805745	A_23_P158829	NM_004313	GCATTAATTTTTTGACTGCAGCTCTGCTTCTCCAGCCCCGCCGTGGGTGGCAAGCTGTGT
A_32_P780862	0.1893	0.00210704	4.53361	-0.98586	2.18046	A_32_P780862	NM_001720	CAACAGGGAGTCTGACTTGTTCTTTTTGGATCTTCAGACGCTCCGAGCTGGAGACGAGGG
A_24_P288722	0.1893	0.00210831	4.53314	-0.9864	1.11304	A_24_P288722	NM_003688	TCCCTAGAGACTACCTAGTTGTAGTGTGACCTACATTTATAATTATTGTCATGTCCGAAT
A_33_P3217500	0.1893	0.00212675	-4.52635	-0.9942	-1.0915	A_33_P3217500	DW451783	GGTTAATGTGTAATTGCTTCACTGAGCATGTGCTGTGACCCAGGCAGCACATAAAACAGA
A_33_P3269803	0.1893	0.00212685	4.52631	-0.99424	1.08847	A_33_P3269803	NM_014718	GCGGGGGGTTGGGTGTGGTGAGGGAGGGGACATATCCTAGGGTTTTCAAATAAAACAATC
A_23_P251151	0.1893	0.00213942	4.52172	-0.99952	2.72466	A_23_P251151	NM_006157	CTACAGTGCCGTGCATTTAAGTCAATGGTTGTTAAAAGAAGTTTCCCGTGTTGTAAATCA
A_24_P408704	0.1893	0.00214598	4.51933	-1.00227	1.2884	A_24_P408704	NM_004946	CGGAGGTCCAAGAAGAGGACAAAGAGAAGCAGCGTAGTTTTTGCGGATGAGAAAGCAGCT
A_23_P256084	0.1893	0.00214965	4.518	-1.0038	3.27233	A_23_P256084	NM_000047	AGCCAGGTGGCATCAACGGGACAGAGGAACAATGTGGAAAGTCCACTTTGTGACGCCTGT
A_24_P169507	0.1893	0.00215206	4.51713	-1.0048	2.69266	A_24_P169507	NM_001040105	ATGGTGGCCAGTTCTGAAACGAGCACACTTTCAACAACTCCTGCTGACACCAGCACACCT
A_23_P60657	0.1893	0.00215225	-4.51706	-1.00488	-0.596505	A_23_P60657	NM_015203	TTATAACAAAGGGCCTCTCTTCCAAAGTAAGAAATCACATACGCTTACGTTTTACTATTC
A_33_P3336622	0.1893	0.00215667	-4.51546	-1.00672	-1.41299	A_33_P3336622	NM_001031806	CTCAGATATACCCTATTGGAGACAATCCTTTGATCATAAATTCTCCCCAACTATAAATCA
A_24_P330691	0.1893	0.00215687	-4.51539	-1.0068	-0.967564	A_24_P330691	NM_006937	CAAGTGGAGACGGGATGGGGAAAAATACTGATTCTGTGAAAATACCCCCTTTCTCCATTA
A_23_P94921	0.1893	0.00216031	4.51415	-1.00823	1.55883	A_23_P94921	NM_006749	TTTTTTGATAGCGGGAGGGAGGAAGTACGACTAATGTTGGAGCCTGAAACTATGGAAATG
A_24_P60845	0.1893	0.00216431	4.51271	-1.00988	1.3228	A_24_P60845	NM_000665	AGATCGAGTTCATCTTTGGGATCCCCCTGGACCCCTCTCGAAACTACACGGCAGAGGAGA
A_24_P255654	0.1893	0.00216604	4.51208	-1.0106	1.19817	A_24_P255654		GAACAAGACGTGATCTTGAGGGAGTTTCGTTATGGCTCTAGCGTTTTGATTACCACTGAC
A_24_P224727	0.1893	0.00217728	4.50806	-1.01524	1.58101	A_24_P224727	NM_004364	GCCTTGTTTGTACTGTATGCCTTCAGCATTGCCTAGGAACACGAAGCACGATCAGTCCAT
A_33_P3347147	0.1893	0.0021936	-4.50225	-1.02194	-1.23898	A_33_P3347147	NM_181356	CTGTGGCTTTTCTCCATGGACTCATGGTGGTCTTTGGAACAACGTTCTTCAACTTTGACA
A_23_P406131	0.1893	0.00219457	-4.5019	-1.02233	-1.02559	A_23_P406131	NM_020422	CAACGGTCCCATTGGGAGCAACAGTGATTGTTTATAGTTTTTTGTTTTCAGAAATGAGGG
A_24_P211842	0.1893	0.00219623	4.50132	-1.02301	2.85297	A_24_P211842	NM_178128	GTGGTGTCCCAGTTCCTACGTGAGAAGCAGCTACCGTACAACGAGGACTCATACCTGGCT
A_23_P30283	0.1893	0.00219978	-4.50006	-1.02446	-0.78156	A_23_P30283	NM_198507	ACTGAAAGGTATTTCCCATTTTTGTGGGGAAAAGAAGCCAAATTTATTACTTTGTGTTGG
A_33_P3318911	0.1893	0.00219978	-4.50006	-1.02446	-0.857001	A_33_P3318911	NM_001135642	TATGAAGAATTGTCCCCTGGCTTCCAGCAGGCCATGGCTGGCTGTTTTGTGACTGTTACA
A_23_P337875	0.1893	0.00220123	4.49955	-1.02505	2.61815	A_23_P337875	NM_001040202	ACATGTCGAAGATGGATGGCATTAGATTATGCAGGAATTTCTATTGGAATACTGGGCTGC
A_23_P92928	0.1893	0.00220124	-4.49955	-1.02506	-3.01463	A_23_P92928	NM_000065	AACAGGAAGATGGAAATACTGCATCCTGGAAAGTGTTTGGCCTAGCACAATTACTGCTAG
A_23_P353125	0.1893	0.00220431	-4.49846	-1.0263	-1.38381	A_23_P353125	NM_152597	CAATAGCAGATGAGCAGGAGACTAAAGATGCAGCAGAAGAATGTAAAGAACCCTAATCAA
A_24_P102821	0.1893	0.00221457	4.49485	-1.03047	2.2916	A_24_P102821	NM_000952	ATACGGTCACTGAAGTGGTTGTGCCATTCAACCAGATCCCTGGCAATTCCCTCAAAAATT
A_23_P91250	0.1893	0.00222122	-4.49253	-1.03316	-2.61804	A_23_P91250	NM_199441	AATGTGAGAAAACATTTCGCCACAAATCAAACTTTCTTTTACATCAGAAATCCCACAAGG
A_23_P65857	0.1893	0.00222541	-4.49106	-1.03485	-2.73904	A_23_P65857	NM_152453	CTGCTTGACTACCTTCTGTCACCACGTCATCTTTCCAGGATTAACCTTGACCAGTAAAAA
A_33_P3328626	0.1893	0.00223876	-4.48642	-1.04021	-1.0493	A_33_P3328626		TATCCCACAGGTGAGAAACTAAAGGATTCTTTGCTGGAGAAACTCAATTGCTCCAAAAAA
A_23_P168490	0.1893	0.00224491	-4.48429	-1.04267	-0.725735	A_23_P168490	NM_022373	AGGTGAAGATGCCAGTGCAATTCAAAGGCCTGGATTAATGGCTTCAGCTTGGTCTTTCAT
A_23_P96369	0.1893	0.00225254	-4.48166	-1.04572	-0.921071	A_23_P96369	NM_018015	GTTGAGCAGCCTATGAACCTAAAGACATACTGCAGTTTGTTCATAAATGTATTCAGTCTT
A_33_P3334625	0.1893	0.00225557	-4.48062	-1.04693	-0.738163	A_33_P3334625	AK123321	GGCTCAACGTCATAGAGATGCTGGAGAAATGCCAATCAACAGAACCTCTGCAAATCTATT
A_33_P3212350	0.1893	0.00225808	4.47975	-1.04793	3.04498	A_33_P3212350	AK097139	GCTGCAGCCCCTTGGTGCACCTGCCCCAGAGGGAGGAAGAGAAACTTTTCTGACACCTGA
A_23_P11685	0.1893	0.00226467	4.47749	-1.05054	0.968661	A_23_P11685	NM_024420	GAAATGGCAGCAGTTTCTGATGCTGAGGCAGTTTGCAATCCCATGACAACTGGATTTAAA
A_33_P3398331	0.1893	0.00226714	4.47665	-1.05152	3.04292	A_33_P3398331	NM_006690	GACATCACAGCATTTCAGTGTCAGTCACATTTTAAACTGATCAGCCTTTGTATAATGTTT
A_33_P3293869	0.1893	0.00226813	-4.47631	-1.05191	-1.40579	A_33_P3293869	AB209260	TATTTTGGTTTGTTTTGAGTAGTGGATGTTGTTGAAAATGTTAATGTCATTTCAGTGTCT
A_23_P59410	0.1893	0.00227795	4.47296	-1.05579	1.85824	A_23_P59410	NM_030615	CCTAAAACTGTGTTTCTTGTCCTTGCTTTATAATGCATATGTGCTTAGAAATAAACAGGG
A_33_P3370959	0.1893	0.00228427	4.47081	-1.05828	1.40808	A_33_P3370959	NM_001732	CAAAACTCAAAAGTTGTTTGCACAGCTGTTCTTTGTACCCTGTTCCTTTCTCTGCGCCCT
A_33_P3283992	0.1893	0.0022868	-4.46995	-1.05927	-1.94666	A_33_P3283992	NM_024833	AGAATTCACAGCAGTGATTATGAGTGTAGCAGATGTGGTAAAGCTTTCAGCTGCATCTCC
A_33_P3209741	0.1893	0.00230111	4.46513	-1.06487	1.30789	A_33_P3209741	NM_031303	TGGATGGGCTGGCACGCTCAGAAGATCTCGTATTTGTCTTAGCAGCTTCTAACCTGCCGT
A_23_P28485	0.1893	0.00230555	-4.46363	-1.0666	-1.44177	A_23_P28485	NM_012198	TGGTGGTGTTTGAGGGTTGGCTAGAAATGAAAGCCTGGATTTTGTGCCATGTTTGTAATA
A_33_P3271470	0.1893	0.00231165	-4.46159	-1.06898	-3.63246	A_33_P3271470	NM_001142966	AAGTAGACTTCATCATCATTGTTCCCAGATCGGAGGTGTTGGTTCAGCAAACTCTTCAGC
A_33_P3295358	0.1893	0.00231611	4.46009	-1.07071	3.61216	A_33_P3295358	NM_139314	GCCAATGGTATCTGGGCGGAGCTCACAGAGTTCTTGGAATAAAAGCAACCTCAGAACACT
A_23_P18798	0.1893	0.00231786	4.45951	-1.07138	2.99263	A_23_P18798	NM_019119	GTTCTAGTTTCCCGGCATTGATAGTTCCCTATTTGAAATATAATGTTTCTCTTGTAAGTG
A_23_P392962	0.1893	0.0023184	-4.45933	-1.07159	-1.27987	A_23_P392962	NM_006613	TGAACATGGAGGATGACCAGAACTGGTACAAGGCCGAGCTCCGGGGTGTCGAGGGATTTA
A_23_P74012	0.1893	0.00233044	-4.45532	-1.07625	-3.10185	A_23_P74012	NM_005987	GCTAGTCTTCTTGTTGCTCGGGTGCATTTGAGGATGGATTTGGGGAGGGATCAAGTGAAC
A_33_P3273258	0.1893	0.00233737	-4.45303	-1.07892	-1.18035	A_33_P3273258	NM_001172655	GCTCAGAGGACTCTATACAGAGACGTGATGCTGGAGAATTATAGGAACCTGGTCTCCCTG
A_33_P3319486	0.1893	0.00234692	4.44988	-1.08258	1.89668	A_33_P3319486		AGTAGTACATACACCTTTAAATGGAACTTGGTCTGAAGGGTGTGGAAATGCTGGTCCAGG
A_23_P47885	0.1893	0.00235898	-4.44592	-1.08718	-0.770151	A_23_P47885	NM_153377	ACACATAGACTGAATGAGACCAAAGGAAAAGCTTAACATACTACCTCAAGTGAACTTTTA
A_33_P3418130	0.1893	0.00236805	-4.44295	-1.09064	-1.29951	A_33_P3418130	NM_145052	AGCTTAAGCTGCTGCCTATGAATGATCAGATACGGGAGCTACAGACCATCATCCGTGACA
A_33_P3273238	0.1893	0.00237029	-4.44222	-1.09148	-0.652841	A_33_P3273238	NM_207333	TTGATTGAATAGAAGGGGTGAGAGCATTCTTGCATCATGTGAGATCCTACAGGAAAAGCA
A_23_P57784	0.1893	0.00237155	4.44181	-1.09196	3.90687	A_23_P57784	NM_021101	CCCGATGCTTTCTGTGGCTAAACAGATGTAATGGGAAGAAATAAAAGCCTACGTGTTGGT
A_23_P331748	0.1893	0.00237275	4.44142	-1.09242	1.38902	A_23_P331748	NM_001772	GGGACCAAAGGCTGATTCTTGGAGATTTAACTCCCCACAGGCAATGGGTTTATAGACATT
A_33_P3396404	0.1893	0.0023731	-4.44131	-1.09255	-3.00922	A_33_P3396404	NM_001025232	GTAAACGAGACTTTGACATTGTTAGCAGGCCCATCTGTTTGCTTTTCTTAAATAAAATGT
A_33_P3824237	0.1893	0.00237792	4.43974	-1.09437	1.99248	A_33_P3824237	NR_038464	ATTCTGCTCCCCGAATTCTCGAGGAGACTGATTTGAGTGATAATAAAACTCCAGTCTCCC
A_24_P321709	0.1893	0.00239791	-4.43328	-1.1019	-3.1587	A_24_P321709	NM_015163	TCCAAACAATGTTTGGAAAAACATGGGACTGTATGTCATTACTATGACTGATAGCAGAAT
A_33_P3249529	0.1893	0.00240787	-4.43008	-1.10563	-0.832935	A_33_P3249529	NM_014982	GTGAGTGTGTGTGTGTCTGAGTGTTATTCTGAACAGCTTGTAAATATTGTAGTTGTTTAA
A_23_P408285	0.1893	0.00240917	-4.42967	-1.10611	-2.46739	A_23_P408285	NM_153026	CAGCCACCTTTGTAAAGCACTAGTGTTTGTCATTTATGTAAGTCAGGTCGGCTCAGGTCT
A_33_P3392077	0.1893	0.00241128	4.42899	-1.1069	0.899173	A_33_P3392077	NM_004881	ACGTCTGCTGCCGGTTCTGGACAGAATCTACCCAGTGACCGAAATCCAGGAGGCCCATAA
A_33_P3236177	0.1893	0.00241561	-4.42761	-1.10851	-1.51878	A_33_P3236177	NM_001145	TTGCTTGTGAAAATGGCTTACCTGTCCACTTGGATCAGTCAATTTTCCGTCGTCCGTAAC
A_24_P857624	0.1893	0.00242023	4.42614	-1.11023	1.34153	A_24_P857624	NR_040071	TAAAGCAAAACAATGGAAAATCTGAGTTCACTCGTGAGAGAGGTACGTATGTGAGCTCTG
A_24_P46130	0.1893	0.00243069	4.42281	-1.11411	1.91953	A_24_P46130	NM_001099	TGTGCTCTATTACCATTATGGATAAAGATGAGATGGTTTCTAGAGATGGTTTCTACTGGC
A_33_P3313302	0.1893	0.0024331	-4.42205	-1.115	-1.06428	A_33_P3313302	NM_020214	GAATGAGTACTGTGTGGTGTGTGATGAGCAGCATGTCTTCCAAAATGGATCTATGCTGAA
A_33_P3234580	0.1893	0.00245398	4.41547	-1.12269	2.62261	A_33_P3234580	NM_000050	GCAGCTGCGGTGGGGAGCTATAAAAATGACAATTAAAAGAGACACTAGTCTTTTATTTCT
A_23_P70968	0.1893	0.00245561	4.41496	-1.12329	3.11145	A_23_P70968	NM_006896	GAAAAGCGTCTTTAAGAGACTCACTGGTTTTACTTACAAAAATGGGAAAAATAAAAGAAA
A_23_P206454	0.1893	0.00245645	-4.41469	-1.1236	-0.694215	A_23_P206454	NM_145039	GCAGGAGCTGTACAATGAGAAAAAGCGCCACTCAAAACAACTCTCTTAGGTCATTTTTCA
A_23_P84189	0.1893	0.00246082	4.41333	-1.1252	1.84878	A_23_P84189	NM_181671	TGTAACCACATAGCCGTATGCCAGAGAGGAAGCCTTGTTATTGGGCATTTGATGAGGTTT
A_23_P16022	0.1893	0.00246566	-4.41181	-1.12696	-1.35833	A_23_P16022	NM_005773	GGATAAAGGTTAGGTAACACACATAGGGCTGTTACGGACTGAGAAGTGTCCCTGCAAAAT
A_24_P128205	0.1893	0.00246789	4.41112	-1.12778	0.989909	A_24_P128205	NM_002807	AATCACTTGTCCAAAGGTGAATCAGTTCAGACAGCTGTATTCCAAAGTCATCAATGATAA
A_24_P19268	0.1893	0.00247096	-4.41016	-1.1289	-1.0213	A_24_P19268	NM_182515	AGATAATTCATACTGGAGAGAAACTCTACAAATGTGAAGAATGTGGCAAAGCTTTTAACC
A_32_P22078	0.1893	0.00248218	4.40668	-1.13298	1.5662	A_32_P22078	NM_001013	AGAGCTGAAGCTGATCGGCGAGTATGGGTTCCGGAACAAACGTGAGGTCTAGAGGGTCAA
A_23_P147439	0.1893	0.00249277	-4.4034	-1.13681	-0.890737	A_23_P147439	NM_148416	AAGACTACCTATGATAGCAGTCTTTCTTCTTATACGGTGCCCTTAGAAAAGGACAACTCA
A_24_P332862	0.1893	0.0024965	-4.40226	-1.13815	-0.93008	A_24_P332862	NM_001076678	ACACCTCACCACACATAAAAGAATTCATACCGGAGAGAAACCCTACAAATGTGAAGAATG
A_23_P103720	0.1893	0.00249897	4.40149	-1.13904	2.02177	A_23_P103720	NM_024758	AACCGTCTGAGTCTTGTGCTCTTCAAGACAAAACAGATTGCGTCGCTGACAAGTTCTCAA
A_33_P3705884	0.1893	0.00251022	-4.39804	-1.14309	-0.74263	A_33_P3705884	AK094188	GTAGAATATATGAATGAACATTTCTCAGCCCATTGAGGCCTATCATGTGAAACCAAATAT
A_23_P413923	0.1893	0.00252996	-4.39203	-1.15014	-1.38147	A_23_P413923	NM_022160	CTGTACTTCAGACCAAATCAGGACAATCCGTAATGTATATGCCCATTCTCTCTTTCTGGA
A_23_P170453	0.1893	0.00253007	-4.39199	-1.15018	-1.14354	A_23_P170453	NM_001900	AACTTGGACAACTGTCCCTTCAATGACCAGCCAAAACTGAAAGAGGAAGAGTTCTGCTCT
A_33_P3247624	0.1893	0.00253104	-4.3917	-1.15053	-2.69564	A_33_P3247624	NM_001029874	TTGAAAATGATTACTGGGATCAAAGTACATTCATGTCGCAATTACAGAGAGAGAGAGAAA
A_24_P14464	0.1893	0.0025333	4.39101	-1.15133	2.28803	A_24_P14464	NM_006103	GAACTGCACGCAAGAGTGCGTCTCGGACAGCGAATGCGCCGACAACCTCAAGTGCTGCAG
A_24_P365515	0.1893	0.00254003	-4.38898	-1.15372	-2.57956	A_24_P365515	NM_021784	TCCGGTTTCCACTACTGTGTAGACTCCTGCTTCTTCAAGCACCTGCAGATTCTGATTTTT
A_33_P3216207	0.1893	0.00254921	4.38621	-1.15697	2.15055	A_33_P3216207	XR_108612	CTTGAGAAAAGCACAGTTCTCTGTCTTACTCTTACTCTAAACTTGGAGATAAATGCATTT
A_24_P302685	0.1893	0.00255207	-4.38535	-1.15798	-1.93839	A_24_P302685	NM_015320	TCCATCACTGAACTGCAGAGGAAGCAGGCCATGCTGAATGCCAGCAAGCAGCAGGTCACA
A_23_P201551	0.1893	0.00255373	4.38485	-1.15857	4.30423	A_23_P201551	NM_006113	CATATACTTTGTCTTGCCTGTATGCAGCCCTTGTGTAATATGGTGAATTAGAGTGGTATT
A_33_P3348625	0.1893	0.00255724	-4.3838	-1.1598	-0.923095	A_33_P3348625		TTCCTTGGAAGCATTCAGTCTGGGGAAAGTCAGTGAGTGAGAGGCTGGCGCTGACTCCAG
A_33_P3319006	0.1893	0.00255852	4.38341	-1.16026	1.7142	A_33_P3319006	NM_000606	TACCAGAGTTTCGCTGTCCTGTACCTGGAGCGGGCGGGGCAGCTGTCAGTGAAGCTCTAC
A_24_P366652	0.1893	0.00256135	-4.38256	-1.16125	-1.44487	A_24_P366652	NM_005353	TGACAGTGGTGACACAGCTATTTCATCATAAGAATGGGGCCCGAAAAAGTGCCAAGAAGA
A_23_P207811	0.1893	0.0025649	-4.3815	-1.1625	-0.693801	A_23_P207811	NM_006451	TTGGTACATCTGTGTCTGCTAATACAGTTAGCTTTCTCACTTTTCTGCTTGTTTGTTCAG
A_24_P37253	0.1893	0.00256669	-4.38097	-1.16313	-1.82033	A_24_P37253	NM_194317	CTACCACATTAAATTCTCCATTACATCTCAATATTGGTAATGGCTTAAGTGTAAAGAGCC
A_23_P212497	0.1893	0.00257665	4.378	-1.16662	2.27083	A_23_P212497	NM_032169	GAGCACAGGGTTAATTATTCATTTGTGGTAAAGATTATAGCATCTATTTTGATCAGTGGG
A_23_P52402	0.1893	0.00259136	4.37363	-1.17175	0.843139	A_23_P52402	NM_014889	GCGCAAAACTCAGCCACAATGGGATTTTCACCCTTTACTCTTACAGGGACCCAAATACAA
A_23_P31399	0.1893	0.00259828	4.37159	-1.17415	2.23616	A_23_P31399	NM_000305	CATTGACCCAGAAATGTATGGCATGTGTAGTTAATTTTATTCCAGTAAGGAACGGCCCTT
A_23_P137391	0.1893	0.00260459	4.36973	-1.17634	1.29685	A_23_P137391	NM_001428	GGAGCTTGGCAGAAGTTCACAGCCAGTGCAGGAATCCAGGTAGTGGGGGATGATCTCACA
A_23_P114689	0.1893	0.00260501	-4.36961	-1.17648	-1.51742	A_23_P114689	NM_017707	CAATGAGAAAGCAGATACACCTAAGCCATCATCAACCACTAACATCTCAACTTGCCAGTT
A_33_P3310744	0.1893	0.00260704	-4.36901	-1.17718	-1.26397	A_33_P3310744	NM_001242672	CTGAAGAGACTGAAGGCCAGAATCCGGAGGGAGGCATCCTCAGGCTGCTGGCTACAGTGA
A_33_P3293593	0.1893	0.0026079	4.36876	-1.17748	2.17096	A_33_P3293593	NM_152479	CCATGTAACTTCCCCCGACTCATGTGTTTGTTGGTAAAACACTTGTCACTGGTGATCATA
A_23_P208706	0.1893	0.00260845	4.3686	-1.17767	1.52735	A_23_P208706	NM_138764	TGCCTTGGACTGTGTTTTTCCTCCATAAATTATGGCATTTTTCTGGGAGGGGTGGGGATT
A_24_P239076	0.1893	0.00261761	4.36592	-1.18083	2.74498	A_24_P239076	NM_020070	AACAAGGCCACACTGGTGTGTCTCATGAATGACTTCTATCTGGGAATCTTGACGGTGACC
A_32_P199767	0.1893	0.0026261	-4.36344	-1.18375	-1.0652	A_32_P199767	NM_001037735	GCAAAACCTTCTCCCAGAAATCACTCCTCATTATTCATCTGAGAGTTCACACAGGGGAGA
A_33_P3613516	0.1893	0.00262693	4.3632	-1.18404	3.1858	A_33_P3613516	AK024653	GAGGACAGGCACTTACACTAATCTGGAAGCATAATATATAAAGAGTACCTACAAATCAAT
A_23_P126613	0.1893	0.00263063	4.36212	-1.18531	4.21644	A_23_P126613	NM_080429	ATGCTCGTTTTGCAGAGAAGGCAGTGTTCCTCTATTCCCTTCTTCCGAATTAAAAATACC
A_33_P3424489	0.1893	0.00263149	4.36187	-1.1856	2.50909	A_33_P3424489	S73129	TGGTACCAGCAGAAGCCAGGCCAGGCCCCTGTGCTGGTGATATATAAAGACAGTGAGAGG
A_23_P104798	0.1893	0.00263162	4.36183	-1.18565	1.10377	A_23_P104798	NM_001562	TTGAATGACCAAGTTCTCTTCATTGACCAAGGAAATCGGCCTCTATTTGAAGATATGACT
A_33_P3340580	0.1893	0.00264922	-4.35673	-1.19166	-2.05601	A_33_P3340580	NM_001242704	GATAACAATTGTGGTTTTATTGTGTCCAACCAATGCATCAATAAATGAACTTGAAGCCCA
A_33_P3463924	0.1893	0.00265497	-4.35507	-1.19361	-3.11175	A_33_P3463924	AF264626	CTCCCTGAATCAAGCCTCTTTCTAAAAGTTAAGGCTAACTAATGCCACATAAAAATAAAC
A_33_P3299982	0.1893	0.00265822	-4.35414	-1.19472	-0.727633	A_33_P3299982	NM_003367	CTCCCCTTTGGGGGTGTGTGTGTGTGTTTTAATTTTCTTTATGGAAAAATTGACAAAAAA
A_23_P339098	0.1893	0.002659	4.35391	-1.19498	1.5475	A_23_P339098	NM_017515	GAGTATGCCTGGGAGCCTCCAGCTGTTAAAAGACAATGCTATTACTACTTCTTATCAAAA
A_24_P409824	0.1893	0.00265952	-4.35376	-1.19516	-1.41234	A_24_P409824		TTGAGATGAAGGTCAAAGAAAAATCAAAACTGAAGAACTCTGAAGCTGAGCTCCAGCGGC
A_33_P3213029	0.1893	0.00266193	4.35307	-1.19598	1.02177	A_33_P3213029	NM_017763	GGGTATTTATATCTGAACCAGACAGACGCTTGAATCAGGCACTATGTTAAGAAATATATT
A_33_P3273604	0.1893	0.00266985	-4.3508	-1.19865	-0.880844	A_33_P3273604		TCTTGGTCTGACCTCTGAAAATGTGGAGATCTGAAAATATACAGCAGGTCTTGCACAGTT
A_23_P42331	0.1893	0.00268282	4.3471	-1.20303	0.793191	A_23_P42331	NM_145901	GGTTCCATTTTTCCTCTGTTCACAAACTACCTCTGGACAGTTGTGTTGTTTTTTGTTCAA
A_23_P251767	0.1893	0.00270905	-4.33967	-1.21181	-0.804693	A_23_P251767	NM_017869	AGATCCACCAGATCGGAGAAGACGGACAGGTGCAAGTAATCCCACAGGGACACCTCCACA
A_33_P3395713	0.1893	0.00271536	-4.33789	-1.21391	-0.870441	A_33_P3395713	NM_018963	AGGACAGCTTATCTTGGAACCCACAAGACAAGTGCTGGTATCTCTTCAGGTGTTACTTCT
A_33_P3555477	0.1893	0.00273259	-4.33307	-1.21962	-1.35742	A_33_P3555477	BC038368	CCGCGTTCAAAGTTAAAAACTGTCACCTGAATAGTTAATAACATCAAAGATTGTGAAAGC
A_23_P28057	0.1893	0.00273902	4.33127	-1.22174	2.03548	A_23_P28057	NM_003249	CAGGGCCTGGTCTTTGTTGCACTAACACGTCTCCTCTCTGGGAAACGTCCCTTGTCAGGA
A_33_P3275310	0.1893	0.00276273	-4.32471	-1.22952	-1.0815	A_33_P3275310	NM_004993	GGCTGCACACATTTTATCAGGGAAAGTTTTTTGATCTAGGATTTATTGCTAACTAACTGA
A_33_P3277238	0.1893	0.00277109	-4.3224	-1.23225	-1.25285	A_33_P3277238		AAAGCACTTCAGAAAGAAGAAAGAACCAGGCATGGTTCTACAAAGCACAATGAACAGGAA
A_33_P3350823	0.1893	0.00277281	-4.32193	-1.23281	-0.643089	A_33_P3350823	NM_016331	GAAGATCTGGGAGATAGGGGTTGCTGGCATGAAAATGTATAACTTACAACATTTATTAAT
A_33_P3369029	0.1893	0.00277723	-4.32072	-1.23425	-1.70546	A_33_P3369029	NR_033579	AATGGATGTGGGACCAGTGCACACAGATGCCACCCTACAAGTGACCATTGCCCTAGAGGG
A_23_P253932	0.1893	0.00278295	4.31915	-1.23611	1.19319	A_23_P253932	NM_001033030	GGGAACCATGACTGTTACATAAAGGCTGTCAGTAGTGGGAAGCGGAAAGAAGGGATTATT
A_33_P3420247	0.1893	0.00280057	-4.31435	-1.24181	-0.837624	A_33_P3420247	NR_034157	ACTTATGAGTGAGAACATGCAGTGTTTGTACCTGTGTTAGTTTGCTGAGAATTATTGTTT
A_33_P3387646	0.1893	0.00280761	-4.31244	-1.24407	-1.39977	A_33_P3387646	NR_036494	AGAGGATCCCGTGGAAGAATTCATATATGAATCAGATGAGAATGCCCCAGGACCATCGTA
A_24_P100016	0.1893	0.00281372	-4.31078	-1.24604	-1.25318	A_24_P100016	NM_052852	GAGTGTAAGTTACACAAAAGAGGTTATAATGGACTTAACCAATGTTTGACAACTACCCAG
A_33_P3286218	0.1893	0.00281567	-4.31025	-1.24667	-0.94723	A_33_P3286218	NR_002771	CCTTTCTTACCTATTTGATGAAGATGTCTTTTGAAAGGTGTACTGCAAGGAACAAAATGT
A_23_P122387	0.1893	0.0028178	-4.30968	-1.24735	-0.788945	A_23_P122387	NM_018135	TTCTGAGGGACAATGTCTGCTACTCAAGAACACCTTGGAAGCTGTATCACTGACAGAGAG
A_23_P81650	0.1893	0.00281846	-4.3095	-1.24756	-0.966822	A_23_P81650	NM_020199	TGACTTACAAGTGTCACTACAGCTTTTTAGAAAACATAGCCCTAATATATGTTAAGCAGG
A_24_P275073	0.1893	0.00282767	4.30702	-1.25051	2.56822	A_24_P275073	NM_139155	TGTGCCTTGGAAATCCAGATCTTTAAAATTTTATGTATTTATTAACATCGCCATTGGGCC
A_23_P144622	0.1893	0.00282811	4.3069	-1.25065	1.61817	A_23_P144622	NM_005471	GTCAGGAATTTCTCTCCTTACACGCACTGATTTTCAAGTGGGAGGGAATTAGGGGCTTAT
A_33_P3350196	0.1893	0.00283892	-4.304	-1.2541	-0.828607	A_33_P3350196		AGTTTCACTCTTTTCTCCCAGGCTGGAGCACAGTGGCGCGATCTCAGCTTACTGCAGCCT
A_23_P354387	0.1893	0.00284514	4.30234	-1.25607	0.977083	A_23_P354387	NM_013451	TCAAAAATCTCTGCATCCTGAGGTGATATACTTCATATTTGTAATCAACTGAAAGAGCTG
A_33_P3329444	0.1893	0.00285375	-4.30004	-1.25881	-1.75422	A_33_P3329444	NM_182574	TATGGTTGGGGGGCTTCTTTTGCTGCTGGCCACGGCAAACAAGCTGCTTGCTGCTTCCTT
A_23_P155463	0.1893	0.00286793	-4.29628	-1.26329	-3.56458	A_23_P155463	NM_024512	AAAGAGAGAGAGATGAAAAGAGTAGGAAAATGAGAAATCACCTTCGTTGAATCTTAAATA
A_23_P368909	0.1893	0.00288249	4.29243	-1.26787	1.16416	A_23_P368909	NR_027701	TACTTGCGCACGTCTGGTAGCTGCCCTGGACATTCATGGACTTTCGTTTTCACTCAGATT
A_32_P46191	0.1893	0.00288639	-4.29141	-1.26909	-0.997459	A_32_P46191	NM_001159522	ACACTGGAGAGAAACCCTACAAATGTGAAGAATGTGGCAAAAGCTTTACCTGCTCCTCAA
A_33_P3310533	0.1893	0.00289042	-4.29035	-1.27035	-0.929677	A_33_P3310533	NM_001012339	TTCAAACCGCTGGGAAAAACGAGCCATGGAAAAAGAAAACAAAAAGATTCGGGACAAAGC
A_23_P120933	0.1893	0.00289634	-4.28879	-1.2722	-0.993846	A_23_P120933	NM_001675	CAAGGCAAGGGGGAAGAAAAGGGTCCCCTAGTTGAGGATAGTCAGGAGCGTCAATGTGCT
A_23_P131139	0.1893	0.00289891	-4.28812	-1.273	-1.77618	A_23_P131139	NM_052952	CTAATTACAATGCCCTGCTGCTGCTCATCTCCCTTTATTCGTTTGTACTCATACTCAAAA
A_23_P29394	0.1893	0.0029009	-4.2876	-1.27362	-3.83038	A_23_P29394	NM_032279	TCTGATAAAGGCAGAGAAGGAAGTTACCATTTTGCCCTAACTGGAAAATCCTTTCATGTT
A_23_P59877	0.1893	0.00290689	-4.28604	-1.27549	-1.0001	A_23_P59877	NM_001444	ATAACAAGAAAATTGAAAGATGGGAAATTAGTGGTGGAGTGTGTCATGAACAATGTCACC
A_23_P84154	0.1893	0.00291119	4.28491	-1.27682	0.962923	A_23_P84154	NM_018460	AATGCATTGAAGCTGTTGAGAAAAGAGGTCTAGATGTTGATGGAATATATCGAGTTAGTG
A_23_P148372	0.1893	0.00291233	4.28462	-1.27718	0.729265	A_23_P148372	NM_001325	CAGAACCAAGTCACTCCACAGGATCATGAGAAGGCTGCTTTGATTATGCAGGTTCTACAA
A_32_P219116	0.1893	0.00291501	4.28392	-1.27801	0.942084	A_32_P219116	NM_018451	ACTACATACTGCCCAGTTCAAGAGACGGGAATACCCAGATGGCACTGTTAAAACCGTATA
A_33_P3419912	0.1893	0.00292107	-4.28235	-1.27989	-1.87278	A_33_P3419912	NM_001199815	AATGTGGGATAGAGACCCCAAAATTCCTGTTCAGAACCTAAGCTTAGCTCTCTGTTGGCA
A_23_P207201	0.1893	0.00293477	4.27879	-1.28412	1.62255	A_23_P207201	NM_001039933	CGCTGAAGGATGGTATCATCATGATCCAGACGCTGCTGATCATCCTCTTCATCATCGTGC
A_23_P137097	0.1893	0.00293867	4.27779	-1.28532	3.03057	A_23_P137097	NM_006517	CATAATATGGTGGGATATCAATTTACTTCTTCCACACATGTGGTTGTGCACATGTGAGCT
A_23_P53476	0.1893	0.0029453	4.27608	-1.28736	1.65614	A_23_P53476	NM_002300	TGGGACATCCAGAAGGACCTAAAAGACCTGTGACTAGTGAGCTCTAGGCTGTAGAAATTT
A_23_P67367	0.1893	0.00295565	4.27342	-1.29054	3.20108	A_23_P67367	NM_014475	GGAAAGTGAGCTCCTGGCTGACATCCTTGAAGAGGTGAGGAAGGCCATTGGAGTCACCTT
A_33_P3378056	0.1893	0.00295637	4.27324	-1.29076	2.72168	A_33_P3378056	M61156	GACCATCCTGAAAGCTCAGGGTTATGTGCCCTTTCAGGTCTTTGTTTTCCAAACATATGC
A_33_P3840512	0.1893	0.00296726	4.27045	-1.29408	2.11933	A_33_P3840512	NM_014252	TGGGAATTTTGCTTTTTGTCTTCCCTTCTACCCTACATCTTAAACTTTATGGAAGAACCT
A_23_P347632	0.1893	0.00296739	-4.27042	-1.29412	-1.27327	A_23_P347632	NM_014751	AATAAAATGTTGCCAAATTCAATGTAGAAAGAATGTGACAACACACCTTGGGTAGTTCTG
A_23_P411851	0.1893	0.00297273	4.26906	-1.29575	1.79985	A_23_P411851	NM_152592	AGAAGACACTTACTTTTTATACAGTGTTGTCTTAGTCTATTTATACTAAATGTGTACTAC
A_23_P215669	0.1893	0.00297988	-4.26724	-1.29792	-1.14791	A_23_P215669	NM_032959	TTTTAGTAGAGATGGGGTTTCACCATGTTGGCCAGGATGGCCTCCATCTCTTGACCTTGT
A_33_P3372285	0.1893	0.0029805	-4.26708	-1.29811	-1.43562	A_33_P3372285	NM_007137	TCTTCAAGTTGGAGCAAGGAGAGGGGCCATGGACATTGGAAGGGGAAGCCCCACATCAGA
A_23_P161152	0.1893	0.00298888	4.26496	-1.30065	2.76012	A_23_P161152	NM_014317	AGTTCCCAGAAATGAATGCTATGATCATGCGACGGTTCAGTTTGCCTGGAGATGTAGACA
A_24_P235305	0.1893	0.00300373	-4.26121	-1.30514	-0.856993	A_24_P235305	NM_001042510	ACTATATCTCAGTGATAGGGAAATAGCTGCATTGATCTTACATGAGCATAATCATCCTTA
A_24_P37589	0.1893	0.00300452	4.26101	-1.30538	1.30882	A_24_P37589	NM_001099	GAGAGCAACTCAGATACCAAGCTACAAAAAACTTATCATGTATTCTGCGCATGACACTAC
A_32_P100430	0.1893	0.00300935	4.2598	-1.30683	0.889647	A_32_P100430	XR_108797	GGCGATTCCTAGGACCTTCAGTGCAGTCTCCACCTTGCGGACTTGGCTCATTTGTGTCCA
A_33_P3245178	0.1893	0.00301341	-4.25877	-1.30805	-1.56033	A_33_P3245178	NM_001168399	GGAGACCCCTGCTTCCTAAACTTACACATTTGTGGTGTACCTTTGTCGTAAACGTTTTGA
A_32_P66804	0.1893	0.00301897	-4.25738	-1.30972	-2.36102	A_32_P66804	NM_002847	CGGACCAGCAGTGACCTTCAAAGTGAGCGCCAATGTCCAAAACGTGACCACTGAGGATGT
A_23_P40718	0.1893	0.00302712	4.25534	-1.31216	1.89767	A_23_P40718	NM_001003828	CCACTTCTACCTGACTCCGGAAAGCTTCGATCAGAAGGTCCACAATGTGTCCTTCGCCTT
A_23_P118722	0.1893	0.00303458	4.25348	-1.31439	1.99997	A_23_P118722	NM_001671	TGAGGAGCTTGAAACCCGTGGCGCTTTCTGCAGTTTGCAGGTTATCATTGTGAACTTTTT
A_33_P3329607	0.1893	0.00303762	-4.25272	-1.3153	-0.907852	A_33_P3329607	NM_030981	TTTGCAGACTCTCTGGGCATCCCCTTCTTGGAGACGAGCGCCAAGAATGCCACCAATGTC
A_23_P63980	0.1893	0.00304824	4.25009	-1.31846	0.693558	A_23_P63980	NM_024036	GGTGTGATGGACGGGCAGCTTCCTGTGTGCTCCAAGGGATGAGCCTCGTGGGGCAGAGGG
A_33_P3422289	0.1893	0.00306604	-4.24569	-1.32373	-1.20087	A_33_P3422289		CTTTGCATGGTTCTCTTGATGTGAAATCATCTATATAGCCCCAGAATTGGAAAAGAAAAA
A_33_P3813561	0.1893	0.00307881	-4.24255	-1.32749	-0.917222	A_33_P3813561	AK095617	GGGATGATAGACACAGAAGTTTCCAAGCGTATACCAGACTTCTCTCTGAAATGAGGCAAA
A_23_P68007	0.1893	0.0030793	4.24243	-1.32764	3.25887	A_23_P68007	NM_001679	GCCAACATCAAGTGACTTTATAGCTGCAAGAAATGTGGTATGTGGAGAAGTTCTGTATGT
A_23_P363936	0.1893	0.00308679	4.2406	-1.32984	2.60792	A_23_P363936	NM_014278	AGCTTTCCGGATAATTTTATATATCAAACATACAGGATGGATACATAGTTGGCAACAGTC
A_33_P3271945	0.1893	0.00308689	4.24057	-1.32987	1.9014	A_33_P3271945		CATTAAGAGAGATAAGGATCTGGTGATACAGATTCATTACATACTCTGATTTGCCCATAA
A_24_P323084	0.1893	0.00308735	4.24046	-1.33	1.4199	A_24_P323084	NR_038080	GGCCGCAGGCTGTGCCCCGGCTGTGGCGTTAAGAAGGGCTATGGATCTAAATAAAATCCA
A_24_P158946	0.1893	0.00310196	-4.2369	-1.33428	-0.831936	A_24_P158946	NM_139241	GGAAATGCTCCGACTACAAAGCTCAACTTGAATATGATGGTGGTAAATTGAGCAAAGTTT
A_33_P3283744	0.1893	0.00311062	-4.2348	-1.33681	-1.21153	A_33_P3283744	BC045732	GGGTTGTCTTTTCACTCCCTTGATAGTATCCTTTGATGCATAAAGGGTTTTTATTTTGAT
A_24_P358321	0.1893	0.00311256	4.23433	-1.33737	2.31494	A_24_P358321	U21012	TTGTATTGGTACCTGCAGAAGCCAGGCCAGCCTCCACAGCTCCTGATCTATGAAGTTTCC
A_23_P10685	0.1893	0.0031161	4.23347	-1.3384	1.45589	A_23_P10685	NM_012267	ATGCTCTCACTCTCATCCCCGTTCTCTTGTCCACACAGCTCTTCCAATAAAGGTGTTTCT
A_23_P137984	0.1893	0.00313094	4.22989	-1.34271	1.74901	A_23_P137984	NM_002966	AGAAAAGTTAAATACCAGATAAGCTTTTGATTTTTGTATTGTTTGCATCCCCTTGCCCTC
A_23_P49155	0.1893	0.00313536	4.22882	-1.34399	3.62118	A_23_P49155	NM_001793	TGCGTTTTAATACTGAGTGTGCCTAAGTTGCCCCTTATTTTTTATTTTCCCTGTTGCGTT
A_23_P348121	0.1893	0.00313739	-4.22833	-1.34457	-2.36973	A_23_P348121	NM_005253	TGGGACTGGAAGTGACCTGTACAAGTGATGCAGAAAGGAGGGTTTCAAAGAAAAAGGATT
A_23_P17914	0.1893	0.00313859	4.22805	-1.34492	1.49693	A_23_P17914	NM_025225	CTTGACTACTAAAAACGTCTCCATGGCGGGGGTAACAAGATGATAATCTACTTAATTTTA
A_24_P240259	0.1893	0.00314079	4.22752	-1.34556	2.8524	A_24_P240259	NM_024727	CTGTGACCAAGCTTCCTCAGATCACTGAGATAGGAATGAAAAGATGGATTCTCCCAGCTT
A_23_P137035	0.1893	0.00314174	-4.22729	-1.34583	-1.72335	A_23_P137035	NM_003662	GGAAGAGCAGGTCTTGATGTGTCCTAGAATTTTGCCATTTCTGAGATTGAGCCATTGAAG
A_33_P3870056	0.1893	0.00314257	-4.22709	-1.34607	-1.26506	A_33_P3870056	NR_033854	TTGTATTTTTAGTAGAGACGGGGTTTCACCCTATTAGCCAGGCTGGTCTAGAACTCCTGA
A_32_P135243	0.1893	0.00314796	4.2258	-1.34762	1.84278	A_32_P135243	NM_015440	TTACACTCAGCAGGGTTTTGGAAATTTGCCCATCTGCATGGCAAAGACCGATCTTTCTCT
A_23_P58228	0.1893	0.00315849	4.22328	-1.35065	2.47568	A_23_P58228	NM_017855	AGAAGAGAAGGACAAGACTGACAGCCTAAGGGAACCATAAGAAGTTGCCCTGATCATTCA
A_24_P364087	0.1893	0.00316231	-4.22237	-1.35174	-0.775267	A_24_P364087	NM_012139	AGAGAGAAACTGGAAGGAAAGACAATCAGAAACTTCAACCCAAAGCCAATCTGACTGGTC
A_24_P236445	0.1893	0.00316305	-4.2222	-1.35195	-0.75223	A_24_P236445	NM_006141	AGAATGATAATTGTGGTATAGTGACCAATAGATGCCAAACAGCTTGTGGCCTCACTAAAG
A_23_P125829	0.1893	0.0031757	4.21919	-1.35557	1.02916	A_23_P125829	NM_000291	TTAAACAGTTGCACAGCATCTCAGCTCATCTTCACTGCACCCTGGATTTGCATACATTCT
A_24_P510357	0.1893	0.00319212	4.21531	-1.36025	2.73313	A_24_P510357	S76132	CATCACTGGTCTCCAGGCTGAGGACGAGGCTGATTATTACTGCAGCTCATATACAAGCAG
A_33_P3424754	0.1893	0.00319321	4.21505	-1.36056	3.02674	A_33_P3424754	AY685380	TCCGGTCCGAGGATGAGGCTGATTATTACTGTGCAGCATGGGATGACAGCCTGAGTGGTC
A_33_P3359027	0.1893	0.00319371	-4.21493	-1.3607	-3.38405	A_33_P3359027	NM_001144872	ATTCAGATTCAGAACACAGCAGCGGAGAAGACTCTGCTCCTGGGACGCAGCAGGATGGCT
A_23_P202602	0.1893	0.00320362	-4.2126	-1.36351	-0.788166	A_23_P202602	NM_007190	AAGCAGATGAGAGGTTTTCCATTTTGTCATCCAAGGTAGCTGTGCACTTGCCTTGTTGCT
A_23_P307536	0.1893	0.0032092	4.21129	-1.36509	4.70822	A_23_P307536	AK056459	TGTTCTGTGAATGTGCGGGCAGGTATTTTTGCCCACATCTGTATATTTGTCTATTAATGT
A_32_P196263	0.1893	0.00322396	4.20784	-1.36925	3.1376	A_32_P196263	NM_182920	GAGTCTTTCCGATTGCTCATTAATTCACTTTTTTGTTACTTCTTTCCAAAATGGAAGTGC
A_33_P3222783	0.1893	0.00324173	4.20371	-1.37424	1.06479	A_33_P3222783	NM_033161	CAGGGTCTTGCTGGTTCTGATGTTCATGACCCTCCTTCACTTTGACGCCAGCTTCTTTTC
A_23_P162142	0.1893	0.00324335	-4.20333	-1.37469	-1.34732	A_23_P162142	NM_015516	CCTGGGCTGTTTCCTTAGTCTTCATTTTATAAAAGTTGTTGCCTTTTTAACGGAGTGTCA
A_23_P167194	0.1893	0.00325083	-4.2016	-1.37678	-1.11129	A_23_P167194	NM_001812	AAGGAAGGCCATCAGGAGGATTCGTGATTAGTGGAGTACTATCTCCAGACACAATATCGT
A_33_P3367361	0.1893	0.00325103	-4.20155	-1.37684	-1.50235	A_33_P3367361	NM_031453	CTAAGCTATAACAGTCGACCTTATTCTTCTACTCTGAAAAATCTTGACTTGTTTGAGTGT
A_33_P3417150	0.1893	0.00325637	4.20032	-1.37832	2.15338	A_33_P3417150	NM_002563	TATAACAAAACACTAAACTCATCAGTTCATCCGGCATCAGATCAATGGATCTCTGAGCGG
A_33_P3235642	0.1893	0.00326824	-4.19759	-1.38163	-0.676245	A_33_P3235642	NM_001193272	CAGCCACCTAAGAAGAAACCCAAAACAACCAATATAGAACTTCAAGGAGTACCAAATGAT
A_33_P3229527	0.1893	0.00327771	-4.19542	-1.38425	-0.78314	A_33_P3229527		GTAGTTCTGACCTTAAAGTGCCTTGCCATACACGATGTCATAAGGTATGTAGACAACTAG
A_33_P3396527	0.1893	0.00328765	4.19314	-1.387	2.12975	A_33_P3396527	NM_006467	GAAGTGTCTTTAAAATTGCTATCATGAGCAAAACTGGTTGCTGTAATGCTTGTTTTTCTG
A_32_P192970	0.1893	0.00328822	4.19301	-1.38716	2.31495	A_32_P192970	NM_170726	TTGACGCTGCAGCGGAACTCATCGACTTCTTCCGGTTCAATGCCAAGTATGCGGTGGAGC
A_33_P3273684	0.1893	0.00328822	4.19301	-1.38716	1.3383	A_33_P3273684	NM_001135659	CCCAGCAGTGCGAAAAGCTCCAACAAAAATAAGAAAAACAAGGATAAAGAGTATTATGTC
A_23_P17955	0.1893	0.00329094	-4.19239	-1.3879	-1.67699	A_23_P17955	NM_012157	AGTCTGTGTTGCCTGATTGGAAAGTAGAAGCTCTGGTGTATGCTACAGCACATAACACAT
A_33_P3241541	0.1893	0.00329261	4.19201	-1.38837	2.61907	A_33_P3241541	CR936789	CAATAGTGTTTTAAGAAGCACATGGCCTCATTTTCCTTAGAAACAAGACAAAGCCTTTTT
A_24_P389608	0.1893	0.00329485	-4.1915	-1.38898	-2.67987	A_24_P389608	NM_153256	AAGATCTCAGGGTAGGGAAAAACCAGTGAATGAGGTTACACAGCAGGAAAAGAACCGGTT
A_23_P336554	0.1893	0.00330466	-4.18927	-1.39168	-0.918979	A_23_P336554	NM_134470	AAAGATTGCATCATCTGACCTAAGACTTTCGGAATTTTTCCTGAACAAATAACAGAAAGG
A_33_P3402615	0.1893	0.00330568	4.18904	-1.39196	2.14324	A_33_P3402615	NM_201649	GCCCATTGTGCACCACTAGGATTTTAAAGTCCATAGATTTTAATGAAATTTCTATTCCTG
A_23_P138835	0.1893	0.00330768	4.18858	-1.39251	1.31666	A_23_P138835	NM_005186	GGCTAGAGACCATGTTCCGATTTTTCAAAACTCTGGACACAGATCTGGATGGAGTTGTGA
A_33_P3314121	0.1893	0.00331124	-4.18778	-1.39349	-1.37987	A_33_P3314121		TAAAATTCTATGTTCCTGCTGAACTCTAACCTTCCAATGTTGCCTTCCAAGCAAATTGAA
A_24_P93855	0.1893	0.00331805	-4.18623	-1.39535	-0.955558	A_24_P93855	NM_001012426	CAAGTCACCCGTCGTGCTGGGAGTGTGGATTCTAGCAAAAGAGCTGGAAAAAAGTCAGAC
A_33_P3333480	0.1893	0.00332125	4.18551	-1.39623	1.38754	A_33_P3333480	NR_026690	ATGCAAAGCCAGGCTACACGCCATGGAGGCCCAGCTGCTGGAGGTCCTGGAGGAGAAACT
A_23_P43580	0.1893	0.00332368	-4.18496	-1.39689	-1.43338	A_23_P43580	NM_007018	AACCTAGAAGGAGAATTGGAAAGCTTGAAAGAGAACCTTCCATTTACCATGAATGAGGGA
A_33_P3383071	0.1893	0.00332935	-4.18369	-1.39844	-1.58886	A_33_P3383071	XR_133081	AAATGGCCCATGCTGCTTTCTGGGCAGGACACTCCATCCTGCAGAAGGGACCTAAAGGTC
A_24_P109082	0.1893	0.0033306	-4.1834	-1.39878	-0.890758	A_24_P109082	NM_020935	TTTCTTTATGTTCAGAGTGACTTTTGATTCTGATTCTTTATGTTTTGTATGGAGCGGCAC
A_23_P142255	0.1893	0.00334181	4.18088	-1.40183	2.92782	A_23_P142255	NM_020209	CCCTTTTGAGTCCTCGGGCCCAGAATCGTATCCCAAAGCCCTCCCATGGCCTAGAAAATA
A_23_P109785	0.1893	0.00335762	4.17735	-1.40611	1.73067	A_23_P109785	NM_003889	ACATGCACCTTATATTTCTGTGTACACATCTATTCTCAAAGCTAAAGGGTATGAAAGTGC
A_23_P98402	0.1893	0.00336049	-4.17671	-1.40689	-1.43045	A_23_P98402	NM_001040455	TCTTTTCTCAGAGCGTCTCCATGCTATGGTTGCATTTCCGTTTTCTATGAATGAATTTGC
A_23_P48056	0.1893	0.00336355	-4.17602	-1.40772	-1.27679	A_23_P48056	NM_006825	AATGATAAAGGCTTAAATTGAGGATTAACAGAAGCAGATTAACCTCAGAAATCCTGTCTG
A_32_P122754	0.1893	0.00336958	-4.17468	-1.40934	-0.728611	A_32_P122754	NM_080655	AACTGATACAAATGAATGAGGTGCATTGTGGCCAAAATCCAGCAGACAGAGCGAGAGTGT
A_33_P3342862	0.1893	0.00337215	-4.17411	-1.41003	-2.29919	A_33_P3342862	NM_001204299	CCTGCCCTGACCTACAGGCTAGGTGGTGGTCTCCTTGTTTTGGTGTCAAGGACTCAGTAA
A_33_P3376958	0.1893	0.0033726	4.17401	-1.41016	2.86105	A_33_P3376958	NR_027293	ATTTATGACAATAATAAGCGACCCTCAGGGATTCCTGACCGATTCTCTGGCTCCAAGTCT
A_23_P93524	0.1893	0.00337369	4.17377	-1.41045	1.22475	A_23_P93524	NM_001017373	TTACAGCCTTGGCTGCGCTAGTAGCTGCCTTTCATGTATTTAGGATTGAGTGTCCAAGAA
A_33_P3422298	0.1893	0.00337387	4.17373	-1.4105	2.93858	A_33_P3422298	S77011	AGCCAACAAGGCCACACTGGTGTGCCTGATCAGTGACTTCTACCCGGGAGCTGTGAAAGT
A_23_P388220	0.1893	0.00337536	-4.1734	-1.4109	-1.74381	A_23_P388220	NM_173848	AGATGGGATAGAGGAGGACTTCGATGAAGATGGGGGTCATGAGCTGTTTCTACAGATAAA
A_24_P361816	0.1893	0.00338664	4.1709	-1.41393	1.74393	A_24_P361816	BC023973	AACTCTGCCTCCCTCACCATCTCTGGACTGAGGACTGAGGACGAGGCTGACTACTACTGT
A_33_P3330911	0.1893	0.00339008	-4.17014	-1.41485	-2.07644	A_33_P3330911	NM_003657	AAATGATTTGGGAAAACAATTGCTTTTGAGGCTCAGTGACAACGGCAAAGATTACAACTT
A_23_P20980	0.1893	0.00339054	4.17004	-1.41497	1.71062	A_23_P20980	NM_001916	TTTCCCAAAACCATACCCCAACAGTGAGGCTGCTCGAGCTGCCAACAACGGAGCATTGCC
A_32_P207428	0.1893	0.00339282	-4.16953	-1.41558	-0.79766	A_32_P207428	NM_138374	GACATGAGTCACTTTTCCCACCCTGTATTTTGTTTCTTTAATAAAAACTGTTACGGGTTT
A_33_P3353866	0.1893	0.00340127	4.16767	-1.41784	3.01623	A_33_P3353866	NM_025098	TATATCAAAGAGCTGTGCAACCTCTTCGAGGCCCACAAACTTAAGTTCAACATCCCTGCT
A_24_P247536	0.1893	0.00340191	-4.16753	-1.41801	-1.54765	A_24_P247536	NM_001040057	AATTTGAAGAAAAAATGAATGAGAACTGGAAGAAAGAACTGGAAAAACACAGGGAGAAAT
A_23_P73571	0.1893	0.00340663	-4.16649	-1.41927	-2.14149	A_23_P73571	NM_152423	ATGATATAAATGCCAACTGGCAAGTCATTCCAAACTGCTTGAAGGAGTAGATGAACCAGA
A_33_P3366028	0.1893	0.00341792	4.16402	-1.42228	2.17785	A_33_P3366028	NM_080628	TCACCCCCATGTTAAATTTTTTCTGTTGAACTACACTGGATCTGACTTGATAGAACTATT
A_23_P45396	0.1893	0.00341818	4.16396	-1.42235	1.16416	A_23_P45396	NM_004493	ATGCTCACCTCGTACAGGCCATCATCGAGAACCCATTCCTCAATGGAGAGGTCATCCGGC
A_23_P78289	0.1893	0.0034214	-4.16325	-1.4232	-0.816148	A_23_P78289	NM_032837	TACTTGGTAGTGTCAGCGGGCACCTTTTACACCTTCTAGTAGCTCAAGCTAGTAAAACCT
A_23_P135257	0.1893	0.00342431	4.16262	-1.42398	1.79995	A_23_P135257	NM_002771	CAACAGGGACACTCTGGACAATGACATCATGCTGATCAAACTCTCCTCACCTGCCGTCAT
A_33_P3383912	0.1893	0.00342586	4.16228	-1.42439	1.15878	A_33_P3383912	NM_022555	AGTCTATCCTGAGGTGACTGTGTATCCTGCAAAGACCCAGCCCCTGCAGCACCACAACCT
A_23_P318604	0.1893	0.00343242	-4.16085	-1.42612	-1.01994	A_23_P318604	BC004544	GCATTTTCCGAAAGCAGGGTGAAATTGTCTCTTCCCAGGAAAAAGATTAAACTCCTTGCA
A_33_P3384108	0.1893	0.00344653	4.15778	-1.42985	2.23289	A_33_P3384108	NM_194255	CTGAGCTGTGACATTGCTGGTCATCCTTGGTGCTCTTGCTTTTTTGAAAGATGCTTTTTT
A_23_P202594	0.1893	0.00345964	-4.15494	-1.4333	-0.759662	A_23_P202594	NM_024834	ACTGGTAGACTAGACCTTCCTTAAACTTTTAGAAATAAAATGAAGGCTTCACTGGATTTG
A_23_P205646	0.1893	0.00346593	-4.15358	-1.43495	-0.887002	A_23_P205646	NM_198794	CTAATGTAGCAGGGGGAAGTATTTAATTGCCCATGATATGTATTTTACTTATACTATGCC
A_23_P162165	0.1893	0.00346831	-4.15307	-1.43558	-1.55656	A_23_P162165	NM_023930	ACATCAGGCAATTTCCAGGGTTGGTCTAGAGTCTTGCCACTAAATATTGATCACTCGTTT
A_33_P3312187	0.1893	0.0034696	-4.15279	-1.43591	-0.720465	A_33_P3312187		TCTTTAGCACACCTAGCGACACGGTCACAATCACATGGTCCGCCGGGATCAGCTCACAGT
A_23_P120794	0.1893	0.00347411	-4.15182	-1.4371	-1.00755	A_23_P120794	NM_004173	TGGACTCTGCCCAGAGCCTTCTTGTTTATGATCAGCTCCAGCTACCTGGGCAGTTGTGGT
A_23_P118061	0.1893	0.00347421	4.1518	-1.43712	0.713098	A_23_P118061	NM_181641	GCACAAGCCCCTGAACCATATATTGTTATCACTGGATTTGAAGTCACCGTTATCTTATTT
A_33_P3240538	0.1893	0.00347763	-4.15107	-1.43801	-0.726294	A_33_P3240538	NM_016262	GGAGGTTTTGCTTCTTCTTTAGATAACAACTTGTTTGCCCAAAAGAATCCTAATTTGTAC
A_24_P269129	0.1893	0.00348664	-4.14913	-1.44037	-1.3669	A_24_P269129	NM_153746	CTCTCAGGATTCCACACCTACTTGATCAGCTCCAACCAGACAACAAATGAGGACATTAAA
A_33_P3379039	0.1893	0.00348939	4.14854	-1.44108	2.98811	A_33_P3379039	NM_001178126	TAGTGTGTCTGATCAGTGACTTCTACCCGGGAGCTGTGACAGTGGCCTGGAAGGCAGATG
A_24_P191417	0.1893	0.00349338	-4.14769	-1.44212	-1.39038	A_24_P191417	NM_005966	AAGTTTCCTTAACTATCTTATGTTTCTAGTCTTTCAAGCTTAGTGATAAGGTGGAAGCAC
A_23_P387031	0.1893	0.00349494	4.14736	-1.44253	1.18884	A_23_P387031	NM_173465	CAAGTCTCCCACCCAGAACTCTGGCCAAAAATGGCTCTCTAGGTGGGCTGTGCAGGCAAA
A_24_P298545	0.1893	0.00349957	-4.14637	-1.44373	-0.973025	A_24_P298545	NM_033468	TATATAGAGATGTGATGTTAGAGAACTACAGAAACTTGGTCTCCCTGGGTATTGCTGTCT
A_23_P166807	0.1893	0.00350349	4.14553	-1.44475	0.724333	A_23_P166807	NM_033010	AGGGGCCCAGTTCTCAGCAGCAGACACTCTGTACAGTTTTTTCAATCCCTGTTTTTGAAT
A_33_P3403778	0.1893	0.00351439	-4.14321	-1.44757	-1.4239	A_33_P3403778	NM_152600	AGCAAAGGTCTGTCCTTGTCCCTTTGTCTGTCTGTGAATAAATGTGAGTTCGTGAAATCC
A_24_P194661	0.1893	0.00351629	-4.14281	-1.44806	-3.1264	A_24_P194661	XR_108456	GGTCCCATTACTTTAGGGGTAGTTAGATATCTCTGTATAACACCTATATATAATAACTCC
A_33_P3239228	0.1893	0.00353474	4.1389	-1.45282	1.93204	A_33_P3239228	XM_003403552	TGGCCTTCACCAGCTCTTACACCTCGACTCCCGTGACACAGAAGCCAGTGACCACCGTCA
A_23_P41487	0.1893	0.00354418	-4.13691	-1.45525	-1.39571	A_23_P41487	NM_015130	TGTCACAGAGAATCTGAAAGTAGCAGCAAAGACAGAGGGCTCATGACAGGTTTTTGCTTT
A_33_P3233081	0.1893	0.00356054	4.13348	-1.45943	1.19044	A_33_P3233081	NM_002441	AAACTGGATTTGGAAGATCCTAACCTGGACTTGAACGTTTTCATGAGCCAGGAAGTGCTG
A_23_P71328	0.1893	0.00356184	4.13321	-1.45976	1.62992	A_23_P71328	NM_030583	GAGCCCACAAACAAGCATCTCTTCTATGCCGAAGACTTCAGCACAATGGATGAGATAAGT
A_23_P26629	0.1893	0.0035623	4.13311	-1.45988	1.98308	A_23_P26629	NM_013258	CCCAAGCAAGATGCGGAAGCTCTTCAGTTTCACACCAGCCTGGAACTGGACCTGCAAGGA
A_33_P3337627	0.1893	0.00356245	-4.13308	-1.45992	-0.844797	A_33_P3337627	NM_004621	GGAAACATGGTCCAGTTTTGTGTGTGTGCGTGTGTGTAAATGTGTACACACAGACATAAA
A_33_P3257856	0.1893	0.00356534	-4.13247	-1.46066	-0.890139	A_33_P3257856	NM_145044	AAATCCTTTAGGCACAGTTCAGCACTTCTTCGACATCAGAGGCTTCATGCTGGAGAGTAA
A_24_P355493	0.1893	0.00356886	4.13174	-1.46155	0.971199	A_24_P355493	NM_022126	TGGAGCTGGAAAAACCTGTGCTCATATCACTGGGAAAAGGGCGTTACTACAAGGAGACCT
A_23_P159688	0.1893	0.00357764	-4.1299	-1.46379	-0.866192	A_23_P159688	NM_002536	CAGTAGAAACCACTTATTTACCTTCTCCATCTCACTAATATGGACAAACAACAAGCACTC
A_23_P3038	0.1893	0.00358635	-4.12809	-1.466	-1.34914	A_23_P3038	NM_002083	TGGGCAGAACGAGCATCCTGTCTTCGCCTACCTGAAGGACAAGCTCCCCTACCCTTATGA
A_24_P303080	0.1893	0.00359414	-4.12647	-1.46798	-0.770863	A_24_P303080	NM_152778	AGCCCACTGACTGGAGCTTTTGTCTTAGCATAATAACCTGTTTCCAGCAAGAATATAACA
A_33_P3217357	0.1893	0.00360103	-4.12505	-1.46972	-3.58298	A_33_P3217357	XR_110140	GTACTTGATTCACACATAATGCCCTCCATTTACTGCTTTCAAGAAATAACCTGTTTCTAA
A_33_P3382324	0.1893	0.00360209	4.12483	-1.46999	1.83044	A_33_P3382324	NM_012217	ATCATCGTGCACCCACAGTTCTACATCATCCAGACTGGAGCGGATATCGCCCTGCTGGAG
A_24_P778906	0.1893	0.00360284	4.12467	-1.47017	1.27481	A_24_P778906	XR_110942	TCAAGCCTCAGACTTCAAATAATTGCCAGAACTACTTGACTGAGGTTAGTTATATGACCG
A_23_P170186	0.1893	0.0036134	4.12249	-1.47284	1.66538	A_23_P170186	NM_017570	TCTATGAGTATCGCCGGGCCCAGGAGGCCGTGTGAGGATCCCGCAATAAAGATGCCTTAA
A_23_P253841	0.1893	0.00361673	-4.12181	-1.47367	-0.726542	A_23_P253841	NM_005526	GATATATACACACAGTGGATGGACGGACAAGACAGGCAGAGATCTATAAACAGACAGGCT
A_33_P3767927	0.1893	0.00361965	-4.1212	-1.47441	-0.923052	A_33_P3767927	NM_001018077	GTGAAAATGGGTTGGTGCTTCTAACCTGATGGCACTTAGCTATCAGAAGACCACAAAAAT
A_33_P3355014	0.1893	0.00362428	4.12025	-1.47557	1.7182	A_33_P3355014	NM_182526	CTCTGTCTCTTCCTTTTCACATTTGTGCACATAAAATATACTGGTGTTTGTGTTCCAGGA
A_33_P3406245	0.1893	0.00362644	-4.11981	-1.47611	-1.35515	A_33_P3406245	NM_005681	CTACTTATACAACTTTCTAAAGAGACAGAAGGCACCAAGATCAAAATTGATAAGTGTGCT
A_33_P3228558	0.1893	0.00363257	4.11855	-1.47765	0.896416	A_33_P3228558	NM_199282	CACAGGGGCCTCATACCATATGTCTAAATATTTAAAAGTTATCAATCAAGCTAACAACTG
A_33_P3240018	0.1893	0.00363627	4.1178	-1.47858	2.96749	A_33_P3240018	NM_000922	TACTTATTATTTCTGAAGCCTAACTGCAAGACTGATTTCTGAGAACAAGTAAAGAACTGG
A_33_P3231140	0.1893	0.00364211	4.1166	-1.48004	1.14486	A_33_P3231140	NM_001167882	GTCCTTGAACCAGTAGAACATGCATGATATGCATATAGCATAAACAACTGTTAGTTGTTT
A_23_P135722	0.1893	0.00364246	-4.11653	-1.48012	-1.50455	A_23_P135722	NM_001729	AGAGAGTTGACTTGTTTTACCTAAGAGGAGACAGAGGACAGATTCTGGTGATTTGTTTGA
A_24_P833129	0.1893	0.00364342	-4.11633	-1.48036	-2.13136	A_24_P833129	NM_001101426	TGTGTAGTTATGGATACAGAAGAAGATAACAAACATGTAGGTCATCTTCTTGAAGAAGTG
A_33_P3301970	0.1893	0.00367123	4.11067	-1.48728	1.70198	A_33_P3301970	NM_018571	CTTTCTCTCCTGCCTTCTTTAGCTTGGTACAGCTCTGTTTGCAACAAGATCCTGAGAAAA
A_33_P3292994	0.1893	0.00367977	-4.10895	-1.4894	-1.78756	A_33_P3292994		AAAGCGACAAGAAAAAATCCAAAAGTCAAGAAGGGGTTAACAGAAGCCACCACACAGAGC
A_32_P163805	0.1893	0.00368116	-4.10866	-1.48974	-2.38471	A_32_P163805	NR_026946	TCGGAAATCTCACTGTCGGAATCCTTGGAAATCACACCACGCACAACTTCTATTTCTTCA
A_33_P3346132	0.1893	0.00368613	-4.10766	-1.49097	-1.01317	A_33_P3346132	NM_017987	CCACAATAATGCTATCATGGTGCCAGGGAATTACAATTGTAATTCTTCTAACCTATAATG
A_23_P28042	0.1893	0.00368858	-4.10717	-1.49157	-1.31423	A_23_P28042	NM_001159293	TAATTCATACTGGAGAGAAACTATAAATGTGAGGAATGTGGCAAGCTTTAAGCTATCCCA
A_33_P3331726	0.1893	0.00369138	-4.1066	-1.49226	-0.656572	A_33_P3331726	NR_027451	CATCTAGTCTCTAGATGTTAAAGAGGTTGCCAGTGTATGACAAAGTAGTAAAATTAGCAT
A_33_P3407384	0.1893	0.00370005	4.10486	-1.4944	1.54904	A_33_P3407384	BC011404	GCCTTTCTTGCAGGACTATTTGAAACTCATTTATGCCTCTAATCTTTAGGAATTCTCAGC
A_23_P329924	0.1893	0.00371007	-4.10285	-1.49686	-2.83345	A_23_P329924	NM_177551	ATTGTCAAGGTGTTGCCGCCGGTGTTGGGGCTGGAGTTTATCTTCGGGCTTCTGGGCAAT
A_33_P3353791	0.1893	0.00371137	4.10259	-1.49718	1.5865	A_33_P3353791	NM_181501	CAGGGTTCATTCAAACCCCCAAGCTGTGAGAGTGTGTTTATTTTTAATTTTTTAAAAGGT
A_23_P3663	0.1893	0.00373977	4.09692	-1.50412	0.902233	A_23_P3663	NM_138418	CCAAGGGCCGAACCCGTCTGACCTCAGCCCTGCTCACTGTGCCCAGGGACCAGCGACCAG
A_23_P382188	0.1893	0.0037402	4.09684	-1.50423	1.488	A_23_P382188	NM_001013841	CCCACTACCGAACCAGGAAGAGAACTACGTGACCCCTATTGGAGATGGCCCAGCTGTTGA
A_23_P163306	0.1893	0.00374778	-4.09533	-1.50607	-1.7622	A_23_P163306	NM_032866	ACCTCCATGTGAGTGAATTCCTGGATAAAGCAAGATTTCCTTTCAATAAACGCTGTCACC
A_33_P3317406	0.1893	0.00375701	4.09351	-1.50831	1.13814	A_33_P3317406	NM_007103	TGCTGTCCTGCGTCTATCCATGTGGAATGCTGGACAATAAAGCGAGTGCTGCCCACCCTC
A_33_P3226810	0.1893	0.00375885	-4.09314	-1.50875	-0.86233	A_33_P3226810	NM_003810	CTAACTGACCTGGAAAGAAAAAGCAATAACCTCAAAGTGACTATTCAGTTTTCAGGATGA
A_33_P3267731	0.1893	0.00376114	4.09269	-1.50931	1.75236	A_33_P3267731	NR_034016	ACGCAGCATCCGACACATCCCACAACCTTGAGTCTGCTATGAGTCAAGTGTGGTCGCTGT
A_24_P217330	0.1893	0.00377357	-4.09024	-1.51231	-0.975821	A_24_P217330	NM_032806	CCGCCTCACTGTCTCCTGGCAGATCCCATGGAACCTTAAATACCTGAAGGTGAGGGAGGT
A_23_P33558	0.1893	0.00377807	-4.08936	-1.5134	-0.914964	A_23_P33558	XR_109936	AGGAAGAGACTATGCTGTTCACTCTGATGACCCCAGGACCCAGGAGTGTTCTCCCTGCGT
A_23_P50735	0.1893	0.0037817	-4.08864	-1.51427	-0.761083	A_23_P50735	NM_001029997	GTGAGAAATCTTACAGAAGAGAAACTGTATGAAGCAGTGGTTATCATGGTAAATTTCCTA
A_23_P210176	0.1893	0.00378499	4.088	-1.51506	0.764109	A_23_P210176	NM_000210	ATTTCTGTAAAACAGGTTATAACAGTGTTTAAAGTCTCAGTTTCTTGCTTGGGGAACTTG
A_24_P411863	0.1893	0.00380244	-4.08459	-1.51925	-0.79783	A_24_P411863	NM_182931	AGGACCAAACAGTATTCCAACACCTACTGCTTCAGGGTTCTGTCCTCATCCTGGCTCTGT
A_23_P319598	0.1893	0.00380541	4.08401	-1.51996	1.55916	A_23_P319598	NM_000716	ACCTGGTAGGAAAGAAGACCCTTTTTTGCAATGCCTCTAAGGAGTGGGATAACACCACTA
A_33_P3416687	0.1893	0.00380709	-4.08368	-1.52037	-0.953049	A_33_P3416687	XR_133123	AGAACTGGACCTTGCTCAGAGAGTCTTGTACAGGGATGTAATGCTGGAGAACTATAGGAA
A_23_P101297	0.1893	0.00380895	4.08332	-1.52081	1.19417	A_23_P101297	NM_012155	ACATGGAATGGGCCACAGCTACTTGTGTCCTAGGGTTTGGGGTGTTTGGGATCTGGTCTG
A_33_P3326713	0.1893	0.00381178	4.08277	-1.52149	1.97757	A_33_P3326713	NM_032222	GCTTCACAGTTTGACCTGCTATGAGGACCTGGTGACTTTTCTTCAACAAAGCATTCATCA
A_24_P163113	0.1893	0.00381822	-4.08151	-1.52303	-1.05797	A_24_P163113	NM_017548	GCCACCAAGGCTGTGACGAAGGACGAAGATGAATGGAAAGAATTGGAGCAAAAAGAGGTT
A_33_P3250398	0.1893	0.00382226	4.08073	-1.52399	2.83243	A_33_P3250398	BC025419	TTCATGGGGTGAACCATGGGTAAGATGTTTTCATTTTCTTAAGGTCATTCCTAGAAAAAA
A_23_P390518	0.1893	0.00382397	4.0804	-1.5244	1.65146	A_23_P390518	NM_003839	TGTGTCGTTCCTTAAGCAGAACTAAGCTCAGTATGTGACCTTACCCGCTAGGTGGTTAAT
A_33_P3343467	0.1893	0.00382553	-4.0801	-1.52477	-0.687272	A_33_P3343467	NR_024416	TCTTTGCCTTTCACCATGTTATGATGCAGCAAGAAGCCCCTCATCAGATACTAGTGCCAT
A_23_P202737	0.1893	0.00382577	-4.08005	-1.52483	-0.759715	A_23_P202737	NM_003772	TTTTATAGTACAGGTTTTGTAATGTTACATGTGATGATATGAGCTCCCACCTTATATGGG
A_33_P3424794	0.1893	0.0038287	4.07948	-1.52552	0.616426	A_33_P3424794	AF354444	TATACTATCTGCAAAGGTGTCAGCTGACAATACAATCAGGAAGGTGGGCCACTTCCTGAT
A_33_P3416142	0.1893	0.00382938	4.07935	-1.52569	1.14229	A_33_P3416142	EF413001	CAGAATCTCAGAGCTGGTAGAAAGTATAGAAACTGTATATACAACTCTCATATTCAGATG
A_24_P316489	0.1893	0.00383432	4.0784	-1.52686	1.07532	A_24_P316489	NM_004544	ATAGCAGAGAAACTAGGCTTCAAGCACTTTCCTGAAGCGGGGATTCATTATCCAGACAGT
A_23_P251562	0.1893	0.00383875	-4.07754	-1.52791	-0.560902	A_23_P251562	NM_007275	CTCTGTGCTTCTATAATGTGGGAAATGGCTTGGGGAGGATGGCCCCTAGCTTAGGAAGAC
A_23_P396981	0.1893	0.00384076	-4.07715	-1.52839	-3.15342	A_23_P396981	NM_001012506	TACCACTAAAAAACAGTAGCTATGAGAGAGAGAATTTGATCTCAGGAAGTAATCAAACAG
A_33_P3298024	0.1893	0.00384445	4.07644	-1.52926	1.1343	A_33_P3298024	NM_001144070	TCAGGTGACCCTGATCACCCTCTGGGTGTACGTGTACGTGGACCCAAACAATGTGCTGGA
A_23_P108342	0.1893	0.00384733	-4.07588	-1.52995	-0.657061	A_23_P108342	NM_016536	AAGACTTTAGATGTCCTTCACAACTTACTCAACATACAAGGCTTCATAATTGAGAAAGCC
A_24_P167642	0.1893	0.00384876	4.07561	-1.53029	1.17174	A_24_P167642	NM_000161	TATTCCATGAAGTTTAGTATTTGGTTGACATAGTGCTCTTCAAATTCATCCCATTACCCT
A_33_P3276053	0.1893	0.00385366	-4.07467	-1.53144	-1.46446	A_33_P3276053	BU428864	AAGATAACTCAGGCAGGGTGGACATCACTGGATGGACAAGACTGGTGGGGCTGAGCTTGG
A_33_P3326020	0.1893	0.00387122	-4.0713	-1.53559	-1.76752	A_33_P3326020	BC066775	AGTAGCTGGGATTACAACAGCTGTGAGCCATCGCGCCTGGCACAACTTACAATTTTTTGA
A_33_P3327500	0.1893	0.00388004	4.06961	-1.53766	1.66935	A_33_P3327500	NM_001015072	TGGGCTGGCAAGAGGTGAGTGCAGCCTTTGACCCCAACTCCTTCTACAACCTGTGCTTGA
A_23_P377434	0.1893	0.00388633	-4.06841	-1.53914	-0.782938	A_23_P377434	NM_001080495	TTTTTTATGTTTCTTTTGGAATTTTGTTTGTTGGCAAATTCTGTGTGATCTTTTTTCATA
A_32_P50123	0.1893	0.003899	-4.066	-1.5421	-1.13917	A_32_P50123	NM_001042758	TCAAAAAGGATAAGGAGATCATAGCAGAGTACGATACTCAGGTCAAAGAGATCCGTGCTC
A_33_P3351914	0.1893	0.00390245	4.06535	-1.54291	0.888933	A_33_P3351914	NM_004544	CATTCAGGTTGTGCACATTGTTTTTCTTCTGACTTCCAGAAATAAAAGTGTTTCCATGGG
A_24_P353794	0.1893	0.00391151	4.06363	-1.54502	2.5278	A_24_P353794	NM_004481	GGAAATGGATGAATCTGGCTCGTTTTAAAATCACGTTTTCTGACGAATCCTTTGCCCCTT
A_24_P373174	0.1893	0.00391376	-4.06321	-1.54555	-1.75591	A_24_P373174	NM_004580	ATGAAGTATTCTGTAGCCTATATTTTTCATAGAGCTCATGAGCATTTACTGTACTTGCTG
A_33_P3323313	0.1893	0.00391835	4.06234	-1.54662	1.45574	A_33_P3323313	NR_026693	CCCATTCTATCAAGAAAAATACGTGGCAACTGTGACTCATCTGGAATGAATTTGAATAAT
A_23_P123424	0.1893	0.00391933	4.06215	-1.54684	1.7616	A_23_P123424	NM_000749	ACCGAATCTTCCTGTGGCTCTTTCTGATAGTGTCAGTAACAGGCTCGGTTCTGATTTTTA
A_33_P3390342	0.1893	0.0039223	-4.06159	-1.54753	-1.33683	A_33_P3390342	NR_034022	TCCAGTCAGAGAGCACACCTGGTTCAATATCGGAGCATTCATACCAAAGAGAACTCATGA
A_33_P3281036	0.1893	0.00392441	-4.0612	-1.54802	-0.764558	A_33_P3281036	NR_026790	GCTTGTGATTGTGAATGACTTTGTTGTTTGCTTCTTGTGATTTTCAGTTTCCTATAATGC
A_24_P73389	0.1893	0.00392448	-4.06118	-1.54804	-1.14438	A_24_P73389	NM_001032296	GGACTGGATCTTCACAATCCGAGAAAAAGATCCCAAGAATCTCGAGAATGGAGCTCTTCA
A_23_P104464	0.1893	0.00392626	4.06085	-1.54845	1.60589	A_23_P104464	NM_000698	GATGTCTATTCTTGTTGGAGACATGGGATGATTATTTTCTGTTCTATTTGTGCTTAGTCC
A_23_P83436	0.1893	0.00392743	4.06063	-1.54872	2.73601	A_23_P83436	NM_000285	ATGCTGTTCTTTAGTAGCAACTAAAATGTGTCTTGCTGTCATTTATATTCCTTTTCCCAG
A_33_P3263614	0.1893	0.00393321	-4.05954	-1.55006	-1.7877	A_33_P3263614	NM_001143778	AACAACATTGTCTCTTTCCCCCTGGACAGTCTGATGAAGGGGCAGCTGAGGGACGGTCGA
A_33_P3396139	0.1893	0.00393747	4.05874	-1.55105	1.65042	A_33_P3396139	NM_005214	GGGGTGCATGAAGGTTTCTGAAAATTAACACTGCTTGTGTTTTTAACTCAATATTTTCCA
A_23_P205489	0.1893	0.00394017	-4.05823	-1.55168	-1.8198	A_23_P205489	NM_182728	TTTTTTGTAAAGTTGATGCCTTACTTTTTGGATAAATATTTTTGAAGCTGGTATTTCTAT
A_23_P30098	0.1893	0.00394237	4.05782	-1.55219	9.58091	A_23_P30098	NM_000670	ACCTGCCTGGTTAATTTATTACCTGATTTGATGAACCAAGGAAAGCCATGCGTTTAAACA
A_23_P83266	0.1893	0.00394294	4.05771	-1.55232	1.0439	A_23_P83266	NM_004435	AGCTACCAAAACGTCTATGTCTGCACAGGGCCACTCTTCCTGCCCAGGACAGAGGCTGAT
A_33_P3356811	0.1893	0.00394996	-4.0564	-1.55394	-1.84193	A_33_P3356811	NM_178353	GAGGCTGCTGCTGAAGTGGACCTTGACTTCCTCTTCCTTCTGATTCTGCCTGAATAGCTG
A_24_P184799	0.1893	0.00395191	4.05603	-1.55439	1.99806	A_24_P184799	NM_004086	TTCTTAGAATCCCAGCAATAATGGTAACATTTTGACAACTGAAAGAAAAAGTACAAGGGG
A_32_P452655	0.1893	0.00395198	-4.05602	-1.55441	-1.79716	A_32_P452655	NM_001040078	TGACCAGAGTGTTCTCTTCAGGGGACTGGCTCCTTTCCCAGTGTCCTTAAAATAAAGAAA
A_23_P30254	0.1893	0.00396927	4.05279	-1.55839	0.768717	A_23_P30254	NM_006622	GAAGCTCCCATGTTGTTTAAAGGCTGTAATTGGAGCAGCTTTTGGCTGCGTAACTGTGAA
A_33_P3399051	0.1893	0.00398173	4.05047	-1.56124	2.59587	A_33_P3399051	NM_025045	TATCGCTTCCTAGCAGAGAAGCACCTGCTACTTTCCAACACCTTCCTGCAGTTCTTCGGC
A_23_P118002	0.1893	0.00398562	4.04975	-1.56213	1.25735	A_23_P118002	NM_003366	TCATTTGTCTTTTTTCCAGTGAGGTAAAATAAGGCATAAATGCAGGTAATTATTCCCAGC
A_33_P3271594	0.1893	0.0039873	4.04944	-1.56252	3.24064	A_33_P3271594	NM_032546	CCCTGCCTCTACGACAAAAGCCAACGGGTCTTCAGTACTTTTATTAAAAAATAGTCACGC
A_33_P3376239	0.1893	0.00399634	-4.04777	-1.56458	-0.765881	A_33_P3376239	NM_182931	GTCACACTGAAGCACTGGTTGGGCATTTTAATTCATGTTAATAAATCACAATTATGTCAG
A_24_P218001	0.1893	0.00400095	-4.04692	-1.56563	-1.306	A_24_P218001	NM_021148	CTTGTCTGGAGCAAGGAAAAGAGCCCTGCAATATGAAGAGACATGCGATGGTAGCCAAAC
A_23_P105028	0.1893	0.0040062	4.04595	-1.56683	0.979468	A_23_P105028	NM_015459	AGCTCAATAGCATCTTAACGTGAAGATCAAACAAGAACACAACAAGCCCCTACTGATTTC
A_33_P3414122	0.1893	0.0040078	-4.04565	-1.56719	-0.539535	A_33_P3414122	NM_001012756	CCCTCGTTTACTCACAGTTTGCTTATTTGCCACCATAAGAAATGGTACAATAAAAATTCA
A_33_P3317321	0.1893	0.00401833	4.04371	-1.56959	1.82288	A_33_P3317321	NM_000367	CACTGGGGAATACTGACTTCCTAAAATCTCAAGATGGAAGATATACCACATGTAAATTAT
A_23_P217704	0.1893	0.00401939	4.04352	-1.56983	1.61182	A_23_P217704	NM_003918	CTCCTCAAAGCCATTTCCACTCAGCTCTTTCCAGAGAATTCTCAGTTTTATGAGACGGGA
A_32_P68148	0.1893	0.00402082	-4.04326	-1.57015	-1.11894	A_32_P68148	NR_027130	GAGAGACCCTACAAGTGTGAAGAATGTGGCAAAGCCTTTAATGTATTCTCAACCCTTACT
A_24_P358425	0.1893	0.00403676	-4.04034	-1.57376	-0.848114	A_24_P358425	NM_174931	AGACGTAACATTGGGTTGAAGAATGCACTAGGCTATGAAAACAAAGGGTTTGCCTTGCTC
A_33_P3383326	0.1893	0.00403818	-4.04007	-1.57408	-0.755073	A_33_P3383326	NM_057159	CCACACCTGCAATGTAAAATGGAAGAAAATGCAAAGAAACCAAATGTGCCGAGTGAATAA
A_23_P116091	0.1893	0.00404493	4.03884	-1.57561	1.74203	A_23_P116091	NM_130443	ACACGGTGCTGCTGCGTAAGGAATCTCGGAAGCTCATTGTTCAGCCCAACACTCGCCTTG
A_23_P164228	0.1893	0.00405338	4.0373	-1.57751	1.71468	A_23_P164228	NM_005175	TTATTCATTTCTCCAGCTCTGATCCGCTGTTGTACCAGGGGTCTAATCAGGCCTGTGTCT
A_33_P3304696	0.1893	0.004056	4.03683	-1.5781	3.24989	A_33_P3304696	AF058072	CCAGGCAGAAGACGAGGCTGACTATTACTGTCTATCAGCAGACAGCAGTGGTACTTATCC
A_23_P167692	0.1893	0.00405869	-4.03634	-1.5787	-0.90681	A_23_P167692	NM_002752	CAGCTGGGAACACCATCAGCAGAGTTCATGAAGAAACTTCAGCCAACTGTGAGGAATTAT
A_32_P129752	0.1893	0.00406354	-4.03545	-1.57979	-0.610095	A_32_P129752	NM_001017970	CTGTTCTCTGGGTTTTTGAGAGAGAATAAAGGTTATGTTTGTCTTACCTTTGTTATCGAG
A_24_P323967	0.1893	0.00406368	-4.03543	-1.57983	-1.15988	A_24_P323967	NM_001145434	GGAGAGCAACCTTACAAATGTAATGAATGTGGCAAAGCATTTAGAGACTGTTCAGGCCTT
A_33_P3260969	0.1893	0.00406705	4.03482	-1.58058	3.49822	A_33_P3260969	NM_145202	AGGCTGTTGGGACTGGGACCCTCCCTACCCTGCCCCAGCTAGACAAATAAACCCCAGCAG
A_23_P414899	0.1893	0.00407163	-4.03399	-1.58161	-1.06214	A_23_P414899	NM_018259	AGACTGCAGAAGTGAAGATGATGAAGCAACAGAATGGATTACATTCCAGGTCAAACGTGT
A_33_P3412353	0.1893	0.00407603	-4.03319	-1.58259	-0.804923	A_33_P3412353	NM_152943	TGTACCAAATAAACCACAGCTGGACTGTTAACCTCACCTTAGAAGCTTCTTTCTAAAAAA
A_24_P117323	0.1893	0.00407881	-4.03269	-1.58322	-0.594588	A_24_P117323	NM_032775	GCCGCAGAGGGGAGGATTACCTGAAAGAGACACACTGCTACGATCCAGGCAGCAACACTT
A_33_P3300346	0.1893	0.00408704	-4.0312	-1.58505	-0.93153	A_33_P3300346	NM_001014283	TTTAAAGATTTTTATCAGTTTACCTTCACCTTCGCTAAGAACCCAGGGCAGAAAGGTTTA
A_33_P3265624	0.1893	0.00408715	-4.03118	-1.58508	-1.23057	A_33_P3265624		CTCTTGCTTGTTTTCAAGTGCTGTGCTCTGGAACTCCAAAATCTTTGTGTGACTAGACCC
A_33_P3223544	0.1893	0.0040893	-4.0308	-1.58556	-0.556373	A_33_P3223544	NM_016056	TGAAGAGTACGTATTAGCTGCCATCAGCCTCTACTTGGATATCATCAATCTATTCCTGCA
A_23_P79703	0.1893	0.00409036	4.0306	-1.5858	1.1763	A_23_P79703	NM_000183	TAGCTCCTCTTAGGAAAACAGTTCTTGTGGCCTTCTATTAAATACTTTGCACTTAAGCCT
A_33_P3306619	0.1893	0.00409208	-4.03029	-1.58618	-0.739318	A_33_P3306619	NM_001128598	CATTTCTTAGAAGAACATGCTGAATTGTCTTTTCAGTGTCTTGCCCTGACAGCGTTTTAC
A_23_P132718	0.1893	0.00409233	-4.03025	-1.58624	-1.02741	A_23_P132718	NM_004636	TTGGGTAGTGAGCAGTGAGCAGAAAGCTGTGAACAGGCTGGGCTGCTGGAGGTGGGGCGA
A_23_P204304	0.1893	0.0040947	4.02982	-1.58676	2.44856	A_23_P204304	NM_030667	AACTGTTCTAGTTCTTGATGGTTTTCTTCCTTATTAACAGTTGGTGTTTCTTCCTTGGCC
A_33_P3270800	0.1893	0.00409861	-4.02912	-1.58763	-1.14447	A_33_P3270800	NM_001129885	TTCACCTTTGCCTTCGAGAAGGATGTCGAGATGCAGAAGGGCACTGGGCTCCTGCCTTTC
A_24_P98914	0.1893	0.00410427	4.0281	-1.58889	1.06856	A_24_P98914	NM_000289	GGGCACCTCTAGTGCTACTGCTAGATATCACTTACTCAGTTAGAATTTTCCTAAAAATAA
A_23_P17130	0.1893	0.00411373	4.0264	-1.59099	5.16832	A_23_P17130	NM_001042519	GTCAACATCACATGGACAAATTTCATTGTTTTCTAAAGATGGCCTGGAAGTAGTCTTTGC
A_23_P129209	0.1893	0.00412305	4.02473	-1.59306	2.1004	A_23_P129209	NM_002168	GCGTTTCAAGGACATCTTCCAGGAGATCTTTGACAAGCACTATAAGACCGACTTCGACAA
A_32_P437004	0.1893	0.00413388	4.0228	-1.59545	1.6307	A_32_P437004	NM_175569	CATCATTTGTGCAGTTTGAAGATAGTCCATATTTCCTATTTCAGTATTAGGTCCTGCAAC
A_33_P3282384	0.1893	0.00413507	-4.02259	-1.59572	-1.65018	A_33_P3282384	AK299336	TTTACCCAGAATGATGTACAGAACCGTGACATGCCTATGGATATCTCAGCTCTGTCCTCT
A_33_P3214874	0.1893	0.00414409	-4.02098	-1.59771	-0.507096	A_33_P3214874	NM_012316	GCATTGAGTGTGCTGAGTCCAGACAAATGTTATTTATATACACATCCAAATTTGAAGAGA
A_33_P3286208	0.1893	0.00414479	4.02086	-1.59786	1.0777	A_33_P3286208	NM_203467	TTCAAAGCCAGCTTGACGTGGTTGTGGCCGTTGGGCGAGATGAAGCTACACTGTGAGGTG
A_23_P333218	0.1893	0.00414648	-4.02056	-1.59823	-0.678739	A_23_P333218	NM_001031711	AAATGTTTTAGTTCTTTCCCCACTCGTTGGGTTCAACTAGATTAAAAGGCTGATTTTCAG
A_33_P3419369	0.1893	0.00415274	4.01945	-1.59961	3.24234	A_33_P3419369	AL833449	ATCTTTCATTTTTGGCCTATAAGTTTTGCAGAGAATCTGTGATTAGAGTATTTAGTAAAG
A_23_P103756	0.1893	0.00415431	4.01917	-1.59995	1.96202	A_23_P103756	NM_002557	TCTGAGGTGGGCACTCACCCCAGGATGGGTAACTTGGGTCTTCAGATGGAAGCTGAAAAC
A_23_P337270	0.1893	0.0041562	4.01884	-1.60037	2.86763	A_23_P337270	AK057247	TGTGCTGGAGTATATGACAGCTGCGGTACTTGAGGGCTTCATTGCCAGAACACATTATAT
A_23_P218369	0.1893	0.00416036	4.0181	-1.60128	1.24775	A_23_P218369	NM_032963	ACTATATCAAGGACATGAAGGAGAACTGAGTGACCCAGAAGGGGTGGCGAAGGCACAGCT
A_33_P3369262	0.1893	0.00416327	-4.01758	-1.60192	-1.6837	A_33_P3369262	NM_015633	AGAGAGATCCTTCAAATAACTCGAGAATCATTTTTGAACCTAAGGAAAGATGATGCGTCG
A_23_P311150	0.1893	0.00416423	4.01741	-1.60213	1.26155	A_23_P311150	NM_138288	TTAGTTTAATGATTGTAATGGGTGCTGCATTTGCACATTGCATTAAGTTATGATGAGACG
A_23_P306610	0.1893	0.00416586	4.01713	-1.60249	2.79208	A_23_P306610	NM_001040105	CCTTGGACACTGGACTGCATGCACTTTACATATCACAAAATGCTCTCATAAGAATTATTG
A_33_P3323760	0.1893	0.00417398	4.01569	-1.60427	1.49367	A_33_P3323760	NR_015447	TCTCTCACACTTTTCAGTCAAGAGTGGGGCTATAAACTCCTTCCTCATAGGAAATAAGGA
A_23_P106727	0.1893	0.00417509	4.0155	-1.60451	2.11388	A_23_P106727	NM_014700	AGAGGTCGCCTCCTATTGTACATTTGGGGAAAGCCTTGGGTGTAAATCAGTGTAAACTTG
A_33_P3309832	0.1893	0.00418645	4.01349	-1.60699	2.26475	A_33_P3309832	NM_182601	TTACAAAGGTGACTGGCACATATTAGGTGCTCAATAAAGCTACTAGTTACTTTTACTTCT
A_23_P253896	0.1893	0.00418723	4.01336	-1.60716	2.39816	A_23_P253896	NM_001033047	AGTTTCTCTTATCAATTGGACTCTCCCAGGTTCCACAGAACAGTAATATTTTTTGAACAA
A_33_P3333317	0.1893	0.00419651	-4.01173	-1.60918	-1.0372	A_33_P3333317	NM_001008211	AACACTGGACCAGCTGTAAAAGTAAACAGTGTGTTTATGCATTGAGATACTAAAGCATTT
A_24_P67552	0.1893	0.00420035	-4.01106	-1.61001	-1.03034	A_24_P67552		AAAGAAAAAGAACCGTTCACATAAATCTTCTGAAAGGTCCATGTCAGAAACTGAATCAGA
A_23_P253395	0.1893	0.00422454	4.00683	-1.61526	1.61188	A_23_P253395	NM_006377	ATTGGAGTATGGCCAGGGCAGGAGTACACAGAATAGAATTTAGACTGTCCCTTGAGTAGA
A_23_P337658	0.1893	0.00424731	4.00288	-1.62017	3.42589	A_23_P337658	NM_001631	AGCGAACACACACAGGTGTCCTGCCGTTGGACCTTCACCTCCTAGAGATAAACCAGCCTC
A_23_P42282	0.1893	0.00425329	4.00184	-1.62145	2.30517	A_23_P42282	NM_001002029	GCTTTCCGCCTCTTTGAGACCAAGATCACCCAAGTCCTGCACTTCACCAAGGATGTCAAG
A_23_P385126	0.1893	0.00426327	4.00012	-1.62359	4.10925	A_23_P385126	NM_139160	GAGAATTGATCAACGTGACTATTCCAACAATACAGAGAAGACAACCAAAGATGAGCTGTT
A_24_P113131	0.1893	0.00426579	-3.99969	-1.62413	-1.21391	A_24_P113131	NM_004758	GGGTGTGGAATGGTGGGGGAATTTGTTTAAAAAGACATTTTATTATAATAAAGTCTATTT
A_24_P221575	0.1893	0.00429901	-3.99399	-1.63122	-1.0181	A_24_P221575	NM_001037442	GGATTATTACCTTACAAGAAGAAATGAACGAGTTAGAGAGGAAAGTTCCTACATACTGGA
A_24_P734953	0.1893	0.00430372	-3.99318	-1.63222	-1.41107	A_24_P734953	NM_001013642	GGAGAACTGGCTGATGCTCTGAATTTCTTCATATACCCCACATTTGACTTTGGCTTACAC
A_23_P347610	0.1893	0.0043063	3.99274	-1.63277	1.1558	A_23_P347610	NM_012206	TGGCATTCCAACATGTCAGTGATACTGGGTAGAGTAACTCTCCCACTCCAAACTGTGTAT
A_23_P211080	0.1893	0.00430926	3.99224	-1.63339	2.21892	A_23_P211080	NM_207585	TATGGGGACCATAGTATCATTCAGTGCATTGTTTACATATTCAAAGTGGTGCACTTTGAA
A_23_P418373	0.1893	0.00431546	-3.99118	-1.63471	-0.696204	A_23_P418373	NM_004050	AATAGGGACTTTGTTTAGGCCAAGGAAGGAGCGGAAGTAGGGCAACTCGGTCCTGCGATT
A_33_P3273298	0.1893	0.0043171	-3.99091	-1.63505	-1.28863	A_33_P3273298	NM_001004301	CTTCTAAAGACTCTTGGTATGTGAGGAAGAAACCTGGAAGAGGAAGAGGAAAGCAAAGGA
A_33_P3367126	0.1893	0.00432002	-3.99041	-1.63567	-2.36111	A_33_P3367126	NM_001177693	CTGTGCTGGCAGCGACAGGAATTTTGTGATCGACCGAATTGGAGATATTTTGGTACAACA
A_33_P3243093	0.1893	0.00432429	3.98968	-1.63658	1.75575	A_33_P3243093	NM_003617	GCCATGTATGAGGGTAATCGAGATGAGGATATTAACTCAAAAGAAATAGGGTGATTTTTA
A_33_P3366179	0.1893	0.00432928	-3.98884	-1.63763	-1.72072	A_33_P3366179		TCAAACTTGGGAGCTGCCCGGTGACCATGAAAACCAGGCAGAGAAGAAACAGGGAGCCTG
A_33_P3377190	0.1893	0.00433586	-3.98772	-1.63902	-3.58935	A_33_P3377190	AK127156	TTACCAGAAGAGATTCATCGCTTTCTCTTGGTCTGGGCAGCCCGGGCCTTTTGAGGGTGG
A_32_P133884	0.1893	0.00434734	-3.98578	-1.64143	-1.05759	A_32_P133884	NM_001004125	GAGGGATGAGTAATGTGTTTTTAGTTGGTTGAGTTTATCCATTCTTCAATCCCCTAAAGC
A_23_P11160	0.1893	0.00434865	3.98556	-1.64171	0.619201	A_23_P11160	NM_024597	CTGTAAAGCCCCATCTTGGAACAGTCAGCACCTTTCATGCTCTTGTCAGTGTTTCCTTTT
A_23_P155939	0.1893	0.0043575	-3.98407	-1.64357	-0.999411	A_23_P155939	NM_182524	AAGAATGTGGCAAAGCTTTCATATGGTCCGCAAGCCTGAATGAACATAAGAATATTCATA
A_23_P8913	0.1893	0.00436097	-3.98348	-1.64429	-1.47559	A_23_P8913	NM_000067	GGCTGGTTGGTGCTTTGTTTATGGTAGTAGTTTTTCTGTAACACAGAATATAGGATAAGA
A_33_P3610406	0.1893	0.00438371	3.97967	-1.64904	2.27412	A_33_P3610406	NR_028501	TTTAACAAGCCTTCTAATAAATACTTGGCGGATGGATTTTGGGGCGGCACTCTCTCAGAG
A_33_P3246175	0.1893	0.00438449	-3.97954	-1.64921	-2.30929	A_33_P3246175	NM_207321	TACTTCTGGTGGTCTGGTAGAGTTGATGATGTTGCCAATGCATTGGGTCAGAGATTGTGA
A_33_P3350393	0.1893	0.00439076	3.97849	-1.65051	1.69382	A_33_P3350393	NM_003869	AATAGAAGAAGCTACTGCATGATGTTAGTTACCAAGCCTGCCATGGGTCCTCTCTTGCTA
A_32_P61684	0.1893	0.00439221	3.97825	-1.65081	2.38544	A_32_P61684	NM_018440	GTAATGGTACCTGAGGAACTGAAATGGGTATTTGTTTTCGTATGTTTCTGCCAGTAGTAT
A_23_P66854	0.1893	0.00440687	3.97581	-1.65386	2.67944	A_23_P66854	NM_019010	TGCTGAGGTTTTGAAAGAAATTTGGCTATAATCTTATCTTTGCTCCCTGCAAGAAATCAG
A_33_P3285260	0.1893	0.00440898	3.97545	-1.6543	1.19772	A_33_P3285260		AGAGGGAGGAGCCCATGGCCCTTTCTTCTGTGACTGATTAAAAATCTCGATGAAACAAGA
A_33_P3297444	0.1893	0.00443023	-3.97193	-1.65869	-0.972983	A_33_P3297444	NM_032548	TCCCATGCACAGGGCCATTCAGGAAGGGCTGGGGGAGTGTGTGTGGCAATAAAGCTTGAA
A_32_P148122	0.1893	0.00443185	3.97166	-1.65903	2.56671	A_32_P148122	XM_003403533	ACATCCAGATGACCCAGTCTCCATCCTCCCTGTCTGCATCTGTAGGAGGCAGAGTCACCA
A_23_P14649	0.1893	0.00444295	-3.96983	-1.66131	-1.18663	A_23_P14649	NR_026808	TCCAGCCTGGCCACAGAGCGAGACTCAGAAAACAAGGGAAGACACTAGATTTTCATTTTT
A_24_P142151	0.1893	0.00445845	3.96728	-1.6645	1.10021	A_24_P142151	NM_144598	CTTGCTGAAAGATTTGAACTTTCTGTCTCCAATCTCATTACCCAGAAGTCTCCTAGAGCT
A_23_P717	0.1893	0.00446192	3.96671	-1.66521	1.5648	A_23_P717	NM_018252	TTCCTGTTTGGTTCATTGTATTGTATTAGGTTAAGCTCTACTAGGGTAATGAAGGCTCTA
A_33_P3489737	0.1893	0.00446458	-3.96627	-1.66575	-1.215	A_33_P3489737	NM_020726	TCCTTCTTGTATCTTGAAGTTTTGTACTTGGGATTTCTGGACTGATAAATGAATCATCAC
A_33_P3272614	0.1893	0.00447071	-3.96527	-1.66701	-1.43467	A_33_P3272614	NM_014811	TGATTCCGTGGACAGGGACATTGAGGAGGCCATCCAGGAGTACCTGAAGGCAAAGAGTGG
A_32_P107617	0.1893	0.00447334	-3.96484	-1.66755	-1.26321	A_32_P107617	NM_003019	TGACTGATTCCAAGACAGAGGGCAAGTTCACCTACCCCACAGGAGAGTCCCTGGTCTATT
A_33_P3273490	0.1893	0.00447532	-3.96451	-1.66795	-1.19785	A_33_P3273490		TACGAGCAAGGCGTCAAGAAGGACAAGTTTCCCATCAACCATCCAAACCTGACCTTCTCC
A_23_P381714	0.1893	0.00447567	3.96446	-1.66802	2.22865	A_23_P381714	NM_198584	ATTACTGTCTGTGAGAGTTACTACTTTGTAACTTATGGTTTCTGCTTCAGTATTGTGTTG
A_33_P3264200	0.1893	0.00448051	3.96366	-1.66901	2.30242	A_33_P3264200	NR_021485	GAGTAGCGGTTGATTTGGTCTGTAGAAGATTTGTCTTCCTATCTGTATTTTTGAAAAGTT
A_23_P17826	0.1893	0.00448506	3.96292	-1.66994	3.72736	A_23_P17826	NM_000343	TCTTACTCACCTTCCTTTAGTCTCGTCCTGTGGTGTTGAAGGGAAATCAGCCAGTTGTAA
A_33_P3270863	0.1893	0.00449062	3.96202	-1.67107	1.06073	A_33_P3270863	NM_000379	AGTGGAAATGATATAGTTGGACTGGTGCTTGATGTCACTAATAAATGAAACTGTCAGCTG
A_33_P3253931	0.1893	0.00449295	-3.96163	-1.67155	-2.55637	A_33_P3253931	AB031230	GGGCTCCAGTTTTGGGGAATATGTGAACCACAAGCCAGGAAGAATGCTGGCTGGGCATGA
A_33_P3329622	0.1893	0.00449347	-3.96155	-1.67165	-1.43816	A_33_P3329622	BC143891	AACAACAAGCAGTCACAGGGGCTCGGAGCTGGAGAGTGACACACTCAGCTTTGCCACATG
A_33_P3419808	0.1893	0.004494	3.96147	-1.67176	2.59094	A_33_P3419808	AF060129	CGGGGCCCAGGTTGAGGATGAGGCTGACTATTACTGTTACTCTGCGGCTGACAACAATCT
A_24_P215240	0.1893	0.00449669	3.96103	-1.67231	1.46076	A_24_P215240	NM_145010	AAGCATGATCTTGAGCCTTCAGGACTAGTTCCAAAGTACATCAATAAAAAGGATTATGGT
A_33_P3330074	0.1893	0.00449859	-3.96072	-1.67269	-0.863685	A_33_P3330074	AB231779	AGTTACCTCCTGGACTGGTGGAACTTCCTGGATATGGTCGTCCTGTCCCTGTACCTGGCA
A_33_P3406702	0.1893	0.00450754	3.95926	-1.67451	1.34908	A_33_P3406702		TGATGGTTGCCTTCCTCATCCTCTTCACCATGTGAGACTCTGTGGGGGTCACCTGCCTGT
A_24_P358328	0.1893	0.00451033	3.95881	-1.67508	1.23688	A_24_P358328	NR_002187	ACCCTATTGTGGCCTCATCCAAACTGTATCTTCCTTTACTATGTATACCTTCACCGTGTA
A_24_P64653	0.1893	0.00451464	3.95811	-1.67595	2.15787	A_24_P64653	NM_152637	ATGGAAGCTGGGCCTTCATGTGGCAGCAAGTTTTCGAGCCCACCTGGAAACACATTGGGG
A_33_P3233953	0.1893	0.00451828	-3.95752	-1.67669	-0.741826	A_33_P3233953		ATGTATGTCTTTGTGTGTGTGCATGTGAGCGTGTGTGTGTGCCTGTGCCTCTATCTATAT
A_24_P417352	0.1893	0.00452502	3.95643	-1.67805	2.50539	A_24_P417352	BX161420	TGACCACCTATGACAGCGTGACCATCTCCTGGACCCGCCAGAATGGCGAAGCTGTGAAAA
A_33_P3362562	0.1893	0.00452856	-3.95586	-1.67876	-0.678426	A_33_P3362562	NM_003161	CATCAAAAGGGGATCATATACAGAGACCTGAAGCCGGAGAATATCATTCTTAATCACCAA
A_32_P44568	0.1893	0.00454238	3.95363	-1.68155	1.97332	A_32_P44568	NM_005566	TTTCCCAAAAACCATGTTATTGGAAGTGGTTGCAATCTGGATTCAGCCCAATTCCGTTAC
A_33_P3210860	0.1893	0.0045446	-3.95327	-1.682	-1.08696	A_33_P3210860	NM_001039886	CGAGGTCACTCCTTGCAGAACATGAGAAAATTCATTTTTGAGATAACTGTTCCCAATGCA
A_33_P3378835	0.1893	0.00455123	3.95221	-1.68333	1.3103	A_33_P3378835	NM_004252	ATGATTTTCCTGGTTGTTACATCCAGGGCATGGCAGTGGCCTCAGCCTTAAACTTTTGTT
A_33_P3268892	0.1893	0.00455539	3.95154	-1.68417	2.7834	A_33_P3268892	NM_001190468	ATGGAGCCTCATACTTAGGAGCGTGCTGCCTTTAAATGAAGGTGGTCGGGGCCAGTGCAG
A_32_P47988	0.1893	0.00456092	-3.95065	-1.68528	-0.668194	A_32_P47988	NM_001221	GGATCATCAGAAACTAGAAAGAGAAGCTAGAATCTGCCGTCTTTTGAAGCACCCTAATAT
A_23_P25698	0.1893	0.00456637	-3.94978	-1.68637	-2.89098	A_23_P25698	NM_003049	AAACTAGAGAGAGCAGCAAAAACACCAGTCTTGCCTGAGTCTTTCTCCAGCATTTCCAGT
A_33_P3264746	0.1893	0.0045683	3.94947	-1.68676	0.943248	A_33_P3264746		TTGTTCTGTCCTGGCACAGCCCTGGCCCTGGCCCTGCCATATCACTGATTCTGGTCCTGC
A_33_P3338733	0.1893	0.00457498	-3.9484	-1.68809	-1.08484	A_33_P3338733	NM_198159	GGGGAAACTTGATTTGAGATTTTTATGCCTGTGACTTCCTTGGAAATCAAATGTAAAGTT
A_33_P3423700	0.1893	0.00457645	-3.94817	-1.68839	-0.943759	A_33_P3423700	AK124002	CTCCATTTTAGGAGGCAGAGTTAAAACATTTTCCTCCTGTGGATGTCTGATTAGAAAAAA
A_33_P3381751	0.1893	0.00458168	-3.94733	-1.68943	-1.2527	A_33_P3381751	NM_003253	GCCATTGTCTCTTGTACATAAGGTCATGACGTGTCTATGTCAAAAGTTCTTATATATTTC
A_33_P3364959	0.1893	0.00458682	3.94651	-1.69046	2.69812	A_33_P3364959	DQ098707	CTCCAGGCTGAGGACGAGGCTGATTATTACTGCTGCTCATATGCAGGTAGTAGCACTTTC
A_33_P3254666	0.1893	0.00458972	-3.94605	-1.69104	-1.17599	A_33_P3254666	AK097997	TGGAGAGGCAGGGTTTTGCTGTGTTGCCTAGGCTGGTCTCGAACTCCGGAGCTTAAGTGA
A_33_P3384825	0.1893	0.00459065	3.9459	-1.69122	0.953716	A_33_P3384825	NM_015343	ACTGGGATTTTGGGCCACTGGATTTTCCCTAAATTTTTCCCCTCTTTACTCTCCTTCTAT
A_33_P3350378	0.1893	0.00459384	3.9454	-1.69186	7.16019	A_33_P3350378	NM_206893	TAGCTTGGTTGTCTAAAGACATGGGTGCAAACTCTAGGCTAGCTCTGCCAATCACTTACT
A_23_P257423	0.1893	0.00460005	3.94441	-1.69309	0.799869	A_23_P257423	NM_144988	GGGCGAATTGTTTGACAAATGGCAACTGACTTCTTTAGAATTTTGCAGTTAACAGTAGTA
A_33_P3361991	0.1893	0.00460135	-3.9442	-1.69335	-1.46664	A_33_P3361991	NM_001001658	TTTCATCTTTACTCTTCGGAATGACAAAGTCAAAGAGGCCCTCCGAGATGGGATGAAACG
A_23_P417974	0.1893	0.00461151	3.94259	-1.69537	2.99934	A_23_P417974	NM_173039	TAACATACAGGACAGTCCAGCTGGATGTGATAAAGATTTTATCACCTCATATGGAAAACA
A_23_P95736	0.1893	0.00461566	-3.94193	-1.69619	-1.04506	A_23_P95736	NM_001001415	ATGTGGCAAAGCTTTTAACCGGTCCTCACACCTTACTAGCCATAGGAGAATTCATACTGG
A_33_P3247629	0.1893	0.00461915	-3.94138	-1.69688	-0.673748	A_33_P3247629	NM_015509	TTCTCCATTACATTCAAGCTGGTTTATGTCACTCCCCTGTGTTGTTACTTGTACAGCCAA
A_23_P309865	0.1893	0.00462223	-3.94089	-1.69749	-1.27268	A_23_P309865	NM_152695	CAGGTGGAGAATAATGCAAGAGAGTTTGTAATTAAGTGCCAATTATACCAATTGCTAGAC
A_32_P180971	0.1893	0.00462608	-3.94029	-1.69825	-1.01259	A_32_P180971	NR_024437	GACTGGAGATCTCCTGGATGGAGTTGGATTAAGACAGAAGATGGCTGGAAGAATTGTGAA
A_23_P49862	0.1893	0.00463151	3.93943	-1.69933	0.916332	A_23_P49862	NM_145068	CCAAGATTCTTCCAGGAACAACAGCAAAACCACTCTCAATGCATTTGAAGAAGTCGAGGA
A_23_P6615	0.1893	0.00463373	3.93908	-1.69977	2.90618	A_23_P6615	NM_001871	ATCAAGGCATATCTGACAATCCACTCGTACTCCCAAATGATGATCTACCCTTACTCATAT
A_24_P233850	0.1893	0.0046365	3.93864	-1.70031	1.16748	A_24_P233850	NM_003001	CCTGTTACTCCCTGGGAACTTTGAGTCTTATTTGGAACTTGTGAAGTCCCTGTGTCTGGG
A_23_P410859	0.1893	0.00464498	-3.93731	-1.70199	-1.54003	A_23_P410859	NM_020928	CAAGCCTTAGCATTAAGAATATACAATATGCCGGAATTGGGGTTCGTGCCTCCTAGCCTA
A_33_P3388948	0.1893	0.00465088	-3.93638	-1.70315	-0.73165	A_33_P3388948	NM_001012994	GTTGACTTTTTGATGCTGGCACGAGGTTTTTGTCCACTTTTTTCATATATCTGTGTATAA
A_32_P192615	0.1893	0.00465273	-3.93609	-1.70351	-0.972809	A_32_P192615	NM_004606	GGCTGAGATGAGACTGAAAGATGGGCAGGAAGTATATCATCACAAGCTTTGTGTTTGATG
A_23_P23380	0.1893	0.00465525	3.9357	-1.70401	0.980326	A_23_P23380	NM_022821	CTGGTCTCACTGCACATCTCCCAGTACTACTTTATGTCCAGCTGTAACTACCAGTACCCA
A_23_P9869	0.1893	0.0046649	3.93419	-1.7059	5.00686	A_23_P9869	NM_032649	GTTTGCTTTCTAGGTCCTCAAGTGCTCGTGACACATAATCATTCCATCCAATGATCGCCT
A_33_P3395274	0.1893	0.00467936	-3.93193	-1.70873	-0.780029	A_33_P3395274	NM_175907	AGCAGTGTCATTTAGGGGTTCCTTTGATGATGACTACTGCTGTTAACTGACCTCAGCATT
A_23_P79587	0.1893	0.0046935	3.92973	-1.7115	1.90685	A_23_P79587	NM_001632	AAGGTCCCTCCCCAGACATCTGGACACTGGGCATAGATTTCTCAAGAAGGAAGACTCCCC
A_33_P3288725	0.1893	0.00469469	-3.92954	-1.71173	-1.15293	A_33_P3288725	CU678159	ATTTCTTGTAGTGATTGGGGGCGTCGGCAAAAGCAAACTTGAGGCGGTAGGCCTCGGCCA
A_33_P3287939	0.1893	0.0046996	-3.92878	-1.71268	-1.02588	A_33_P3287939	NM_199136	AGCCCATTCCTAAAAGCATTTCAAGCATCATCTAGTTCTTCTCCAGAAACGTTAACAGAT
A_33_P3261024	0.1893	0.00470007	-3.92871	-1.71278	-1.01047	A_33_P3261024		CTATTGTGGGACCTCTGATCGTGTGAGTTAATACTAAATAATACTAAATAAACTCCCCTT
A_24_P287075	0.1893	0.00472063	-3.92552	-1.71677	-1.40332	A_24_P287075	NM_004579	GAAACAAGGATCTTCCGAGTGCTTGGGGCCCACAGAGACATCATCCTGGAGAGCATTCCC
A_32_P25273	0.1893	0.00472272	3.9252	-1.71718	1.14018	A_32_P25273	NM_002156	ATTTTAGTGCTTGCCACCACCAGATGAGAAGTTAAGCAGCCTTTCTGTGGAGAGTGAGAA
A_23_P146908	0.1893	0.00472727	-3.9245	-1.71806	-0.874592	A_23_P146908	NM_004853	GAGACCAGAGGCTTGGGTTTTGATGAAATCCGGCAACAGCAGCAGAAAATTATCCAAGAA
A_23_P33216	0.1893	0.00472761	3.92445	-1.71812	1.38211	A_23_P33216	NM_001686	TGGCCACTGACATGGGTACTATGCAGGAAAGAATTACCACTACCAAGAAGGGATCTATCA
A_33_P3349827	0.1893	0.00473105	3.92392	-1.71879	1.1348	A_33_P3349827	NM_006743	TTTCATCACCTTCACCAACCCAGAGCATGCTTCAGTTGCCATGAGAGCCATGAACGGAGA
A_33_P3319987	0.1893	0.00473564	3.92321	-1.71968	1.93983	A_33_P3319987	NM_198081	CATTTTGCATTAAACTTTAAGCAGGACAGATTGCTGAAGCCATGATATTTAAGGTTTGAC
A_23_P67748	0.1893	0.00473717	-3.92297	-1.71997	-0.61831	A_23_P67748	NM_004218	AGAACATCCTCACAGAGATCTACCGCATCGTGTCACAGAAACAGATCGCAGACCGTGCTG
A_23_P169494	0.1893	0.00474469	-3.92182	-1.72143	-4.21506	A_23_P169494	NM_000607	TTGCTTTTGACGTGAACGATGAGAAGAACTGGGGGCTGTCTGTCTATGCTGACAAGCCAG
A_33_P3215768	0.1893	0.00474602	-3.92161	-1.72168	-1.91014	A_33_P3215768	NM_007210	AAATTTCATCTGGGAAGGCTTCTTTTGACTGTCAGTAGCAGGATGTCACCAGATGAGGGT
A_33_P3269976	0.1893	0.00474944	-3.92109	-1.72234	-1.39284	A_33_P3269976	BG675116	GGAGGCGGGCGCTGAGCCGGTGACGCGACTCCGGGCGGCTCCCGGGTGCGCCGCATATAT
A_23_P79562	0.1893	0.00475669	3.91998	-1.72374	8.9097	A_23_P79562	NM_001443	TGTGACCGAACTCAACGGCGACATAATCACCAATACCATGACATTGGGTGACATTGTCTT
A_32_P101689	0.1893	0.00476143	3.91925	-1.72465	1.72665	A_32_P101689	NM_014888	TATATAAATGTAGATGGCATTTAGGACCACAGCTTGCTGGATTTGTGTTAGCTATGGGAA
A_23_P58390	0.1893	0.00476648	-3.91848	-1.72562	-2.1823	A_23_P58390	NM_152400	TAATACTAACTATTTAGTATACTGTCAGTACTGTACATCTGCACACTGGTGTTAATAGGG
A_33_P3249696	0.1893	0.00477511	3.91716	-1.72728	1.52903	A_33_P3249696	NR_036489	CAGGATACCATGTTCTTGAGACTGTATGTCCTTACTAAGTTTCATTTTCATTCAGATATG
A_33_P3248024	0.1893	0.0047757	-3.91707	-1.72739	-2.60373	A_33_P3248024	AK311432	CCGCCACCTGGGCCGTGATTGGGCGCGACCTGGGCTCCTGGGTGCTCATTGGCGCCGTGA
A_33_P3381483	0.1893	0.00477698	-3.91688	-1.72764	-1.04571	A_33_P3381483	NM_018555	GCTTGATTTAATCCTTCCACATTGTATACATGTATCAGAACATCACATTGTACTCCATCA
A_23_P65532	0.1893	0.00478861	-3.91511	-1.72986	-2.06315	A_23_P65532	NM_021255	AAATCCATCTCCATCCCTTTACTGTCAATCTTCTGTCCCAGTAGTTTAGCCTTTGTGGCT
A_33_P3401058	0.1893	0.00478941	-3.91498	-1.73001	-1.40352	A_33_P3401058	AK022140	CTCCAGGCCCTTACTTCTAGGAAAACAAACAAACAAAAACAAGCAGTTTCTCTAAATTAA
A_24_P21831	0.1893	0.0047929	-3.91445	-1.73068	-0.776963	A_24_P21831	NM_019591	CTCTGAATGTGGGAAATCCTTCTGTTGGAATTCAGGGCTTCGTATACATCGGAAGACTCA
A_23_P389588	0.1893	0.00480049	-3.9133	-1.73213	-0.96049	A_23_P389588	NM_030756	AAGCATCAGGACTCCAAAAAGGAAGAAGAAAAGAAGAAGCCCCACATAAAGAAACCTCTT
A_23_P134755	0.1893	0.00480165	-3.91312	-1.73235	-1.18505	A_23_P134755	NM_014112	GGGGGGAACATCTCAAAATGCCAATGTAAAATTTAACTTACAGCAATATTCACCAGCAGA
A_23_P90855	0.1893	0.00480338	-3.91286	-1.73268	-0.97214	A_23_P90855	NM_014808	AAGTTCAAAAACAGTCATGGCTGGCAGAAGCTCTGGGTCGTCTTTACCAACTTCTGTTTG
A_23_P64898	0.1893	0.00480713	3.91229	-1.7334	1.34175	A_23_P64898	NM_005810	GTGTCCCTTTGCAGATCAAGCTTTATTCTGAAGAATAAACCTAGCTGGCATGCTGGTGTG
A_23_P502336	0.1893	0.00481331	3.91136	-1.73457	2.6902	A_23_P502336	NM_013447	CTTTGCTTGATATAGACTGCTAAGGTGAGATGGGGAATATCAGAGTCAGCTGCTGCTTGA
A_23_P333029	0.1893	0.00481798	-3.91065	-1.73546	-1.6595	A_23_P333029	NM_173549	TTTTCTGTAAGGAGTGTGGTTATAGAGAGACTGTTGGAACCATGAGAAGGATGTTTCTGT
A_23_P405873	0.1893	0.00482024	-3.91031	-1.73589	-0.892697	A_23_P405873	NM_145005	GAGAATGGAAGATCAGGGTCAGAGTATTATTCCAATGCTTACTGGAGAAGTGATTCCTGT
A_33_P3421626	0.1893	0.00483541	-3.90802	-1.73877	-1.86775	A_33_P3421626	NM_001080392	CTGGGGTTAATCCTGAAGCTAAAAGTAAATGTTTCTTGAATTGATTTTGTTCTGTGGTAC
A_24_P374516	0.1893	0.00484656	-3.90635	-1.74088	-1.4207	A_24_P374516	NM_021109	CCGATATGGCTGAGATTGAGAAATTCGATAAGTCGAAACTGAAGAAGACAGAGATGCAAG
A_24_P257971	0.1893	0.00484684	3.90631	-1.74093	1.84263	A_24_P257971	NM_005094	TTCCAGAAGACAGAGCTACGGAAGGAGGGCTTTGACCCGGCTATTGTGAAAGACCCGCTG
A_24_P335092	0.1893	0.00484733	3.90623	-1.74102	3.20545	A_24_P335092	NM_000331	CAGAAGCGATCAGCGATGCCAGAGAGAATATCCAGAGATTCTTTGGCCATGGTGCGGAGG
A_33_P3768930	0.1893	0.00485518	3.90505	-1.7425	2.71653	A_33_P3768930	BF175071	ATACGAGTAGTGATCAACCGGTTTTCGGCGGAGGGACCAAGCTGACCGTCCTAGGTCAAG
A_23_P45831	0.1893	0.00486017	3.90431	-1.74345	0.918511	A_23_P45831	NM_004284	ATTGGACATGCCACGAAAGGTTTTAACTGGTATGGTACTGAGCGACTTATTCGGAAACAT
A_23_P52031	0.1893	0.00486019	3.9043	-1.74345	1.07988	A_23_P52031	NM_002633	TGCATTGCTGCTGCGTGGGTATTTGTCTCCTTAGCCATCAGGTACAGTTTACACTACAAT
A_24_P299210	0.1893	0.00487121	-3.90266	-1.74552	-1.13794	A_24_P299210	AB007921	TGGGGGAGCCTTGGCAGGCTTGTGGCTTAGATAGGTGCTTTAGAAAGCCCACCAGCAGTT
A_23_P58506	0.1893	0.0048713	-3.90264	-1.74554	-0.993265	A_23_P58506	NM_012081	TTTTCAGTTGTTACAGAGCTCAGCAGCTGTGGTTGCCCCTGTTCTACACCAATTTCAGTT
A_24_P844984	0.1893	0.00488207	3.90104	-1.74756	1.78651	A_24_P844984	NM_002644	TCTCCAGAAAGCTAAAATTTAATTTCTTTTTTCCTCTGAGTTCTGTACTTCAACCAGCCT
A_33_P3404601	0.1893	0.00488462	3.90066	-1.74804	1.66104	A_33_P3404601	NM_001178063	TTGACAGATGTCAGGGAGGTGGTGACAGACCAGTTCCTATGCAGTGGGACCCAGGAGGAT
A_23_P116557	0.1893	0.0048862	-3.90042	-1.74834	-1.80619	A_23_P116557	NM_009587	AGTGTGGATCTTGTGTGAAGCTCACTGCCTCAAGGTGGCCGTGGATGGTCAGCACCTGTT
A_24_P62783	0.1893	0.00488756	3.90022	-1.74859	0.785385	A_24_P62783	NM_004102	TCGATGAGACAACAGCAGATGACAGGAAGGTCAAGTCCATTGTGACACTGGATGGAGGGA
A_24_P250227	0.1893	0.0048922	3.89953	-1.74946	1.46225	A_24_P250227	NM_021724	AACACATCCCGGGCTTCCGTGACCTTTCTCAGCATGACCAAGTCACCCTGCTTAAGGCTG
A_24_P106839	0.1893	0.00489644	-3.8989	-1.75026	-1.08341	A_24_P106839	NM_023034	AACAGAAGAGACGAAAGATCAAAACAGAACCAAAGCAGATGCATGAAGATTACTGTTTTC
A_32_P167471	0.1893	0.00490502	-3.89763	-1.75186	-0.893304	A_32_P167471	NM_024734	CTGGTCTATTGAGCAGATTGAATGTTTCCTTATTGTGCAGGGCTTAATTGACTATGTCTG
A_24_P158065	0.1893	0.00490643	-3.89742	-1.75212	-0.699537	A_24_P158065	NM_001040057	TTTGTATGAATTTTGTTTAGGCTGCAATGTTTAGCTTTTGTTAACTCCTCACTCTTGCTG
A_33_P3256914	0.1893	0.00490787	3.89721	-1.75239	4.90746	A_33_P3256914	AK057165	TTACTGGTTTTAGAGATGGGGATGGGCACCCAGTGCTGGACTGAAGACCAGAGAAGGTGG
A_33_P3360204	0.1893	0.00491529	-3.89611	-1.75378	-1.32715	A_33_P3360204		ACCTGCAGGTATTGGGAGATCCACAGCTAAAACCCCAGGACACCCTGGAAGCATAGAAAT
A_32_P159192	0.1893	0.004918	3.89571	-1.75428	2.79394	A_32_P159192	XM_003403505	AGCAGCCTGCAGCCTGAAGATTTTGCAGTTTATTACTGTCAGCAGGATTATAACTTACCT
A_24_P412734	0.1893	0.0049201	-3.8954	-1.75467	-2.72785	A_24_P412734	NM_173502	TGGCTGCTGCTGTCTCCATCTTGACACAACGAATCTGTGACTGCCTCTATCAGGGCATCC
A_24_P77676	0.1893	0.00492016	3.89539	-1.75468	1.05921	A_24_P77676	NM_004134	CATTTAATGGACAGTGATTCTAACAGTATAAAGTTCACAATATTCTATGTCCCTAGCCTG
A_24_P49199	0.1893	0.00492322	-3.89494	-1.75525	-3.5075	A_24_P49199	NM_181789	AGGTGAAAAGTCAAATGAAACAGTACAATTCTTGATGAGTGAGGTGTCATCTTCCAACCA
A_33_P3392882	0.1893	0.00492594	-3.89453	-1.75576	-1.4876	A_33_P3392882	NM_207481	CAGCAGTACAGATGAGGGAAAAGAAAAGACCAAATTGCTATTAGAGAGATTGAAAGCTCT
A_33_P3289705	0.1893	0.00492655	-3.89444	-1.75587	-0.927025	A_33_P3289705	NM_004487	CAGGGTGATAGATGAAGCTAAGAAATGGGAGAGGAAGTTTAGTGATGCGATTCAAAGCAA
A_24_P74329	0.1893	0.00492678	-3.89441	-1.75592	-0.943436	A_24_P74329	NM_001076678	CCCCTGAAAGCCTAGACATGGGGCCGTTGACATTTAGGGATGTGGCCATAGAATTCTCTC
A_33_P3241043	0.1896	0.00494253	3.89209	-1.75884	0.921866	A_33_P3241043		CCTAGGGAGCCCCACCTTGTCTTGTACCATCAACAAAGTCCCCTGTGCTCAGCCAAAAAA
A_23_P89422	0.1896	0.00494369	-3.89192	-1.75905	-0.982218	A_23_P89422	NM_080282	AGGGAAAAGTAGTAGACAAAATTAACAAAATCAGACATGTTATTATCCCCAACATGGGTC
A_23_P252388	0.1897	0.00495715	-3.88995	-1.76155	-2.40301	A_23_P252388	NM_024867	TGTGGCTGTTGGAACTCATGTCTTCCAACAAGTCAACGCTTCCATTCCAAGTGCAGAAAA
A_23_P92786	0.1897	0.00495811	-3.8898	-1.76172	-0.569114	A_23_P92786	NM_018989	AGAAGTCAAGGAGGAGGAAACAGAAACCTCAGATTTGTTTTTGCCTGATGATGACGATGA
A_23_P90223	0.1898	0.00496585	-3.88867	-1.76315	-0.968202	A_23_P90223	NM_152279	AAACTCATACCGGAGAAAAGCCCTACATTTGTTCTGAATGTGGGAAGACCTTTCGACAGA
A_33_P3384775	0.1898	0.00497149	-3.88785	-1.76419	-1.33177	A_33_P3384775	AB190374	AGAAAGTACACCCGGCAACAAAGCTCGCCTTATCTGACAGCAGAAGAGCAGAGAAATCAA
A_23_P372848	0.1898	0.00497797	3.8869	-1.76539	0.924263	A_23_P372848	NM_002558	ACAACCCAGTGTACACACCACCTACGTGCACACAGCATCCTTCCACACTGTGTATGTGAA
A_33_P3364904	0.19	0.00499303	-3.88471	-1.76815	-2.39112	A_33_P3364904	NM_207404	TATCTGTCCTCTGTGTGGCACATAGGAAAATGTGAGACCTAGAATTATAGCAACTTTTTT
A_33_P3255290	0.19	0.00499669	-3.88418	-1.76883	-2.35331	A_33_P3255290	NM_014790	AGGAAGAGCAGAGAGTATGACTGTCAGATTCTTCAGGAGAGAATGGAGCTCTTACAGCAA
A_23_P139500	0.19	0.00499849	3.88392	-1.76916	2.42525	A_23_P139500	NM_030762	ACAACAGTCTGACTATGAGTGAGGAAAATATCTGGGTCTTTTCGTCAGTTTGGTGCATTT
A_23_P397969	0.1901	0.00502351	-3.88029	-1.77373	-0.589411	A_23_P397969	NM_004514	CTGAGACTTTCAGAATCACACAGGCCCTTTCCGTGGATTTCATTTGGGGCAAAGAAACAA
A_24_P280868	0.1901	0.00502474	3.88011	-1.77396	0.92472	A_24_P280868	NM_001137610	AAAGGGATTGTGAGAATCAAGTCACTCTCGTGGGAAGAATTTTTATATGGGAAAGTGGAT
A_23_P256773	0.1901	0.00503299	3.87892	-1.77546	0.664325	A_23_P256773	NM_003310	GGGAGAGCCGCTGTTCCCTTCCTGTAGCAGCAGCATTTATGAATGGGGTGAATGGGGCTA
A_33_P3415820	0.1901	0.00504833	-3.87672	-1.77825	-0.969498	A_33_P3415820	NM_003246	AAGTTCCAAGACCTGGTGGATGCTGTGCGGGCAGAAAAGGGTTTCCTCCTTCTGGCATCC
A_23_P203540	0.1901	0.00506589	-3.8742	-1.78143	-1.00905	A_23_P203540	NM_012153	TATCTGTTTACTGTCTCATCTGAACTGATCCCAGGTGAACGGTTTATTGCCTAGATTTGT
A_24_P941898	0.1901	0.00507073	-3.87351	-1.78231	-2.1235	A_24_P941898	NM_001009610	TGCCCCCGTTAGTGAACATGCTGTGCTTTCTGACAGCTATGAGGATGGACTTGATCCAGG
A_32_P96036	0.1901	0.00508091	3.87205	-1.78415	2.68716	A_32_P96036	NM_001093725	ACTGTAGAAAGTAGAGTAGGATTGTGGTCAGACTTAATTTGAGGCATCTAGTGAAGACAC
A_33_P3342448	0.1901	0.00509763	-3.86967	-1.78716	-0.777406	A_33_P3342448	AK172736	AAGAAAAACACTTGGCTGAAAGAATGGTCTGAAGTCCCACCCAAAGTAAAACATTCTAAA
A_23_P218675	0.1901	0.00510156	3.86911	-1.78787	1.88624	A_23_P218675	NM_006103	CTGGCCAGATGAAATGCTGCCGCAATGGCTGTGGGAAGGTGTCCTGTGTCACTCCCAATT
A_23_P310274	0.1901	0.0051095	3.86799	-1.78929	1.57241	A_23_P310274	NM_002770	CTGTGGTCTGCAATGGACAGCTTCAAGGAATTGTCTCCTGGGGCTATGGCTGTGCCCAGA
A_23_P161698	0.1901	0.00511345	3.86742	-1.79	2.92123	A_23_P161698	NM_002422	TGACTCGAGTCACACTCAAGGGAACTTGAGCGTGAATCTGTATCTTGCCGGTCATTTTTA
A_24_P100551	0.1901	0.00512964	-3.86513	-1.7929	-1.20546	A_24_P100551	NM_020870	TGGTTTTTTGCAGACAGTAGAGGGAGATTTTGTAACAAGGGCTTGTTACACAGTGATATG
A_23_P18017	0.1901	0.00513044	3.86502	-1.79304	1.40928	A_23_P18017	NM_001870	GCCAAGTATATCCTCAAGCATACTTCCTAAAGAACTGCCCTCTGTTTGGAATAAGCCAAT
A_33_P3247331	0.1901	0.00514861	-3.86246	-1.79628	-3.10886	A_33_P3247331	AF003743	AGAAATTAAGCATACGGTCACGAGAGTGCAAAGTTCTGTGAAACGCTCCAGTGGTTACAC
A_33_P3339036	0.1901	0.0051502	-3.86224	-1.79657	-0.844608	A_33_P3339036	NM_001110792	AACAAGAATAAAGGCAGCTGTTGTCTCTTCTCCTTATGGGTAGGGCTCTGACAAAGCTTC
A_32_P54018	0.1901	0.00515085	-3.86215	-1.79668	-0.705058	A_32_P54018	NM_020696	AGCCTCAAGTGGTGGTTTTAAAAAAGGGAGACCTGTCAGTTGAAGAAGTCACGAAAATTA
A_23_P44857	0.1901	0.00515233	-3.86194	-1.79695	-1.8679	A_23_P44857	BC070329	ATCATTCATGGTCTAAAAAACAATGAAACCAATGAAATGGCCTCTCTGATCATCACAGAA
A_23_P214026	0.1901	0.00515299	3.86184	-1.79706	2.72222	A_23_P214026	NM_001999	GTTCCCTTGAAAGGGAACACCTGGCATTCTGTGGTGTTTCGTGCTGTCTTAAATAATGGT
A_32_P65616	0.1901	0.00516545	3.86009	-1.79928	2.33003	A_32_P65616	NM_000948	TCATCTATTTCTGAGAAGGTCCTTAATGATCCGTTCCATTGCAAGCTTCTTTTAGTTGTA
A_23_P68922	0.1901	0.00517127	-3.85928	-1.80031	-1.49175	A_23_P68922	NM_033386	CCTCAGATCAGTCAGGAGGAAGATGACTAAGGGGAGGGATCCTCTGGGTGATGGCCTCTT
A_24_P139620	0.1901	0.00517999	-3.85806	-1.80186	-1.26602	A_24_P139620	NM_001014443	GATGTCGGCAGAAAACTCGAAGTACCAAAAAGTTGACAGTACAAAGATTCCCTCGAATCC
A_24_P403561	0.1901	0.00518199	3.85778	-1.80221	1.31069	A_24_P403561	NM_002334	AGCACTGATTTACTCTGTAAAAAGCAAAATCTCTCTGTCCTAAACTAATGGAAGCGATTC
A_33_P3318459	0.1901	0.00519664	-3.85574	-1.8048	-0.566798	A_33_P3318459	NM_003352	ATTCCTGTATGGTGCATATATGATACAGTTACCTAATCATGTTGAATAAATGGGCATGCC
A_23_P140668	0.1901	0.0052039	3.85473	-1.80608	1.548	A_23_P140668	NM_005530	TGAGTTAATTCACAAAATTATGCCATGCTGGGGCTTGAGCTTGAGCTTGGGCTTAGGCTT
A_23_P137532	0.1901	0.00520429	3.85467	-1.80615	1.21215	A_23_P137532	NM_000302	GGAACCCAGTCCAGCCTCCTGGCTGTTGACTTCCCATTGCTCTTGGAGCCACCAATCAAA
A_23_P113701	0.1901	0.00520517	-3.85455	-1.8063	-0.984259	A_23_P113701	NM_002607	GTTTACCTAATATTACCTGTTTTGTATACCTGAGAGCCTGCTATGTTCTTCTTTTGTTGA
A_33_P3337318	0.1901	0.00520987	-3.8539	-1.80713	-0.793115	A_33_P3337318	BX641084	CCTGCGGTGCGAGGGTGTGGAATCCTCCAGACGCTGGGGGAGGGGGAGTTGGGAGCTTAA
A_23_P67702	0.1901	0.00521011	-3.85386	-1.80717	-0.893815	A_23_P67702	NM_003429	TGCACACCTTACCACACATGAGGTAATTCATACTGGAGAGAAACCCTACAAATGTGAAAA
A_23_P86599	0.1901	0.00521261	3.85352	-1.80761	9.44146	A_23_P86599	NM_007329	CCCAGAATCCATGCTTCTCATCTGCAAAATGAAAATGTCAATACTTACTTCTTAGCACTG
A_23_P419503	0.1901	0.00521718	-3.85288	-1.80842	-1.24114	A_23_P419503	NM_001080457	ATCACGGATGTGACGGAGAACGCCCTCAAGGACCTGGACGACGTCATGAAGACCACCAAA
A_24_P392060	0.1901	0.00522444	-3.85188	-1.80969	-0.748846	A_24_P392060	NM_198567	TATATTGCCTGTTAATTTGACTGTAATGAATAGGGGGTAGAAACAAAAGGATCAAGTGTG
A_23_P100001	0.1901	0.00522669	-3.85157	-1.81009	-1.5631	A_23_P100001	NM_207446	ATCTCATGGAAAAGCTGGATTCCTCTGCCTTACGCAGAAACACCCGGGCTCCATCTGCCA
A_33_P3256480	0.1901	0.00522932	3.8512	-1.81055	1.70457	A_33_P3256480		GGACAGTGGGGTTTCTACCATTAATGAGTTATTCTCATTATTAAAGAGTTATTCTCAAGC
A_33_P3364268	0.1901	0.00525305	-3.84793	-1.8147	-1.82966	A_33_P3364268	NM_030915	AGAGTGAGCCGCAATTGTTCTGAAAATGTCAAACGAGGCTTCTGTTTTGCACCTGCAGAT
A_33_P3262083	0.1901	0.00526081	-3.84686	-1.81606	-1.16107	A_33_P3262083	NR_015384	ATTAACTTGTCACTGCATCTCCGAAGTGAGGAGGCCCCTTTGGAAGAGACAGAGGCGGCG
A_33_P3363305	0.1901	0.00526881	-3.84576	-1.81745	-2.24974	A_33_P3363305		TCTGCTGCTGCTCCTCAGGCTGTGAATCAACCTGCTCCCAGTCCAGCTGCTGCAAGCCCT
A_32_P3534	0.1901	0.0052701	3.84558	-1.81768	0.98393	A_32_P3534	NM_001167902	CGTCTGTGATTATACCTATTACCTGTCTCTGCATCATGGAAAGGGCTGCGCGGCACTCAT
A_33_P3215457	0.1901	0.00527739	3.84458	-1.81894	8.09619	A_33_P3215457	NM_000253	CTCTCAAATCTCATTTGGTACAGTCAGAATAGTTATTCTCTAAGAGGAAACTAGTGTTTG
A_23_P13822	0.1901	0.00528239	-3.8439	-1.81981	-0.98559	A_23_P13822	NM_018423	AGGCTTAGTAGCTCAGTCTTTAACAAGGGCTAGAAAAGAATGTAATCTGATATGGAAGGA
A_33_P3252925	0.1901	0.00528652	-3.84333	-1.82053	-0.762596	A_33_P3252925	NM_199320	GTACAGAGGATTTTTCACTATGTGCCTAGCTTGGTGTCCATTCAGCTAAAATTGAAAAAA
A_33_P3263938	0.1901	0.00528853	3.84306	-1.82088	2.81179	A_33_P3263938	NM_203347	GCCTGTGGGATGCCTTGTGGGACGTCTCTTTCTATTCAATAAACAGATGCTGCAGCCTCA
A_33_P3374504	0.1901	0.00529288	3.84247	-1.82163	1.53593	A_33_P3374504	BC099923	ATCTCTGCGTGTCTCCCCACCACCGTGGGACATGCTGGAAAAAACCAGAGAAGAGACTGA
A_33_P3741059	0.1901	0.00529348	3.84238	-1.82174	0.984776	A_33_P3741059	XR_110492	GACAGGCAACCAAGACTAAGGGCAAACTTGAAACATAAATGAGTTAAAACCCACAAAAAT
A_32_P80245	0.1901	0.00530613	3.84066	-1.82393	1.30988	A_32_P80245	NM_001109809	CCTCTGTCAGGATGCCAGATCCAACTCTCATCCAGTGAAGCCCTCAAGACTCAATGTCTT
A_32_P3998	0.1901	0.00530771	-3.84044	-1.8242	-0.884922	A_32_P3998	NM_001004301	AAACATAGGAGAATTCATACAGGAGAGAAACCTCACGTGTGATGATTGTGGCAAAGCCTT
A_23_P369343	0.1901	0.0053188	3.83894	-1.82612	3.12966	A_23_P369343	NM_144505	CTATACCAACATCTGCCGCTACCTGGACTGGATCAAGAAGATCATAGGCAGCAAGGGCTG
A_23_P120883	0.1901	0.00531922	3.83888	-1.82619	2.98741	A_23_P120883	NM_002133	TGGGGAGGGAGGTGTTTAACGGCACTGTGGCCTTGGTCTAACTTTTGTGTGAAATAATAA
A_32_P514599	0.1901	0.00532328	3.83833	-1.82689	0.936784	A_32_P514599		AGTCAAGGCTCCAGGGTTTTGTGACAAAGAACCAGCTCAAAGATATGGCTGTTACTACTG
A_23_P303072	0.1901	0.00533672	-3.83651	-1.8292	-1.36348	A_23_P303072	NM_000827	GGAGAGTAACCCTGTCTAATGAAACCTGTGTCTCTGAGAGTAGAGTCACTGGAACACTAA
A_33_P3291176	0.1901	0.00534003	-3.83606	-1.82977	-0.870408	A_33_P3291176	NM_001017921	AGGAAAGGCAGGCTGGGGCCTGTCTGTGCTCAAGAATAAACCGGATGATTTCCTGGCCTG
A_24_P6083	0.1901	0.00534134	3.83588	-1.83	1.73467	A_24_P6083	NM_213720	CCTATGAGATCAGGCAGTTCCTGGACTGTTCCACCACTCAGAGTGACCTGTCCCTGTGTG
A_33_P3380236	0.1901	0.0053469	-3.83513	-1.83095	-2.31093	A_33_P3380236		GCTTCAAAGCCACTTTCCAGCTTTGTAGGAAGTCTCTACATTTTTAAACCTCCATTTTTT
A_24_P319374	0.1901	0.00536	3.83336	-1.8332	3.51946	A_24_P319374	NM_005814	GGTCTCACCCAACTGCAGTTTACTATTGCTATCTTTTCTGGATGATCAGAAAAATAATTC
A_24_P540057	0.1901	0.00536016	-3.83334	-1.83322	-1.29949	A_24_P540057	NM_001739	AGTCTCCTATCAACATCCAGTGGAGGGACAGCGTCTATGACCCCTGGCTGAAGCCACTCA
A_33_P3395675	0.1901	0.00536034	3.83332	-1.83326	2.49139	A_33_P3395675	EU937523	AAAGCAACAACAAGTACGCGGCCAGCAGCTATCTGAGCCTGACGCCTGAGCAGTGGAAGT
A_33_P3263512	0.1901	0.00536913	-3.83213	-1.83476	-1.33063	A_33_P3263512		AGGGGATCCACCTGCCTCGGCCTCCCAAAGTGCTGGGATTACAGGCATGAGTCACTGCAC
A_33_P3248629	0.1901	0.00537102	3.83188	-1.83508	1.12846	A_33_P3248629	BC115004	TACCCGCCTTGGCTACTTCTGCTAAAGCGTTTGAATGACAGTCGCTCTTGGACCCTCTAG
A_33_P3327642	0.1901	0.00538057	3.8306	-1.83671	3.04634	A_33_P3327642	NM_001039775	ATGGGAGCCGGATGAGGACAGGGCATCCCAGATCTGGACTATCCACGTGCTTTGAAACTT
A_23_P80974	0.1901	0.00538366	3.83018	-1.83724	3.60372	A_23_P80974	NM_005651	CTCTTATGGACATAGATTCACTGATGACCAAATGGAGATATAACCATGTGTGCATGGTGC
A_33_P3307886	0.1901	0.00538454	-3.83006	-1.83739	-1.06893	A_33_P3307886	NM_001060	ATTTTTGTATTTTCAGTAGAGACGGGGTTTCACTGTGTTGGCCAGGCTGGTCTTGAACTC
A_32_P95739	0.1901	0.00539725	3.82836	-1.83955	1.0357	A_32_P95739	NM_000365	CTATAATGGTTGGAACTAAATGTCACCAAGGTGGCTTCTCCTTGGCTGAGAGATGGAAGG
A_33_P3379916	0.1901	0.00539854	3.82819	-1.83977	3.9773	A_33_P3379916	NM_014905	TTAATTAAATGTGCCGTTATTTACCCCTGATGTTATTTATGACTATGTGCCGATTCCTGC
A_33_P3276927	0.1901	0.00540168	-3.82777	-1.84031	-0.967581	A_33_P3276927		GAGATGCAAGACCAATAATATATTAAGAGATCTACAGACATGAAGGCAAAGCTCTTGTAT
A_23_P32707	0.1901	0.00540745	3.827	-1.84129	1.69809	A_23_P32707	NM_012291	CTGGTTGCCCCTTGTTTCTGGGTAATCTCTGGGATGTGACTGACCGCGACATTGACCGCT
A_23_P60166	0.1901	0.00541342	-3.8262	-1.8423	-1.72582	A_23_P60166	NM_022783	GGGGGTAGTTAGGGAGAGACTACATGAAATGGTGTGCCCCTATTTTCTTTCTGATCCTAA
A_23_P29830	0.1901	0.00541479	-3.82602	-1.84253	-1.0631	A_23_P29830	NM_170662	ATGCTGAATGGAACACATGGTCCATCTTCAGAGAAGAAATCAAACATCCCTGACTTAAGC
A_33_P3215178	0.1901	0.00542013	-3.82531	-1.84344	-0.666937	A_33_P3215178	NM_148920	AAGCTGTTCCTTGGGGAGCTCATCTACCCCTGGAGGCAGAGAGGGGACAAGCAGGACTGA
A_33_P3316026	0.1901	0.00543226	-3.8237	-1.84549	-0.83028	A_33_P3316026	NM_003367	TTCTACGTCATGATGACGCCCCAGGATGTGCTTCAGACAGGAACACAGAGGACGATCGCC
A_33_P3303086	0.1901	0.00543253	-3.82366	-1.84553	-0.597672	A_33_P3303086	NM_138394	CTGTCCATTTGTATTGACATGCCTCTGTTTCTAGTCCAGTTTGGAGATTTTATAAAGTTA
A_33_P3218252	0.1901	0.00545957	-3.82008	-1.85009	-1.0559	A_33_P3218252	NM_015092	GTCCTGTTCTGAAATAAAACATGAGGCTTTTAAGAATCATGTGTTCAATGTAGACAATGC
A_23_P399001	0.1901	0.00546123	-3.81986	-1.85037	-1.46723	A_23_P399001	NM_016463	CTCGTGTGGTCTCCAGCAAGGGATTCGGGCGAAGACAAACGGATGCACCCGTCTTTAGAA
A_33_P3213089	0.1901	0.00546204	-3.81976	-1.85051	-1.47224	A_33_P3213089	AK058117	AGAAACATGGACAGTGAAGGCCAGGCTGAAGAGGTCTCAGAGAGAAATAAGAAGCTTTCT
A_24_P260101	0.1901	0.00546612	3.81922	-1.85119	5.20351	A_24_P260101	NM_007289	GACATATCTCTAATTCCATCCATAAATCCAGTTCTACTATGGCTGAGTTCTGGTCAAAGA
A_23_P132675	0.1901	0.00546698	3.8191	-1.85134	1.26251	A_23_P132675	NM_003365	TGAATGGGAAAGCCGGATTGCGGAGGTGGATGCCAGTGTGGTACGTGAGATCTGCTCCAA
A_33_P3224250	0.1901	0.00547354	-3.81824	-1.85244	-1.05563	A_33_P3224250	NM_001048210	GGGGCTTCTCAGAAATTAATCTTTGTTTTTATATTGTTCTCTTTAGTTCCCAGCCTGATT
A_33_P3238280	0.1901	0.00547753	-3.81772	-1.85311	-3.37075	A_33_P3238280	NM_031913	AGATGTTGCAGTGAAAAATAGTAGGCCACTTGGCTCACACAGAAGAAAGGAGTTAGGAAA
A_33_P3315223	0.1901	0.00549713	-3.81514	-1.85639	-0.640041	A_33_P3315223	NM_006805	GACGTTGAAGGCTCAAAGCTATACTAAGAAGCTTTCTGAAAGATTGGGCTTTAAAATAAA
A_33_P3602006	0.1901	0.00550141	-3.81458	-1.8571	-0.747862	A_33_P3602006	NM_182503	ATGCTTCAGAGGACTTATAATTGCTTGGTTTTGTGTGTGTGTGTGTGTGTGTGTGTGTGT
A_23_P5392	0.1901	0.00550501	3.81411	-1.8577	0.861571	A_23_P5392	NM_004881	AGGAAGTCTGATCACCAGTTTGCTGAGGTCTAGGGACAATAAGTACAAGCAAATGCTGGT
A_23_P204782	0.1901	0.00552413	-3.81161	-1.86089	-0.573894	A_23_P204782	NM_020128	ATGAGACAGGGTAATGAAAACTTGGGGAACTGGTAAGTTTTTGCATGCTACAAGATTTTT
A_23_P125082	0.1901	0.00552634	-3.81132	-1.86125	-0.825443	A_23_P125082	NM_002199	GCCTTGACAATAGAACATTGATTGCTGTGTCCAACTCCAGTACCTGGAGCTTCTCTTTAA
A_24_P336417	0.1901	0.005528	3.8111	-1.86153	1.77434	A_24_P336417	NM_004736	ATTCGGTTACTGCCCTTTAATACACTCCTATCATCAGCACTTCCACCATGTATTACAAGT
A_23_P373687	0.1901	0.00553216	3.81056	-1.86222	1.93337	A_23_P373687	NM_144709	ACATCCATGGAGCACATGCCGTAAAATGGCTGTTTACCCACCATAACGGTGTCTTGAAAA
A_33_P3270776	0.1901	0.00553314	-3.81044	-1.86238	-1.48009	A_33_P3270776	NM_053044	GGCCACCATCAAAGACATCGACAAGAAGTCGGACATTGCCACCATCAAGATCCATCCCAA
A_33_P3213832	0.1901	0.00553499	-3.8102	-1.86269	-3.25774	A_33_P3213832	DA967691	ATAGCTCTGCAGAGAGAGAGATCAGATCTTGCAAGTGCAGAGAACAAGACACCTGGATTT
A_33_P3397840	0.1901	0.00554471	-3.80893	-1.8643	-2.39513	A_33_P3397840	BC156551	AGCAGTCGGGCAGAGCTCTGATGACATCAAAGGCAGAAATTCTCAGGTAACACAAGCCTC
A_23_P114423	0.1901	0.00554718	3.80861	-1.86471	1.36431	A_23_P114423	NM_152869	TAAGGCTTTCTGTAAAAGGTACTATAGAAGGGCGAAGAATCGTTCAACTGTCAATCAGCC
A_23_P43337	0.1901	0.00554881	3.8084	-1.86498	2.89599	A_23_P43337	NM_144966	ACAAGGGAAATGGCAAACAAAAGACTGTAGGAGAGCCAAACCTCATAATTATGTGTGTTC
A_33_P3295640	0.1901	0.00554981	-3.80827	-1.86514	-0.7491	A_33_P3295640	NM_004886	TCCTTCCTGGAAGCCACTAGAAGCCGGTGCTGTGAAAATACTCTGTTTATTAAAGACCAG
A_24_P153511	0.1901	0.0055509	-3.80813	-1.86533	-1.17101	A_24_P153511	NM_020841	CCTTGTGCCATATACACACAAAATTTTGTGGAAGGCAGTTTTAACTTTCTGAAGAATATC
A_24_P354496	0.1901	0.00555371	-3.80776	-1.86579	-1.4902	A_24_P354496	NR_024008	TCAGCACCAAACCAAACCATTCTTATTTAAACCTTGCTTCCTAGCTTATTTATTTCCCAA
A_24_P282309	0.1901	0.00556514	3.80628	-1.86768	0.800711	A_24_P282309	NM_133337	ATGCTGTCATGAGAAAGTGGCTTCTTCTCAATGACCCGGAAGATACCAGTTCAGGTTCTA
A_23_P54681	0.1901	0.00557606	-3.80487	-1.86948	-0.837363	A_23_P54681	NM_001146188	TATGTGAATCAAACTGTTTAATGAATCCTGGGACATACTGATGACTATAAACTGGCCTCT
A_23_P145644	0.1901	0.00557798	3.80462	-1.86979	2.22515	A_23_P145644	NM_000790	TCAATGTTCACGCAACTTGAAATTATATCTGTGGTCTTCAAATTGTCTTTTGTCATGTGG
A_24_P310224	0.1901	0.00558334	-3.80393	-1.87068	-1.49701	A_24_P310224	NM_032584	GTGTGGCAAAGCCTTTAGTCAAACTTCAAAACTTGCAAGGCATCAGAGAATTCATACCGG
A_33_P3222045	0.1901	0.00558785	3.80335	-1.87142	0.861097	A_33_P3222045	NM_201400	AACTTGACATCACGCTTTCTGGAAACTTCCCCGCATGTCCCACTTTCCCACACTTGGTGT
A_33_P3287338	0.1901	0.00559168	-3.80286	-1.87205	-0.546141	A_33_P3287338	NM_001190981	AATATGTGTTTAGGATTCGCTGTATGAAGGAAGATGGTAAGGGATACTGGAGTGACTGGA
A_33_P3309271	0.1901	0.00560391	-3.80129	-1.87405	-0.918776	A_33_P3309271	NM_001199323	GGCTTTTGGATCACAGACCAGTTATTCAAGGTGAAACTCGTTATTTTGTAAAAGAATTTG
A_33_P3535972	0.1901	0.00560974	-3.80054	-1.87501	-2.93769	A_33_P3535972	NM_020180	GTATAGCGTCTATGGAGTTCAGAGGGCACGTGTTTGGGGGAAAATATATATGACATGAAG
A_33_P3221898	0.1901	0.00561338	3.80007	-1.87561	1.32536	A_33_P3221898	NR_001443	TCTGCTGTGATGCAGAGCACCAGGACCACGAGCACCAGGTCCTTCTGGACGTGAAGACGC
A_23_P376591	0.1901	0.00561878	3.79938	-1.87649	1.91763	A_23_P376591	NM_206808	AGGTGCAACAAGTAGTAAAGAAACCCTGGATATTCTCTACGCCCGGCAAAAGATTGTTGT
A_23_P393099	0.1901	0.00562174	3.799	-1.87697	4.15507	A_23_P393099	NM_003226	TGTCCCTTTGCTCCCGGCAAGCTTTCTGCTGAAAGTTCATATCTGGAGCCTGATGTCTTA
A_32_P2452	0.1901	0.00563207	3.79768	-1.87866	1.72515	A_32_P2452	NM_175861	GTACATTTTTGTTACTTTGGCTGTGCCCGTTAGAATTTATCTTCCATAAAGTATTTCTCC
A_32_P164246	0.1901	0.00563653	-3.79711	-1.87939	-2.24437	A_32_P164246	NM_033260	CAGAGGCTCTTCAGTGATTTCTTGCTATTGACCGATGCTTCACTGTGCCAAAAGAGAAAA
A_23_P153286	0.1901	0.00564523	-3.796	-1.8808	-0.648239	A_23_P153286	NM_006630	TCAGCTGGCGATCAAATCTTGTAAGTCATCACAAAATTCATGCTGCTGGTACATTTTATG
A_23_P133923	0.1901	0.00564538	-3.79598	-1.88083	-0.637744	A_23_P133923	NM_033177	CTGAAGTTTTTGGTCAATAGGCTCTGTCTTCGTGAGAGACGGGCTGAGAGTCAGAAATAA
A_33_P3343316	0.1901	0.00564839	-3.7956	-1.88132	-1.23977	A_33_P3343316	NM_031469	CCCAAATGCCTGAGACTGCTTGAAAGATATATTTTAAGTGGTGCACTAATTAGTGAATAT
A_33_P3388466	0.1901	0.00565197	-3.79514	-1.8819	-2.01485	A_33_P3388466	NM_007048	TTCAGAAAGAAAAAGAGAGAGCAAGAGTTGAGAGAAATGGCATGGAGCACAATGAAGCAA
A_23_P77401	0.1901	0.00565225	3.79511	-1.88194	1.73146	A_23_P77401	NM_018340	ATACAGCATTATGAAACAGCACTCAGTAATCCTAAAATGATTTCCAAAGCTGGTTACACA
A_33_P3394710	0.1901	0.00565715	-3.79448	-1.88274	-0.941616	A_33_P3394710	NM_001168398	TTTTATGCTGTGTGCTGGAGTTACGCTTGTACAGTGGAAACCAGCCCAAGCTACAAAAGT
A_24_P195037	0.1901	0.0056578	-3.7944	-1.88285	-0.818964	A_24_P195037	NM_198077	CTAACATATATGAGGACAATGGTGATGATGCTCCACAGAATGCTAAGAAAGCTAGGCTTC
A_23_P61524	0.1901	0.00566718	-3.79321	-1.88437	-1.50162	A_23_P61524	NM_022903	CCAGCCATTGCTGCCATATTCAGCAGTCTGATTCCTTCACACGGCAATGTTTGGGGAAAC
A_33_P3319276	0.1901	0.0056682	-3.79308	-1.88453	-1.2135	A_33_P3319276	NM_001122646	TTTCCTGGGGGGGCTCAGGAAGCTACTTCAACAACCTGGACTACTTACTGCAGGAGAAGA
A_33_P3383816	0.1901	0.00566861	-3.79303	-1.8846	-1.21246	A_33_P3383816	NR_024484	CCCCAGCAGCACACATAAGTTGATTTCTAATTATTCCTCTTTAAGAAATTGTTTGTGGAA
A_33_P3312877	0.1901	0.00566902	-3.79298	-1.88467	-1.11399	A_33_P3312877	NM_174923	CAGTCACAGCCTTGGCTGGGAAGGAGGGACGACAGCTGAAGGTCGACTAAAACAAAGTCT
A_23_P107693	0.1901	0.00567139	-3.79268	-1.88505	-0.802564	A_23_P107693	NM_017652	GAATGCTAGCTTCTTTACATAAAAGAGTGCTCCCACTGAAGAAGTGCCTTTTGAGTGCAA
A_24_P181101	0.1901	0.00567623	3.79206	-1.88583	1.15149	A_24_P181101	NM_022918	TACTTTTCTATGTTAATAAAGAGCTGAAGTGGTCTACAGTTAATGTGACATGTAGGGATG
A_24_P16950	0.1901	0.00567723	-3.79194	-1.886	-1.24055	A_24_P16950	NM_198893	AACTCACACCTTGCAAATCATCAAAGGACTCACACCGGAGAGAAACCTTACCGATGCAAT
A_23_P25069	0.1901	0.00568613	3.79081	-1.88744	1.48763	A_23_P25069	XM_003119524	TTTACTCCAACCATGTCATCCATTGAAGAGCTTGAAAACAAGGGCCAAGTGATGAAGACT
A_33_P3351566	0.1901	0.00569339	-3.78989	-1.88861	-1.43107	A_33_P3351566	NM_001039481	CTTAATTGTTCATGTTTTCAGAGTTCTTGCCTATTAAAATTTTATTAATTTGGTTAACAA
A_33_P3352941	0.1901	0.00570035	-3.78902	-1.88973	-1.11054	A_33_P3352941	NR_003136	GAAAAAACTTTCTAAATGCATCAGCCTCAACATTCCCCTTGGCTCTGTAATACTGAAAGC
A_23_P218111	0.1901	0.00570139	3.78888	-1.8899	2.15464	A_23_P218111	NM_001002236	TGATTGAACAAAATACCAAGTCTCCCCTCTTCATGGGAAAAGTGGTGAATCCCACCCAAA
A_23_P39088	0.1901	0.00570678	3.78821	-1.89077	0.999938	A_23_P39088	NM_001536	ATGTCGTGGACCCCAAACAGCTGGTCACCAACGCCTGCCTCATAAAGGAGGTGGACATCT
A_23_P415652	0.1901	0.00570997	-3.7878	-1.89128	-1.04004	A_23_P415652	NM_024642	GAGAATCAGAAGTTCATCTTGCAGGAGGATGGATCTTTATTTCACGAACAGTCCAAGAAA
A_24_P394368	0.1901	0.00571033	-3.78776	-1.89134	-0.679627	A_24_P394368	NM_025132	GTAAAGATTCATGTTAAAAATGGAGATCACATGAAAGGGGCTCGCATGCTCATTCGGGTG
A_33_P3290354	0.1901	0.00571729	-3.78688	-1.89246	-1.89605	A_33_P3290354	NM_032532	TCACAGGGTGAAAGAGATGGCAAATGGAGTACGTCAGTCTTCCAAAGAACACCAGAATCT
A_23_P163209	0.1901	0.00571809	3.78678	-1.89259	2.99102	A_23_P163209	NM_020396	GCATACAAGGAGTCCTGAGGTGGTGATTTGGCCAGTGTTTTAACTTGTGACAAGTACTCA
A_33_P3372647	0.1901	0.00572333	3.78612	-1.89343	1.68066	A_33_P3372647	DQ098690	AAATAATGCTGTAAACTGGTACCAGCAGCTCCCAGGAAAGGCTCCCAAACTCCTCATCTA
A_23_P115922	0.1901	0.00572538	-3.78587	-1.89376	-0.749368	A_23_P115922	NM_004096	GTTGATGTCTCAGGAATAAGCTGGATCTCCAATGTTTTGGGGATGCTTTGAGTCTCAAAA
A_33_P3356731	0.1901	0.00572621	-3.78576	-1.89389	-1.90557	A_33_P3356731	NM_015332	GAGAGACGAAAAATGAATATTCTGTCATTTCAGACTAAACTACTCACCCAGCTCACACTA
A_33_P3242798	0.1902	0.00574951	3.78285	-1.89762	8.21388	A_33_P3242798	NM_001875	CCCAAGGGCAGCCTTTGTTACTTTTAAATATTTTCTGTTATTACAAGTGCTCTAATTGTG
A_23_P13772	0.1902	0.00575088	3.78267	-1.89784	3.86532	A_23_P13772	NM_016569	AGAGCATCCAGCGGTTGGTTAGCGGCTTGGAAGCCAAGCCGGACAGGTCCCGCAGCGCGT
A_33_P3388192	0.1902	0.00576243	3.78123	-1.89968	1.91516	A_33_P3388192	NM_144594	ATCCTCATTTAATGCAAGAACCCTCATACTCAGAAGCTTCCAAATAAACCTTTGATACAG
A_23_P26223	0.1902	0.00576283	3.78118	-1.89975	0.853921	A_23_P26223	NM_001024943	TGGCCACTGGCGTCATCTCTACGCTGCAGATTCACCAAGAGAACATGGGACAGGCTCTCA
A_23_P390384	0.1902	0.0057642	-3.78101	-1.89997	-1.10334	A_23_P390384	NM_001037735	GCTCACCCTCAAACTGTCTCAGCCCTCTTCACAGAATAAATGTATCTGGAAGAATTAGCA
A_24_P68183	0.1902	0.00576435	3.78099	-1.89999	1.9058	A_24_P68183	NR_021485	GCCTGCTATTAAGACTGCTTATCATTAATTTTTGTACACCCCACTTTTCAATATACAAGG
A_33_P3257554	0.1902	0.00576688	-3.78068	-1.90039	-1.2995	A_33_P3257554	NM_007018	TAGGCTTCAGAAACTACAGAAAGACATAGAGATGGCAGAACGCAATGAGGATCACCACCT
A_33_P3294372	0.1904	0.0057824	3.77875	-1.90286	1.79903	A_33_P3294372	NR_036480	TGATCCTTTGTGCAGCGGCTGCTGGCCTCTCAAACTTAATGTGTTCATTGCGGAACTTGC
A_33_P3329793	0.1904	0.00578737	-3.77813	-1.90365	-0.663703	A_33_P3329793	NR_003228	TCCTTCGACTTTTCCCGACACGGCAAGACCCTGGTGGAGAAGCTGTACGGCGAGGCAAGC
A_23_P76312	0.1904	0.00579894	3.7767	-1.90549	4.29827	A_23_P76312	NM_004963	CAGCTGAATACCACAGACAAGGAGAGCACCTATTTTTAAACCTAAATGAGGTATAAGGAC
A_24_P246777	0.1904	0.0058	-3.77657	-1.90566	-1.0187	A_24_P246777		CTATCAAGATGCATGAAAAGAGAAACACCAAACACAAGAATAATGAAAAGACTCCACGGG
A_33_P3302280	0.1904	0.00580385	-3.77609	-1.90627	-0.689781	A_33_P3302280	NM_001243533	CACTGATACAGTCTATGTCAAAAAACCAACAGACCATTATTCCTCTTGAAGTTAGTTTGA
A_33_P3405500	0.1905	0.00582161	3.7739	-1.90907	1.87963	A_33_P3405500	NM_014363	ATTTTGGATAACTTGAAACCTCACCTTGTGGCTGCTTTAAAGGAAGCTGCCCAAACCCGA
A_24_P357847	0.1905	0.00582254	3.77379	-1.90922	2.76294	A_24_P357847	XM_003403505	CCATCAGCAGCCTGCAGTCTGAAGATTTTGCAGTTTATTACTGTCAGCAGTATAATAACT
A_23_P421423	0.1905	0.00582665	3.77328	-1.90987	1.53185	A_23_P421423	NM_006291	GCCGGTATAAAGGATGCCCAAGGTCTTTGTACGTGTGTAGGAGTTAGCGTGTTTGATATT
A_23_P57370	0.1905	0.00582998	3.77287	-1.91039	1.18977	A_23_P57370	NM_033070	AAGAAGACAGTGACTCTTTTTCCCTGCTGGGTAGCATTTTGTATGGAACGGTTGGAATTT
A_23_P42718	0.1905	0.00583912	-3.77175	-1.91183	-0.857268	A_23_P42718	NM_004289	CAGCCATCCTTTTTAAGAGTAAGTTGGTTACTTCAAAAAGAGCAAACACTGGGGATCAAA
A_33_P3284646	0.1905	0.00584004	3.77163	-1.91198	0.771356	A_33_P3284646	NM_012162	CCCACCCTCCACCTTTGCCCAATTTCAGATATTTGAGCATTTTGTTAAAATAAAACATTT
A_32_P179746	0.1905	0.00584896	3.77054	-1.91338	0.742749	A_32_P179746		GTCACTCACTTCTTTATCCTTTCGCCAAAGGAAGCCACTTCATCTAGGATGTTCTGGACA
A_23_P396858	0.1905	0.00585032	-3.77037	-1.9136	-3.30614	A_23_P396858	NM_031866	ACTGACCTTAGGCATGGAGAAAATTACTTGTTAAACTCTAGTTCTTAAGTTGTTAGCCAA
A_33_P3388006	0.1906	0.0058597	-3.76922	-1.91507	-0.828352	A_33_P3388006	NM_144718	GTATTTCACCTGAAAAGATGTCTAGAGATTGAAAGAAAACATGCTGGGCATATGATTTGA
A_33_P3398809	0.1907	0.00587021	3.76794	-1.91672	1.13421	A_33_P3398809	NM_138777	AATACTTGCTGCTGGCAAAAGGCCTGTACTCAGGCATTTGCTTTGACTTGATGTTGCCAA
A_32_P168464	0.1907	0.00587335	3.76755	-1.91721	0.938065	A_32_P168464	NM_003688	GAGAAACTCCATAGTATTCCTTGTAGAATATACATACCTGTAGGATGCTGTGTAATGGGA
A_33_P3404588	0.1907	0.00588616	-3.76599	-1.91921	-0.668118	A_33_P3404588	NM_139241	ATAAAAGAAGGACAGATCCTCAAACTAGCTGCTCGGAACACTTCAGCACAAGAACGCTAC
A_24_P186986	0.1907	0.00588759	3.76581	-1.91943	1.60736	A_24_P186986		CTAATCAGGACTGTATCTGCCTCCTTCTTGAATAGCCCAGATAATTCACCTAAACAGCCT
A_24_P93967	0.1907	0.00589346	-3.7651	-1.92035	-0.651149	A_24_P93967	NM_002024	CATTTCATATTTATGGAGAGGATCAGGATGCAGTGAAAAAAGCTAGAAGCTTTCTCGAAT
A_33_P3223121	0.1907	0.0058951	-3.7649	-1.92061	-1.65891	A_33_P3223121	NM_001113239	GTCAGATTGAAGTGAGCATCCTGGCCCGGTTGAGCACGGAGAGTGCCGATGACTATAACT
A_33_P3371954	0.191	0.00591123	3.76294	-1.92312	0.763295	A_33_P3371954	NM_052868	AAGCCATCGGCTGAGACTACACAGCTTGGGGCCCGAGGATGAAGGCGTGTACCACTGTGC
A_33_P3368328	0.1914	0.00592853	3.76085	-1.9258	1.22189	A_33_P3368328	NM_007273	TCGTATCTATCTCACAGCTGACAACCTTGTGCTGAACCTACAGGATGAAAGTTTCACCAG
A_24_P192301	0.1914	0.00593336	3.76026	-1.92655	1.46279	A_24_P192301	NM_006080	CAGCTTTAAATAGACTTTGTCATATGCATGAATCATCAGAGATGAAACTGTTTGAGAGAC
A_33_P3256894	0.1918	0.00595739	-3.75737	-1.93027	-1.17922	A_33_P3256894	NM_001169107	TAGCATTGCCAGAAGCCACTGTGAGTCAGACAGATGAAAATAAAGCAAGAGCAGAAAAAA
A_23_P128728	0.1918	0.00596435	3.75653	-1.93134	1.96492	A_23_P128728	NM_001172	TTTGGTCAGACAAGAGAAGGAGGGCATATTGTCTATGACCAACTTCCTACTCCCAGTTCA
A_24_P314554	0.1918	0.0059652	-3.75643	-1.93148	-1.44387	A_24_P314554	NR_001555	ACTGCAGTTGGAGCGGCAAGTAAAGGAGCTGAAGCTTGGAGAACCTGGAAGCTACCAGCC
A_33_P3232006	0.1918	0.00596986	-3.75587	-1.93219	-0.768971	A_33_P3232006	NM_014235	TATGAAAGTGAAAAGTCCAGTGGTATTGGCATTGGCAGCAGGTGAGCAATTTCACCCAGT
A_33_P3262020	0.1925	0.00599702	3.75262	-1.93637	3.34618	A_33_P3262020	NM_000606	TCTTCTGCCGGCTGCCCCAGAGGACAGTGGGTGGAGTGGTACCTACTTATTAAATGTCTC
A_23_P150238	0.1929	0.00601648	-3.7503	-1.93935	-0.793576	A_23_P150238	NM_031450	TCAGGAGAGAGAAAACTTAGTGCTTCCAGCCCTTCTTGGAGCCTTCATGGTCCAGGGGTA
A_23_P56703	0.1929	0.0060302	3.74867	-1.94144	3.42872	A_23_P56703	NM_001080824	GACCCCTCGGACTTGAAGAATGGCCATTCCTGTACTCCACATTCTGGTCTAGCCTTGTTG
A_23_P27822	0.1929	0.00603499	-3.7481	-1.94217	-0.632819	A_23_P27822	NM_018025	CTTATCCAGATTCAACTTTAGTTGGCTTACCAAGAGTGAAGCGTGACAAGTACTCAGTCT
A_24_P463929	0.1929	0.00603557	3.74803	-1.94226	5.32754	A_24_P463929	NM_001195597	CAGCTCTTGAAAAGTACCAAGAATGGATTTCCTGGGTATATACACTGGACACATTGTAAC
A_23_P339633	0.1929	0.00604386	-3.74705	-1.94352	-1.16274	A_23_P339633	NM_174931	CTGTCAACAACTGGATGTCCAGAAAAATATTCAGGTTCCCAGGGAAGCATGGTACTGGTT
A_32_P328023	0.1929	0.0060456	-3.74684	-1.94379	-2.38426	A_32_P328023	NM_018383	CCCAACTGGTATAGCTTAAAGAGAGAGAAACTGTAATCAAATTTCATGAAGCTAAAACCG
A_33_P3359047	0.1929	0.00604749	-3.74662	-1.94408	-1.17122	A_33_P3359047	NM_001195685	TGGAGGTCATCACAGCCAAGCATTGCCACTTACCATGAGGAATAAATGTTGCTTCATTGT
A_24_P278747	0.1929	0.00605382	3.74587	-1.94504	2.92435	A_24_P278747	NM_001759	ATCGGGCCATTGGATTTTTTCCATTATGTTCATCACCCTTATATCATGTACCTCAGATCT
A_33_P3280094	0.1931	0.00606552	3.74449	-1.94681	1.18034	A_33_P3280094	NM_024036	TGCAGCCACCCACTGGGAGTCTTGTTTTTATTTATAATAAAATTGTTGGGGACACCTCAG
A_33_P3395389	0.1935	0.0060893	-3.74169	-1.95041	-0.996299	A_33_P3395389	NM_144689	CTCAGAGAGATTTGTATAGAGATGTGATGTTGGAGAACTATAGCAACTTGGTATCACTAG
A_33_P3370600	0.1935	0.00609355	-3.74119	-1.95105	-2.29364	A_33_P3370600	NM_001162997	TTTGCCATCGTGTTTGGTTTACTCACTTCCACAGAAAACACTCAGTGTGAAGCGGGTGAA
A_33_P3295283	0.1935	0.00609938	-3.74051	-1.95193	-0.624101	A_33_P3295283	NM_005768	CTGCTCCACTTTTTCTACCTTGGAACTGTATTAGATAAAATCACTTCTGTTTGTTCAGTT
A_33_P3263523	0.1935	0.00610144	-3.74027	-1.95224	-0.81032	A_33_P3263523	NM_024319	CCGGGACCTCGGCAGCCTCGGCCAGGAGGAAGCCGCGGGCGGAGGATCAGACGGAAAGCA
A_23_P253221	0.1936	0.00611034	-3.73923	-1.95359	-3.12246	A_23_P253221	NM_032995	TTGCACTATTCCTTCTCCAAGCCAGAAACCACATTTAATTTCATAAATAAATTTATGAAA
A_33_P3494109	0.1937	0.00612135	-3.73794	-1.95524	-0.820435	A_33_P3494109	AK057377	CTTCACAGTAATGGGATTGCTGGGTCAAATGGTAATTATCCTTATGATTTTCTTAATACC
A_23_P155123	0.1937	0.00612881	3.73707	-1.95636	3.01365	A_23_P155123	NM_000106	TACAGGGCTTCCGCATCCCTAAGGGAACGACACTCATCACCAACCTGTCATCGGTGCTGA
A_33_P3323101	0.1937	0.0061295	-3.73699	-1.95647	-0.665841	A_33_P3323101	NM_006954	TGGGAAGTTGTATTCATCAATAATGAAATGCTGACTAAGGAACAAGGTGATGTAATAGGA
A_23_P94782	0.1938	0.0061427	-3.73545	-1.95845	-1.63044	A_23_P94782	NM_001143962	TCGATGGATTCAACATCAACACTTGCAGGGAAATGATCAGTCTGTTGGATAGCAATGGAA
A_24_P345822	0.1938	0.00614916	3.7347	-1.95941	0.909958	A_24_P345822	NM_006070	CAGCCTCAACAGTATGGTATTCAGTATTCAGCAAGCTATAGTCAGCAGACTGGACCTCAA
A_23_P98022	0.1938	0.00617723	-3.73144	-1.9636	-0.547796	A_23_P98022	NM_012238	CTGCCTTAAAACTAGAGATCAACTTTCTCAGCTGCAAAAGCTTCTAGTCTTTCAAGAAGT
A_23_P138910	0.1938	0.00618057	-3.73106	-1.9641	-2.19331	A_23_P138910	NM_013264	CAGGTCACAATTGTTGTGAACTTTGATCTCCCTGTAAAACAAGGAGAGGAGCCGGACTAT
A_23_P359277	0.1938	0.00619123	3.72983	-1.96569	3.50829	A_23_P359277	NM_024930	GAAACATCAACATGATTGTGGATCAAAATGATTTTCACTGGATATGGAATTTGTATGGGC
A_23_P341700	0.1938	0.00620124	-3.72867	-1.96717	-0.701531	A_23_P341700	NM_001007101	ATCTAGTTAGAATTATGAACATCTGGATCATATAGCTGATGTGTAGTTACACATATGGGG
A_32_P109036	0.1938	0.00620354	-3.72841	-1.96751	-1.01398	A_32_P109036	NM_001076678	AAAGACGTCAATATCTGCTCACATCTTACTAAACACCAGAGAGTTCATGCTTAATAAAAG
A_24_P268015	0.1938	0.00621492	-3.7271	-1.9692	-1.10423	A_24_P268015	NM_022756	AGGAGGACCCTGAGGATCTGGATGGATCTGTGCAGGGAGTGAAACCTCAGAAGGCTGCTT
A_33_P3337609	0.1938	0.00622169	3.72632	-1.9702	2.8392	A_33_P3337609		GGCAGCGGATATGGAAGAGATTTCACTCTCACTGTCAGCAGCCTGCAGCCTGAAGATTTT
A_24_P551028	0.1938	0.00622472	-3.72598	-1.97065	-0.719977	A_24_P551028	NM_001001664	TCCAGTTGAACAAATATTGAGTGCCTATCATATGCAAGACTAACTCCTTACTAGGAATGA
A_33_P3407266	0.1938	0.00622924	-3.72546	-1.97132	-0.586644	A_33_P3407266	NM_012204	TGGCTCAAAAACAGAAGTTGCTGAGTGCAAGGAGAAATTCGCCGCCTCCAAGGACCCCAC
A_23_P53390	0.1938	0.00625311	3.72273	-1.97484	1.58882	A_23_P53390	NM_002837	ATGGTCCAGACTGAGTGTCAGTATGTCTACCTACATCAGTGTGTAAGAGATGTCCTCAGA
A_33_P3508822	0.1938	0.00625625	3.72237	-1.9753	0.9844	A_33_P3508822	NM_000484	CAGGATGATTGTACAGAATCATTGCTTATGACATGATCGCTTTCTACACTGTATTACATA
A_24_P204244	0.1938	0.00625759	3.72221	-1.9755	1.16487	A_24_P204244	NR_001562	TATCAGCACTTAAGTCAGCCTTATCTGGCCACCTAGATGTGGCTTTGGGCCTATTAAAGA
A_23_P89310	0.1938	0.0062614	-3.72178	-1.97606	-0.689766	A_23_P89310	NM_014964	TGGAGGAAGTCACCCAGCTGTTTCTCAGTCCCAGAGGCCGGTGGCTGGTTTTGAACTTGT
A_24_P417189	0.1938	0.0062614	-3.72178	-1.97606	-1.20077	A_24_P417189	NM_001395	TTCTGCGACTGTTACTTTTTCTTTGCGGGATGGGGGTGGGGGTTCCCTCTCCAGGTGGTT
A_23_P320553	0.1938	0.00627182	3.72059	-1.97759	2.27402	A_23_P320553	NM_003660	TTTCTCTACTTTGTAATTTATTGATCAGTTTCTGTTGGGAGACGGGTGTCCTTTACCCGC
A_33_P3399064	0.1938	0.00629507	-3.71795	-1.98099	-1.8633	A_33_P3399064	NR_003285	TGCGAGAATTAATGTGAATTGCAGGACACATTGATCATCGACACTTCGAACGCACTTGCG
A_24_P330971	0.1938	0.00630214	3.71715	-1.98203	1.1886	A_24_P330971	NM_013234	TGATCGACCAGGCACATCAAGAAGAACGGCCAATCCGACAGATTTTGTACCTCGGGGACC
A_24_P322474	0.1938	0.00630268	-3.71709	-1.98211	-1.09804	A_24_P322474	NM_006202	TCCACTTTGACGATCAGTCATTCGGTCCGTTGATCAATAATCCTTCGATCTTGTCTCCAA
A_23_P414273	0.1938	0.00630487	3.71684	-1.98243	2.29986	A_23_P414273	NM_032947	AGAAGATAGCACAGATATCGGGATATTATTGTGTGAAAATGCTGCTTTTACTTTGATGTG
A_23_P256784	0.1938	0.00631711	3.71546	-1.98421	3.73627	A_23_P256784	NM_002457	TCCATCACATTCATGCCCAATGGATGCTGCAAGACCTGCACCCCTCGCAATGAGACCAGG
A_23_P106002	0.1938	0.00632596	-3.71446	-1.9855	-0.910507	A_23_P106002	NM_020529	TGATGTGGGGTGAAAAGTTACTACCTGTCAAGGTTTGTGTTACCCTCCTGTAAATGGTGT
A_33_P3301306	0.1938	0.00633677	-3.71324	-1.98707	-0.676921	A_33_P3301306	NM_170606	CAGAGTGTTATGGGTTTTGGAATTTGTGGACACAGATTTAGAAGATCACCATTTACAAAT
A_23_P73429	0.1938	0.00634848	3.71193	-1.98877	0.662666	A_23_P73429	NM_005335	TTGCCCACTTTCCTTCCCTGAAGAAATATCTGTGAACCTTCTTTCTGTTCAGTCCTAAAA
A_24_P658413	0.1938	0.00635453	3.71125	-1.98965	2.9611	A_24_P658413	NM_001164462	GCTCCACAACCTCAGTTCTTCTTGGAGAATCTACGACCTCACCCATCAGTTCAGGCTCAA
A_23_P145841	0.1938	0.00636507	-3.71007	-1.99117	-2.87548	A_23_P145841	NM_015464	TCAAACCCAGCAAGCTGTCTTAAGTATCAGGACCTTCTTTGGGAATAGTTTTTCCTTTTC
A_23_P166536	0.1938	0.00637195	-3.7093	-1.99217	-0.921673	A_23_P166536	NM_014577	TTTTATTTTTAAGAGGTAAAGCATTATGTTGGGGAAAGTAGGGTGGGTTTCCAAATTTGC
A_32_P57160	0.1938	0.00637474	3.70898	-1.99257	1.44923	A_32_P57160	NR_026803	CAGAGGCTGTCGTTACTGCTGCACTTGGCTGTTTTTCTTTGGATAATTATTGCAATCAAT
A_33_P3314594	0.1938	0.0063761	-3.70883	-1.99277	-2.50992	A_33_P3314594	NM_175738	TTTAGCCCTCCTGGGTTAAGAGCCAGATAAGGAGAAATCCCTTTCCTAGGTTTGGAATGT
A_24_P634768	0.1938	0.00637876	3.70853	-1.99315	8.24117	A_24_P634768	NR_033977	AGGATGAAGATGGCAGAGGTTGGAATGGCATTGTGCCAAAACCATGGGTTTTAGAGATCT
A_23_P119763	0.1938	0.00638193	3.70818	-1.99361	4.09239	A_23_P119763	NM_022436	TCTTGGATCCAAGCAGGCCTTGAATGCAATGGAAGTGGTTTATAGTCCCTTGCTCTTACA
A_24_P388528	0.1938	0.00638815	3.70749	-1.99451	1.54839	A_24_P388528	NM_173216	ATGCAAATTATGATATGGACGTTATCATTGGTCTGGTGAGATGTTTCATATTTGTGACAG
A_23_P34733	0.1938	0.00639158	3.7071	-1.995	1.04656	A_23_P34733	NM_000143	TTGAGCTCAGTGGAGCCATGAACACTACTGCCTGCAGTCTGATGAAGATAGCAAATGATA
A_24_P245358	0.1938	0.00639486	3.70674	-1.99547	1.54547	A_24_P245358	NM_001001937	CAGAATTGTTCTACAAAGGTATCCGCCCTGCAATTAACGTTGGTCTGTCTGTATCTCGTG
A_33_P3316934	0.1938	0.00639718	-3.70648	-1.99581	-1.34392	A_33_P3316934	AK310032	AGGAGCGTTCTAATTGCCGATTTCCCGGCGGCACAGAGAGGCTAATTCTGCGCGGGGGCT
A_23_P89302	0.1938	0.00639764	-3.70643	-1.99587	-1.42396	A_23_P89302	NM_000727	ATGAACATTGCAGGGACAACCTGTGTTTGCCAGCTGGGTGTTCCGTGTAAATAGCCAGCC
A_33_P3231447	0.1938	0.0063981	3.70638	-1.99594	0.749122	A_33_P3231447	NM_000210	CCGTAATTTAACTTTCTGGGTTGCCTTTATTTTTGGCGTGGCTGACTTACATCATGTGTT
A_33_P3247077	0.1938	0.00639818	-3.70637	-1.99595	-1.62347	A_33_P3247077		AAAGTGCTGGGATTACAGGAGTGAGCCACCGCGCCCAACCTGGCTTGCTTTTCTATTTAA
A_33_P3266928	0.1938	0.00640881	3.70519	-1.99748	1.31579	A_33_P3266928	NM_001080434	CCTCTGGTTCAAACCTTCGCGTGGCATTTTCACATTATTTAAAAAAGACAAAAACAACTT
A_23_P129801	0.1938	0.00641989	-3.70395	-1.99907	-1.18913	A_23_P129801	NM_006822	TCGAATTTCTACGTGGATGTGCATGAAGCTCTTGTTTTCGATGTGTGTTTGTAAAGGGAA
A_23_P130642	0.1938	0.00642084	-3.70385	-1.9992	-1.08458	A_23_P130642	NM_198460	AGAGGTGGGGTTTCACCATGTTGGCCAGGCTGGTCTCGAACTCCTGACCTCAAATGATCC
A_32_P79591	0.1938	0.00642555	-3.70333	-1.99988	-2.06892	A_32_P79591	NM_024733	TGAACTATGATGTCACTCATCATCCTTATTGCACTGCAGGTGCCCTTCTTCTGACAGAAG
A_33_P3352562	0.1938	0.00642635	3.70324	-2	1.39494	A_33_P3352562	NM_001042680	AGCGTTCGTGTACGGCTCCATGAGCTTCTTGGATAAGGTGGCCAATGGGCTGGCAGTCAT
A_33_P3332215	0.1938	0.00643203	-3.70261	-2.00081	-2.29455	A_33_P3332215	NM_001044392	AGAAAAGGAGACTTCGGCTACCCAGAGAAGTTCAGTGCCCAGCTCTACTGAGAAGAATGC
A_33_P3224878	0.1938	0.00643232	3.70258	-2.00085	0.810148	A_33_P3224878	NM_000885	TTTGGGGTAGTGGCCGTTTAGTGTTGAATGTTCCCCACCGAGAGCGCATGGCTTGGGAAG
A_33_P3351356	0.1938	0.00643397	-3.70239	-2.00109	-1.10678	A_33_P3351356	BC040474	CTGAACAAGGTTGAGAGAGGTTTTCTTCAACTCTATTCCAAAATTATTTTTGCTTTGTGC
A_23_P205031	0.1938	0.00644699	3.70095	-2.00295	0.80102	A_23_P205031	NM_001846	CCACGTTGTCCCTGAGATTTAACCCCTCCACTGCTGGGGGTGAGCTGTACTCTTCTGACT
A_33_P3231888	0.1938	0.00645127	-3.70048	-2.00356	-0.836469	A_33_P3231888	NM_020199	AACAGAGACTCTGCAGCTTGCAGTGGACATACATAAAACGTTACAGAGATACTATTTTTT
A_33_P3312504	0.1938	0.00645213	-3.70039	-2.00368	-0.996773	A_33_P3312504	NM_012455	GCCCAAGCTCAGCCTGAAGAAGTCCCACTCGAGCCCGTCCCTGCACCAGGATGAGGCTCC
A_33_P3351499	0.1938	0.00646434	-3.69904	-2.00542	-0.967302	A_33_P3351499		AAGGATATCAGAAAATGTTGGGGTGCTGTCTACGTCTCCTAAAAAGGAACAGTTCCGCAG
A_32_P223140	0.1938	0.00646619	-3.69884	-2.00569	-1.81961	A_32_P223140	NM_145313	GTCCCGAGAACCACGTGGAAAAAGACAGCTGGAAGACCCTCAGGACCACCCTTCTGAACA
A_33_P3326927	0.1938	0.00646846	-3.69859	-2.00601	-0.609984	A_33_P3326927	NM_006961	GGAGAGCAGTAAAAGACTGAAGATAATGTTTGAACAGCCACATACACCATGCCTGAAGCT
A_23_P91850	0.1938	0.00647022	3.69839	-2.00626	1.09472	A_23_P91850	NM_144717	TATGTGTGCAATGCGACGAGAATGCAGAAGTCAGTAACATGTGCATGTTTGTTGTGCTCC
A_33_P3424612	0.1938	0.00647207	3.69819	-2.00652	2.54681	A_33_P3424612	XM_003403753	TGGTACCAACAGAAACCTGGCCAGGCTCCCAGGCTCCTCATCTATGATGCATCCAACAGG
A_32_P225816	0.1938	0.00647457	-3.69791	-2.00688	-1.47992	A_32_P225816	NM_022114	CTAGGAGAAGCCGATTTGGAGGTTAATGCTGTAGAATAGGACTGTATACCAAATGTAATC
A_23_P163380	0.1938	0.00647679	3.69767	-2.00719	0.54744	A_23_P163380	NM_006441	GTTGGCTTTCAAAGAACAGATTTGCCTCCAGGTCCCAGTGAATGAAAACGACATGAAGGT
A_23_P88222	0.1938	0.00648966	-3.69626	-2.00902	-1.12571	A_23_P88222	NM_138790	TGAAAGTCTTCATCGTGCCGGTGGGGAACCATTCCAACATCCCATTCAGCAGGGTGAACC
A_24_P302802	0.1938	0.00649246	3.69595	-2.00942	1.86802	A_24_P302802	NM_000532	GAGATCATGCCCAATTATGCCAAGAACATCATTGTTGGTTTTGCAAGAATGAATGGGAGG
A_33_P3281435	0.1938	0.00649393	3.69579	-2.00963	2.86696	A_33_P3281435	AF035035	TTGCCTGCAGTCTGAAGATTTTGCAACTTATTACTGTCAACAGTATTATAGTTTCCCTCC
A_33_P3353073	0.1938	0.00649702	-3.69545	-2.01007	-1.66526	A_33_P3353073	NM_022047	GAAAAAGGTACTCAGCAGCATGAGCTTGGAGGTGAGCTTGGGTGAGCTGGAGGAGCTTCT
A_24_P145911	0.1938	0.0065075	-3.6943	-2.01155	-0.923043	A_24_P145911	U87836	ATGCGGAAGTCGTCATTTGACAAGTTTTATAAATGAGTATTTGAAGCTCAGGAATAAGTG
A_33_P3353552	0.1938	0.00652154	-3.69277	-2.01354	-0.795829	A_33_P3353552	NM_017842	TAACTTGGGAGGGAAGGGGCTGTTGGTACAAGGATGATTTTCTGTTAGACTGCCATTTTG
A_23_P6651	0.1938	0.00652626	-3.69225	-2.0142	-0.757719	A_23_P6651	NM_015224	GGGACAATTTTCTAGTTCTGTAGAGGGAAAAACATCTGAGTCAACATTTTCAAATGCAGA
A_33_P3320393	0.1938	0.00653583	-3.69121	-2.01555	-0.898491	A_33_P3320393	NM_016065	GCAGTGAACTGTGATTGTTCCACTACAGTCCAGCCTGGGTGACAGAGAAAAGAAAAAGAA
A_33_P3279362	0.1938	0.00654573	-3.69013	-2.01694	-2.1614	A_33_P3279362	NR_027021	GAAAAATGCAGATAAGAAAATTAAAACCACAGACTCCTGGGCAGCGAACAAGAGCCTTCT
A_23_P256107	0.1938	0.00655649	3.68897	-2.01846	2.04628	A_23_P256107	NM_006665	AGTGGATGAAAACTTCGATCCTTTACCTGATTATTGGCTATCTCTTCTGTTCAAGAAATT
A_23_P402610	0.1938	0.0065602	3.68856	-2.01898	2.08355	A_23_P402610	NM_012393	TTCTCATCTGGAACTGAAACTTTCTGGATTTCTCTTGAAGTGCTACACTGCACTGAATGT
A_23_P329261	0.1938	0.00656068	3.68851	-2.01905	1.46721	A_23_P329261	NM_000891	AAGTTGAACAATCCTAGCCATTGACAATCGTGATAGTTATTATTTTCCCATTTGCTGTCT
A_33_P3314386	0.1938	0.00656072	-3.68851	-2.01905	-0.65775	A_33_P3314386	NM_015602	CCCCTTACTGTAATTTGTTCCTCTTAGAAGTCAGATCATCTGATTTATAGAGGATTATGA
A_33_P3229390	0.1938	0.00656325	-3.68823	-2.01941	-1.74107	A_33_P3229390		CTCAGCCTTCCAAAGTGCTGGGATTACAGGCATGAGACACAGTGCCTGGCCACAAAACTA
A_23_P119196	0.1938	0.00656999	-3.6875	-2.02035	-2.42884	A_23_P119196	NM_016270	GAGACAGGTGGGCATTTTTGGGCTACCTGGTTCGTTTTTATAAGATTTTGCTGGGTTGGT
A_24_P268993	0.1938	0.00657579	3.68687	-2.02117	4.29436	A_24_P268993	NM_052971	GGCAGATGTACGCTTTAAATTGGTCTCCATTTCTTCTTAGAATGTTGATATATGGATAAG
A_33_P3386932	0.1938	0.00657974	3.68645	-2.02172	0.882481	A_33_P3386932	NM_201400	TTTCCAAATCAGGAACCACAAACTGCCCTCTGATAAGACATCGGCTATCTAAGCTTGTGG
A_32_P157391	0.1938	0.00659076	3.68526	-2.02326	4.28904	A_32_P157391	NM_153696	CCAAGTTCAGCGAGAGACTCCAGGACTTTGACAAAAGCAACCCAATATTGTTAAGAATGA
A_32_P8813	0.1938	0.0065929	3.68503	-2.02356	2.15471	A_32_P8813	NR_024433	GACGGGACATCATGCTGGGCAACACAGCTAAAATGCGGGTGAAGACCAGATTTCTTGCAC
A_33_P3394868	0.1938	0.00659508	-3.68479	-2.02386	-1.32088	A_33_P3394868	NM_001163724	ATCATCTTCATCCTGGGCTACCTCACAGGCTACTATGTGCACAAGTGCAAATAAATGCTG
A_23_P27734	0.1938	0.0065953	-3.68477	-2.02389	-2.50446	A_23_P27734	NM_002517	GGGCCCGCGGGCACCAGGCTGCCGCGGAAGGGGGACTGAGGACTGGCAGAGCTGCCGGCG
A_32_P110016	0.1938	0.00659623	-3.68467	-2.02402	-1.06452	A_32_P110016	XR_111211	AATCAAGTTCGGAGAGAATTTTGGCAGAGATTTTGAGAGGGGGGCTTTAAGTCAGCCATG
A_33_P3238941	0.1938	0.00662411	-3.68167	-2.02791	-1.8019	A_33_P3238941	NM_147195	GCACCAAGCTCTTTACGGAGAAACAGCGGATGAAATATTTTCTCAGCACTCTTCCTACAA
A_33_P3280705	0.1938	0.00662794	-3.68126	-2.02844	-1.22714	A_33_P3280705		TCTACTAGTGACGGTCAAGCCACCTACAACCGGTCCCAAAGCCGCAAACGAGTCAGGCAT
A_23_P104046	0.1938	0.00664307	3.67964	-2.03054	1.22309	A_23_P104046	NM_006085	GCCTCTGCTTATGTATTTGCAAGTCCTGGTTGTAAGAAGTGGGATACTTGTGCTCCAGAA
A_33_P3253902	0.1938	0.00664476	-3.67946	-2.03078	-1.16415	A_33_P3253902		AAGGTGATGACATCAGTGGTGTGATCGGGATGGCTGGGGACCAGATGTCAACACTCCCTG
A_33_P3388322	0.1938	0.00664889	3.67902	-2.03135	1.75569	A_33_P3388322	AB363371	AGGTGTGCAGCCTGAGGACGAGGCTGAGTATTACTGCCTGCTCTACTATGGTGGTGCTCA
A_33_P3312182	0.1938	0.00665358	-3.67851	-2.032	-1.79707	A_33_P3312182	NM_153256	TCGGAGGAGGCGCGCAGGGAGGCCCTGCGGAAGCTGGGGCTGCTCAGGGAGAGTTCGTGA
A_33_P3334923	0.1938	0.0066554	-3.67832	-2.03225	-1.18576	A_33_P3334923	NR_028138	TCTCCCACAGGCTTAGTACTAAAGCATCCCTCACACATATTTTTCAATGTAAAAATCAAG
A_24_P190472	0.1938	0.00665763	-3.67808	-2.03256	-1.96562	A_24_P190472	NM_003064	AAGAGATGTTGTCCTGACACTTGTGGCATCAAATGCCTGGATCCTGTTGACACCCCAAAC
A_24_P940803	0.1938	0.00668152	3.67554	-2.03586	1.12398	A_24_P940803	NM_033505	ACTTAGCTGGAATATTTTAAAGTGTCAGATAATGTGATGTACAAAGAGAGTATGCCGATG
A_33_P3343155	0.1938	0.00668296	-3.67538	-2.03606	-1.18679	A_33_P3343155	NM_002072	CCACGATTTTAAAATGACTTTTATTATGGGTATGTGTTGCCAAAGCTGGCTTTTTGTCAA
A_33_P3220545	0.1938	0.00668601	3.67506	-2.03648	5.08533	A_33_P3220545	NM_001003841	TTAATCATTGCTCCTGCCACCACAAATAGATGAGCAGTTAAATAAAACTCAACTTGGCAT
A_23_P205074	0.1938	0.00670816	3.67271	-2.03952	3.76653	A_23_P205074	NM_181785	AGTCACTGCAGTTTCTACTTTTAATGGAATTTACTCAGCCACTGTTGCTTGGTACCCTGG
A_33_P3867461	0.1938	0.00671452	-3.67204	-2.0404	-0.6748	A_33_P3867461	NR_033870	TATATACAGCATGTTTGTGTGTGTGCATGTGTGTGTGTGTGTGTGTGTATGAGTAGAATA
A_23_P140154	0.1938	0.00671527	-3.67196	-2.0405	-0.627229	A_23_P140154	NM_001098621	TGGGGCAGAGGCTTTTTAAAAACATGTGATTAGGGAGCTATCTTTATCTGAATAATAACG
A_23_P346302	0.1938	0.00671977	-3.67148	-2.04112	-0.53647	A_23_P346302	NM_144723	TGGTGTGGTTTGTGTCTGATGAGTTTTTTAACATTCAGGTGTAGATTGTTTCAGCTTCTC
A_23_P145024	0.1938	0.00672323	-3.67112	-2.04159	-2.79153	A_23_P145024	NM_000024	CTCTTATTTGCTCACACGGGGTATTTTAGGCAGGGATTTGAGGAGCAGCTTCAGTTGTTT
A_33_P3366048	0.1938	0.00672868	-3.67054	-2.04234	-0.883441	A_33_P3366048	NM_080616	TGATCAGAAGGATGTATCCCCATACCTAACATTCCATATCACTACACTGATGTGGGCTGG
A_33_P3258274	0.1938	0.00673496	3.66988	-2.0432	2.24565	A_33_P3258274	AB209866	GAGACACTGGAAGAATGCAAGAACATTTGTGAAGATGGTCGTAAGTTTATTTCTTATTTC
A_33_P3376745	0.1938	0.00674052	-3.66929	-2.04396	-2.51607	A_33_P3376745		GAGTGGGTGGAGAAACTAAAGCTTCAATTCATCCACCTCTCGGGAAAGACAGACACCATG
A_23_P363316	0.1938	0.00675002	3.66829	-2.04526	3.87959	A_23_P363316	NM_002147	AAATGTCTTGTGTATTTCTCTGTGAATCCATGGGTCTGGCTAGAGGGCCCAAAGCTTGTA
A_23_P163087	0.1938	0.00675275	3.66801	-2.04563	1.10774	A_23_P163087	NM_007361	GACAGTTGGAGAAGCCAATGCAGAACTGATGGGAAAGGACCAATTATTTATAGTTTCCCA
A_23_P32143	0.1938	0.00675615	3.66765	-2.04609	5.63586	A_23_P32143	NM_000035	CCTCTACCAAAGCCCTGGAAACTAAGTTTCTCTTATGGACGGGCCCTGCAGGCCAGTGCA
A_23_P351275	0.1938	0.00677158	3.66603	-2.0482	4.34491	A_23_P351275	NM_181597	GCTGTCTGTCAGTCATGGTATGGGCATTCCTTCTATCTCAATCATGTTGCATGAGCTCAT
A_33_P3286318	0.1938	0.00677224	3.66596	-2.04828	1.20841	A_33_P3286318	BC011771	AAGTATGTCTTTCACTGATTTCTGAATCATGTTCTACTTGCTTGGCCCTGCCACATGGGT
A_23_P154585	0.1938	0.00677543	-3.66563	-2.04872	-0.741846	A_23_P154585	NM_001042633	CTGGAGTCCTGGAGTTAAGGGATGAAGGCAAGGCTGCAGGTCTGGCCCAGGGGAATTAAA
A_23_P70398	0.1938	0.006776	-3.66557	-2.0488	-1.68798	A_23_P70398	NM_001025370	CCAGCACATAGGAGAGATGAGCTTCCTACAGCACAACAAATGTGAATGCAGACCAAAGAA
A_32_P77102	0.1938	0.0067791	-3.66524	-2.04922	-1.29952	A_32_P77102	NR_038461	AAATGTGAAGTCTGGCTTTGAAGAGGGTGTATAACACACATAATTTACTGTGCATCAGTC
A_23_P35082	0.1938	0.00678038	3.66511	-2.04939	1.96909	A_23_P35082	NM_031459	CCTGCCGCAGATGTCTCCCAAAAAGTTGAGCCTTTCTAGATGGCTTAGGTGGCACCATGG
A_23_P399501	0.1938	0.00678071	3.66507	-2.04944	1.18806	A_23_P399501	NM_182470	TTTCCTGTGTGTACTCTGTCCAGTTCCTTTAGAAAAAATGGATGCCCAGAGGACTCCCAA
A_33_P3370832	0.1938	0.00678571	-3.66455	-2.05012	-1.04668	A_33_P3370832	AB053315	TCAGCATCTTGGGGCAGTACAGATCAACTTAAGGAGGTCAGAAAAATGGTTCTAAGATAG
A_33_P3411397	0.1938	0.0067988	3.66318	-2.05189	0.955098	A_33_P3411397	NM_001636	CTTGTAGGAGCCAAGTCGTGTTCTAAGTATTTATTTAAAACAAAAGAATCACGTTTTCCC
A_33_P3415560	0.1938	0.00680618	-3.66241	-2.05289	-0.987875	A_33_P3415560	NM_133466	GTAAGAAGGCCTTTAGGCAACATTCACACCTTACTCATCATCTGAAAATTCATAATGTAA
A_33_P3402600	0.1938	0.00681527	-3.66147	-2.05412	-0.536686	A_33_P3402600		GGTTGGAGCTTTTGGGGGGAATTATGAAGAAATCTGAATAAATTTCTCACCCTTCATGTT
A_23_P312300	0.1938	0.00681646	-3.66134	-2.05428	-3.72257	A_23_P312300	NM_002407	GGAAACTGCTAGACAACTGTTGAAACCTCAAATTCATTTCCATTTCAATAACTAACTGCA
A_32_P7204	0.1938	0.00681991	-3.66098	-2.05475	-0.633191	A_32_P7204	NM_004249	CTGAAATCCTTGGGATCAAATTAAACAAAGCAGAAATAGAACAGTCACAGCGTATTGTCA
A_23_P328259	0.1938	0.00682147	-3.66082	-2.05496	-0.883288	A_23_P328259	NM_033393	AGGTCACTTATTAGTGAAACCTCATTTTAGATCTGACATTGGTAGATAGATGGATTTAGG
A_23_P214739	0.1938	0.00682225	-3.66074	-2.05507	-0.714672	A_23_P214739	NM_012160	CCTTCTGTTCGCAGATTGATAACAGAGCTGTGCTAGAACTGAATGCAAGCTTTCCAAAAG
A_33_P3420416	0.1938	0.0068237	-3.66059	-2.05526	-1.56634	A_33_P3420416	NM_002308	GCCTTTCCAGAAGGGGATGCCCTTTGACCTCTGCTTCCTGGTGCAGAGCTCAGATTTCAA
A_24_P392151	0.1938	0.00682696	3.66025	-2.0557	0.848107	A_24_P392151	NM_001136485	TGAGGCGGTACCAACAGCAGGTAAGAAGAAGGTGGGAGAGCTTTGTCGCCATCTTCCCCA
A_23_P79931	0.1938	0.00684762	3.65811	-2.05849	1.15239	A_23_P79931	NM_139322	GTGGCTACTCCTGACGAACAAAACAGGGATTTGGACATGTTCATCAATGCCTCCAAGAAT
A_23_P422778	0.1938	0.00687129	-3.65566	-2.06167	-1.72769	A_23_P422778	NM_004518	CTTCAGCGGCTTCAGCATCTCCCAGTCCAAGGAGAACCTGGATGCTCTCAACAGCTGCTA
A_24_P673063	0.1938	0.0068748	-3.6553	-2.06214	-1.01227	A_24_P673063	NM_001444	GAAGAAAACACAGCTGATGGCAGAAGAACTCAGACTGTTTGCAACTTTACAGATGGTGCA
A_33_P3233055	0.1938	0.0068838	-3.65437	-2.06334	-0.641447	A_33_P3233055	BF515046	TTTGCGCAGTTGGGCTTGCCTGGAAACTTGGCAAACTTTGGTCGGATCCTCCCCTGCAGA
A_23_P349463	0.1938	0.00688919	3.65382	-2.06407	8.96435	A_23_P349463	NM_022097	AAGTCTGGACTCTTAAATGGGTTTTTGCTGATTTCCTGGGTGCATGCTAGGATGATGGGG
A_23_P1575	0.1938	0.00690059	-3.65264	-2.06559	-3.46511	A_23_P1575	NM_020358	TGTAGGGGACTCCTGGAATTGGGCTTTTGGTGTCTGTAATATGTATCGGAAAGAGAAGAA
A_23_P323563	0.1938	0.00690756	3.65193	-2.06652	1.00002	A_23_P323563	NM_022835	AGAACTTGACCTGGAAGTCCAGACACTGAACGCAGGCCTCAAAACTGCTGCGGCCTTCCA
A_23_P204484	0.1938	0.00692162	-3.65049	-2.06839	-0.936901	A_23_P204484	NM_006861	ATCACATCACAGATCACACTGCAGTTTCCATGTTAGCACTGTGGATGGGTTTTTAATCAA
A_23_P79302	0.1938	0.00692265	-3.65038	-2.06853	-2.12901	A_23_P79302	NM_177964	AAGGAATGATCTGCAATGTAGAATTACCCACCAATCACACTAATGCAGTGTTTGCCGTAA
A_24_P67408	0.1938	0.00692357	3.65029	-2.06865	1.17792	A_24_P67408		CATCCTCTTCTGGGCCGTTGCTAGCCAGTTTCGCATCTTCACCAGCATCGGAGAGGACTA
A_23_P117515	0.1938	0.00692513	-3.65013	-2.06886	-0.592057	A_23_P117515	NM_002892	TTACAACCACAGAAAGCACTCAACTGGTTTGACATTGCTAAGTATATCCTGTATACTTTT
A_33_P3331282	0.1938	0.00694285	3.64832	-2.07122	2.07185	A_33_P3331282	NR_034085	AGCACATACGACAAATGATGTAGAGCCTTTCCTATTTCCCTTCCTGCTGTGTCATCCGAA
A_33_P3298539	0.1938	0.00695096	3.64749	-2.07229	6.23657	A_33_P3298539	NM_000039	GGCGCCAGACTGGCCGAGTACCACGCCAAGGCCACCGAGCATCTGAGCACGCTCAGCGAG
A_23_P57199	0.1938	0.00695496	3.64708	-2.07282	2.04143	A_23_P57199	NM_178311	GACGAGGAAGAGGACTTTGGGGGACAGGCTTCTCCTGTGAGCAGCAGAGCAGCACAATAA
A_24_P333532	0.1938	0.00695511	-3.64707	-2.07284	-2.34134	A_24_P333532	NR_026765	TTAATCAGCGAAAGACAATAGAGCTTGCAGGCGGTGTCATGCTGAGTATCTGAACACACC
A_23_P74114	0.1938	0.00695562	-3.64702	-2.07291	-0.991437	A_23_P74114	NM_182633	TTTTTTGTATTTTTAGTAGAGATGGGGTTTCACCATGTTGGCCAGGCTGGTCTCGAACTC
A_33_P3345931	0.1938	0.00696823	3.64573	-2.07458	0.750262	A_33_P3345931	XM_001127575	AACCCCCTGACTCTGAGACGCGGGCTCTGTTCTCCCGGGCCAGAGGAGAAGACATGAAGA
A_23_P253958	0.1938	0.00697125	-3.64543	-2.07498	-1.84682	A_23_P253958	NM_005824	GCACCACTACAATGTCCATTTTAATGGCCTGGAATGCAAAACGCCTGAAGAATACAAAGG
A_23_P41114	0.1938	0.00697274	-3.64527	-2.07518	-3.55911	A_23_P41114	NM_005213	AAACAAATGAGACTTATGGAAAATTGGAAGCTGTGCAGTATAAAACTCAAGTTGTTGCTG
A_23_P34757	0.1938	0.00697586	3.64496	-2.07559	0.59658	A_23_P34757	NM_018040	CTATTGTAACCCAAAAGACCTACCATCGCATCAGTGAAGTCCGAACACATCTTTGTTTGA
A_33_P3334305	0.1938	0.00698065	3.64447	-2.07622	4.13402	A_33_P3334305	NM_003226	GCTGCTTTGACTCCAGGATCCCTGGAGTGCCTTGGTGTTTCAAGCCCCTGCAGGAAGCAG
A_23_P65609	0.1938	0.00698236	-3.6443	-2.07645	-0.758635	A_23_P65609	NM_015859	GAAGAAGAGCCCCTCAATAGTGAAGATGATGTGAGTGATGAGGAAGGACAGGAACTCTTT
A_24_P7652	0.1938	0.00698423	-3.64411	-2.0767	-3.33771	A_24_P7652	NM_152780	GTTTGCCAAAGCCAACGGAGCCTCCCATGAATAAACGCCTGTCTTCATCCACCGTGGCAA
A_33_P3361257	0.1938	0.00700111	3.6424	-2.07892	1.04393	A_33_P3361257	NM_016391	TAAACGCTTTTACCCAGCAGAGTGGCAAGACTTCCTCGATTCTTTGCAGAAGAGGAAGAT
A_24_P272073	0.1938	0.00700453	3.64205	-2.07937	0.99523	A_24_P272073		TTGAGAAAGGCAAGAAGAGTTTTTGTTCAAAAGTGTGCCCAGTGCCACACCGTGGAAAAG
A_33_P3311267	0.1938	0.0070085	-3.64165	-2.07989	-2.69543	A_33_P3311267	NM_181608	GGAGATGGCTGCTGCTGCCCATCATGCTACAGAAGATATAGATTCACTGGCTTCTACTAA
A_33_P3401169	0.1938	0.00701469	-3.64103	-2.08071	-1.64912	A_33_P3401169		AATAATCAATGAGCGATTTTCAGCCCAATGCCCCCAAAACTCACCCTGTACCTTGGAGAT
A_33_P3286943	0.1938	0.00702016	-3.64047	-2.08143	-1.0722	A_33_P3286943		CACTAAAACCTGGATTCAGGAAGAAAGAGAAGCACCAGATATAGACAGTTCACAAATTGG
A_23_P331813	0.1938	0.0070221	-3.64028	-2.08168	-1.46935	A_23_P331813	NM_020832	AGGATGGGACTTAGGTATGCCTGCTAGACAGGTTCAGGGAAGGACTGATGGGGGTGTCAT
A_23_P119337	0.1938	0.00703096	3.63939	-2.08284	1.47345	A_23_P119337	NM_012068	ACAGAGAAGCAGCTGGGAGCTTGGAAACCTGGTCTCTTGAATTTCAAACCTGGTTTCTTA
A_23_P34597	0.1938	0.00704681	3.63779	-2.08492	3.44046	A_23_P34597	NM_001785	AGAATGCCCACTGCCTGTAACAGCCACCTGGAGAACTTCATAAAGATGTCTCACAGCCCT
A_23_P42514	0.1938	0.00705239	-3.63723	-2.08565	-0.882743	A_23_P42514	NM_030939	TCCTTTGGAGTAAAACTAGTGCTTACCAGTTTCCAATTGTATTTAGCTTCTGGTTGGAAT
A_23_P87560	0.1938	0.00705487	-3.63698	-2.08598	-0.871204	A_23_P87560	NM_001731	AAGTCCTAGGGTGGTTTCAGTTTCTCCCAGACATACCTAAATTTTTACATCAATCCTTTT
A_33_P3374264	0.1938	0.00706008	-3.63646	-2.08666	-0.902569	A_33_P3374264	NR_015453	CTCCCTCAATAGTATGATGAGGTCATGCAGATAGAATCATACAGTTATTAACAAAAGTAG
A_23_P414252	0.1938	0.00706952	3.63552	-2.08789	1.10286	A_23_P414252	AK315670	CATCGTGGAGCAGGAGAACGCGATTCAGACGATGGAGCTGCGGAACTACTTCTCCCTGTA
A_23_P415974	0.1938	0.00707618	3.63485	-2.08876	5.35826	A_23_P415974	NM_000035	ACAACTGCTGATTGAAACACCTCATTAGCTGAGTGTAGAGAAGTGCATCTTATGAAACAG
A_33_P3235217	0.1938	0.00707863	3.63461	-2.08908	1.29375	A_33_P3235217	NM_001905	CCCTGACTCTGAAATCACCGAACTGAAGTTTCCATCAATAAATCATGACTGATCTTGTAG
A_33_P3365616	0.1938	0.00708208	-3.63426	-2.08952	-0.554005	A_33_P3365616	NM_152265	GTGCAAGACCAACAATATATTAAGAGATCTGTAGACATGAAGGCAAAGCTCTTGTATTTT
A_32_P196047	0.1938	0.00708319	-3.63415	-2.08967	-0.532475	A_32_P196047	NM_181787	ATATTAAGATAGTTGCAGGCAGTGTACCTCAGGTTGACTCTGTACATCTGAATAGTGAGT
A_23_P91390	0.1938	0.00709315	-3.63315	-2.09096	-1.90717	A_23_P91390	NM_000361	ACAGGGTCTGCAAGGTCTTTGGTTCAGCTAAGCTAGGAATGAAATCCTGCTTCAGTGTAT
A_23_P127557	0.1938	0.00709458	-3.63301	-2.09115	-0.723584	A_23_P127557	NM_198439	TGCCTAGAGCCTTAACAGAATTTTACTGCCAGGTGATTCAGTTTAATAAATACAGAGACC
A_24_P841677	0.1938	0.00709747	-3.63273	-2.09153	-1.01247	A_24_P841677	NM_198279	GGAGAACTCAGAAGTACTGTAAGGAAGAAGATAGAAAATATAGTTTTCAAAAAGGCCCTC
A_33_P3334826	0.1938	0.00710632	-3.63184	-2.09268	-1.27284	A_33_P3334826	NR_033267	CATGTTGACCAGATAAATGAAATATGGCAGCAGTAATGAAGAAAGCCATTGAAATTGACA
A_23_P48481	0.1938	0.00710718	-3.63176	-2.09279	-0.942827	A_23_P48481	NM_133510	ACAGTGTGAATACCCGGCTGATCCTCCAGTACCTTGATTCAGAGAGAAGACAGATTCTTA
A_24_P352116	0.1938	0.00710828	3.63165	-2.09293	0.948254	A_24_P352116	NR_003672	GTGTCAGACTCCTGCTAAGAGACAGTATCAAGAAAGATAACTTCAAAATACACTTTCTGG
A_33_P3329984	0.1938	0.00711273	3.63121	-2.09351	0.86459	A_33_P3329984	NM_152657	AAGCTGGAGCACTACGACTTGCAGGCCACCCATTCCAACTGAGTGTAGTCGGCTCAACAC
A_24_P141707	0.1938	0.00712743	-3.62975	-2.09541	-1.02886	A_24_P141707	NM_031479	GGTCTACCCAGAAAGCATGATTTCCTGCCCTAAGTCCTGTGAGAAGATGTCAGGGACTAG
A_33_P3880302	0.1938	0.00713204	3.62929	-2.09601	3.23491	A_33_P3880302	NM_004442	ATTTTAGAAACTCCAATGAAAGACACTGTTTCTCCTGTTGGCTCACAGGGCTGAAAGGGG
A_23_P406105	0.1938	0.00713936	-3.62856	-2.09695	-0.652454	A_23_P406105	NM_006836	TCTGGGGAGGGGTATAGGTTTGAAAGGCTGTTTGAAAGAGGAATGTTTAATAAAGGCTTT
A_23_P105524	0.1938	0.0071526	-3.62725	-2.09866	-1.08413	A_23_P105524	NM_033123	AAGGTTTAATAGCAGGAAATGAATTTCTTGGGCAATATACTTTGCCACTTCTATGCATGA
A_33_P3427102	0.1938	0.00715489	3.62703	-2.09896	0.826871	A_33_P3427102	NM_153712	GTAGAGAAAATTCAGTGACGTACATGGCTCTGGTTCTGGACACAAAATCTGTACTGGAGA
A_23_P404821	0.1938	0.00715581	-3.62694	-2.09908	-1.66744	A_23_P404821	NM_001080392	TTGTTGACTGAATTTTTGTATAGGTCCGGGAAAATAAGCCTAAACAAATAGTTGTAGCCT
A_24_P245298	0.1938	0.00716142	-3.62638	-2.0998	-0.948266	A_24_P245298	NM_003809	CCTCCCTTGAGAATTCCCTGTGGATTTTTAAAACAGATATTATTTTTATTATTATTGTGA
A_24_P91310	0.1938	0.00716413	3.62611	-2.10015	1.06222	A_24_P91310	NM_006503	GTTCAGAGGATCCTGCTGGAGCTGCTGAATCAGATGGATGGATTTGATCAGAATGTCAAT
A_23_P104362	0.1938	0.00716647	3.62588	-2.10045	1.45749	A_23_P104362	NM_004092	TTTTAGAAGCAAGTAAATCATCCTCTTTTCAAGAGCAGTGTCCGTGGTGTGCAGTTCCTC
A_23_P116898	0.1938	0.00716665	3.62587	-2.10047	1.67932	A_23_P116898	NM_000014	CTTGTTCTTCACGGTTCTGCAAGATGTCCCAGTAAGAGATCTGAAACCAGCCATAGTGAA
A_24_P119685	0.1938	0.00717403	3.62514	-2.10142	1.903	A_24_P119685	NM_052843	ACGGGCCCTTCTTACCTCACTCAACTTCAGCCAGGAGGACTGGGTGGTGCTTGCAATGTT
A_33_P3223607	0.1938	0.00718638	-3.62392	-2.10301	-0.818984	A_33_P3223607	NM_001144026	GAGATGGAGGACTGATCCTGGAACGTGAAGCAGCTTTCAATAAACCAGCTCCTGGGGATG
A_33_P3404749	0.1938	0.00719687	-3.62289	-2.10435	-1.92072	A_33_P3404749	NM_001103184	TTTGTTTTTGCTCATCTCTTTCTGAGGTCATCTGCAGAGAGTGCCCCATGCCTTCTTTAA
A_33_P3257553	0.1938	0.00719951	-3.62263	-2.10469	-1.31711	A_33_P3257553		AAGAAGGAAAAACTGACAGAAGAGTAAGTAAGGCCTCTGTAGGGCTACAAGGGGTTTGTG
A_33_P3356711	0.1938	0.00720322	-3.62227	-2.10517	-0.562349	A_33_P3356711	NM_198267	GTATGTATCAGTCCTTATTTAGAGACTGCCTGCTTTTTAATTCATATAGCTCTTTGGTTC
A_23_P355776	0.1938	0.00720382	-3.62221	-2.10524	-2.25379	A_23_P355776	NR_040415	AAGAAAGACAAACATCCTGATCCATATGAATTCCTCTTATTAAGAAAAATAAAGCATCCA
A_33_P3279526	0.1938	0.00721951	3.62067	-2.10725	2.88918	A_33_P3279526		TTCTCGAGATCGAGTTCAAAAAAGGGGTCTTCTTGAAGGTTACCAACGTCAAGGATGGCA
A_33_P3362737	0.1938	0.00723376	-3.61928	-2.10907	-1.62654	A_33_P3362737	AK124695	GGTGAACCCAACAGGTCATCATTCCGCTCTGCTGAGGCTGCTGCTTTTGCCTCACAATGA
A_33_P3293164	0.1938	0.00723611	3.61905	-2.10937	1.24297	A_33_P3293164	NM_001275	CTTTTGGTGAAAGCTGAGAACTCCTGACTGTAACATATTCTGTATGAACTTTATCTAAAG
A_33_P3593774	0.1938	0.00723673	3.61899	-2.10945	2.43896	A_33_P3593774	NM_003629	CTGATGGTGCATTCTTAATTCGTGAGAGTAGCAAGAAAGGATGCTATGCTTGCTCTGTGG
A_23_P124190	0.1938	0.00723817	-3.61885	-2.10963	-0.826747	A_23_P124190	NM_130390	GAAGCTGAGAAGCTGGAAGCTGACATCAGAGAAGAGAAAACTTCCTGGAAGTATCAGGTA
A_23_P377339	0.1938	0.00725065	-3.61763	-2.11122	-1.48904	A_23_P377339	NM_144645	ATTGCATTGCTTGCAAAGACCTGGTACACAAACCTAGCCAATATCAAGTTGCCTTTCTTG
A_24_P22079	0.1938	0.00725798	-3.61692	-2.11215	-1.31454	A_24_P22079	NM_002015	CAGGGAAAGGCATCTGGTCTGTCTGGAAAGCAAACATTATGTGGCCTCTGGTAGTTTTTT
A_32_P218228	0.1938	0.00725962	-3.61676	-2.11236	-0.74594	A_32_P218228	NM_001002034	AGGGGCTTGTAGCTTTTTTACGTCAACGAAATGCCCTCCTGTACTCTGTCTTCAGCAGCC
A_24_P391260	0.1938	0.00726486	-3.61625	-2.11303	-1.17944	A_24_P391260	NM_004339	TGGGGAGTTTGTTGGGTGAACTTTGAGGCGCTGATCATCACCATGTCGGTAGTCGGGGGA
A_23_P70991	0.1938	0.00726781	3.61596	-2.1134	1.40511	A_23_P70991	NM_006303	GCTGTCAACGCAACCCTTATAGATAGCTGGGTAGATATTGCGATTTTTCAGTTAAAAGAG
A_23_P167276	0.1938	0.00726804	3.61594	-2.11343	1.91594	A_23_P167276	NM_001040202	AACACTTCTGTATGTCAGTCAGCATTTAATGACCACCTACTGTGTGCACAGCACTACTGG
A_23_P27424	0.1938	0.00727032	-3.61572	-2.11372	-0.728548	A_23_P27424	NM_133460	TGTAAAGTGTGGCCCATTTTCTAACATTTTTATTTTGCATACCCTCCCCTCTCTTCTCGA
A_33_P3230588	0.1938	0.00727762	-3.61501	-2.11465	-0.723885	A_33_P3230588		GCAGTATCATTTCGTCAGCAAGGCCATCCATTGAATAAATGAAAGCATTTAGCTTTTTTA
A_24_P159948	0.1938	0.00728202	3.61458	-2.1152	1.23613	A_24_P159948	NM_003224	GTGGGCCTAAACATCGGCACTGTGGATGTGGGAAAGGCTCGGCTCATGTTCTGGGACTTA
A_32_P231086	0.1938	0.00728742	-3.61406	-2.11589	-1.04027	A_32_P231086	NM_198181	ATAAATGACTAGGAATGACCTTCAGATAGCGTTTAGCAACTGTAACCAATCTGACAATAA
A_23_P203488	0.1938	0.00729643	3.61319	-2.11703	0.955596	A_23_P203488	NM_000543	GTGTACCAAATAGATGGAAACTACTCCGGGAGCTCTCACGTGGTCCTGGACCATGAGACC
A_23_P121222	0.1938	0.00729674	3.61316	-2.11707	1.06964	A_23_P121222	NM_020165	GAGCATGTCAAACAAAATAGGAGCTCACATGGATATATTTATGTCACTGAGTTGTCAGAA
A_23_P41267	0.1938	0.00730268	3.61258	-2.11782	2.33543	A_23_P41267	NR_026854	ACAATTAAACTGTGGAAGAGTGACTGTTAAGTCCCTTTGCTCCCACATGCGATAGACCGT
A_23_P49145	0.1938	0.00730809	3.61206	-2.1185	6.21672	A_23_P49145	NM_152338	GCACTGTGATGAGGAGTAAGAACTCCCTTATCACTAACCCCCATCCAAATGGCTCAATAA
A_33_P3239184	0.1938	0.00731029	3.61185	-2.11878	1.13925	A_33_P3239184		ATGACCACAGCCCCTCTGGGAAACTGGCGTGACAAACATCATCCCTGCATCTACTGGCAC
A_23_P60565	0.1938	0.00731336	-3.61155	-2.11916	-0.89069	A_23_P60565	NM_005649	AAACCAAAGCTCATCGAAGAATACATCCTTGAGAGAGATGTAATAAATGTAATGGATGTG
A_23_P17287	0.1938	0.00731996	3.61091	-2.12	1.19295	A_23_P17287	NM_001039613	TGGGAGATGGAGACCATTAGCCAATCACAGGAGACCCAAATCTGCTTGTTATCTACAGAA
A_33_P3248439	0.1938	0.00732383	3.61054	-2.12048	1.58833	A_33_P3248439	NM_033446	CTTGTACTTGGCAAGGGAAGTCCACTGTGTGATTGTCTGTATTCTTAATATAATTTGTTA
A_33_P3265739	0.1938	0.00732881	3.61006	-2.12111	0.788626	A_33_P3265739	NM_198719	CCATGACCAAGTCAGGATTTCTTAATATTTCTTTTCTGGCAGCATATACAAAGGCAAAAT
A_23_P318943	0.1938	0.00733891	-3.60909	-2.12238	-1.42205	A_23_P318943	NR_038859	TCTGAACATCACAAGGAACCACGTGGGAAAACAGGACTTCGTGGCGTGCCCTGGCAGACA
A_23_P31798	0.1938	0.00733955	3.60903	-2.12246	3.47653	A_23_P31798	NM_000015	AGACGTCTCCAACATCTTCATTTATAACCACATCATTTTGTTCCTTGCAGACCCCAGAAG
A_23_P76731	0.1938	0.00735082	3.60794	-2.12388	1.26225	A_23_P76731	NM_014226	TATATGAATCAAAACAAACGAGCAGGCATTTCTGTGATGTGTTGGGCGTGGTTGGAAGGT
A_32_P524904	0.1938	0.00735492	3.60755	-2.12439	0.877829	A_32_P524904	NM_001136485	GGCTGAGCACTCTGTGCTGAAAACCTTTGAACCTCACGGTGTCCTGATGAAGGAAGCAGA
A_33_P3315504	0.1938	0.00735914	3.60715	-2.12492	0.798596	A_33_P3315504	NM_153332	AAGCTTCCAAAGCCCGTAAATTTGTTAATCTAGAGCAGGGGTCAGCAAACTACCACCCAT
A_33_P3574055	0.1938	0.00736203	-3.60687	-2.12529	-0.79377	A_33_P3574055	NR_036592	GGACACTTGAACATTAAACATCCTGAAGAATTTTGGAATGACAGGTTACAAGTGAACATA
A_33_P3291650	0.1938	0.0073931	3.6039	-2.12917	2.50794	A_33_P3291650	AY271360	ATTTGTATTGGTTTCTGCAGAAAGCCAGGCCAGTCTCCACGCTCCTGATCTATGAAGTTT
A_24_P401174	0.1938	0.00740478	-3.60278	-2.13063	-1.22129	A_24_P401174	NM_015202	AGAAGTCGAGTTCTTTGACTTGAATGACACAAAGCTTTATGTGTCGCCCCACGATGTGGA
A_23_P503233	0.1938	0.00740829	3.60245	-2.13107	1.22316	A_23_P503233	NM_080738	AATGGTTGGTGTGTCATGGTGCCTCATCATTCTGGGGAGACTGAAAATACCTTCATCACT
A_33_P3305958	0.1938	0.00740925	-3.60236	-2.13118	-1.34019	A_33_P3305958	NM_001172631	ATTCTCTGGCTGAGGAAGATGACATTAGAACTGAAATGCCACACTGTCACCATGCACATG
A_32_P129950	0.1938	0.00741061	-3.60223	-2.13135	-0.847051	A_32_P129950	NM_001012754	TCAGGGTTTGTTTTTAAGCCAGGACAAGAAGTGCAAATGCCTCTTTGAAGCAATTTAGGC
A_23_P144959	0.1938	0.00742394	3.60096	-2.13301	1.1079	A_23_P144959	NM_004385	ACTTCCTGTGCCTTTCCTATCACCTCGAGAAGTAATTATCAGTTGGTTTGGATTTTTGGA
A_32_P109572	0.1938	0.00742779	-3.6006	-2.13349	-0.560244	A_32_P109572	NM_001533	AGGTGCCTAGGAAGAGTCCCATCTGAGCAGGAAGGTATTTCTCTTTCCTTTATGCCATTT
A_33_P3352038	0.1938	0.00743183	3.60021	-2.13399	2.54838	A_33_P3352038	NM_001164462	GGAAGAATCTACCACTTTCCAGAGCTGGCCAAGCTCAAGTGACACAACACCTTCACCTCC
A_23_P167509	0.1938	0.00744136	3.59931	-2.13517	0.63828	A_23_P167509	NM_001037332	ACATTACCTTCAGGAGACTTGATCCCAGTAGACTGAGGTCTTCCCTTTCAGCAGAAAGAT
A_33_P3321923	0.1938	0.007442	3.59925	-2.13525	1.40882	A_33_P3321923		ATCATAGAAGGATTCATGACCACAGTTCACACCATCACTGCCACCCAGACTATAAATGGC
A_33_P3368636	0.1938	0.00744254	3.5992	-2.13532	1.25123	A_33_P3368636		GGGGCTACACTGAACACCAGGTTGTCTCCTCCGACTTCAACCGTGACACTCATTCTTCCA
A_23_P36658	0.1938	0.00744601	3.59887	-2.13575	0.862528	A_23_P36658	NM_145791	TTTTTTGTTGGATATGGAGTTACTCTTTCCATGGCTTACAGGTTGCTGAAAAGTAAATTG
A_24_P2648	0.1938	0.00745582	-3.59794	-2.13697	-1.9558	A_24_P2648	NM_005401	TGGACGAGAGGTTCAGAACCCTGAAGAAGAAACTAGAAGAGGGAATGGTGTTCACAGAAT
A_24_P391368	0.1938	0.00745717	3.59781	-2.13713	0.854673	A_24_P391368	NM_013236	TCTCATCTCATTCGTCTGATTGGAAATCTGTGTTACAAGAATAAAGATAACCAAGACAAG
A_33_P3474250	0.1938	0.00745835	-3.5977	-2.13728	-0.666174	A_33_P3474250	AK091052	TAGCATTTGTGTGTGTCTGTGGGTGTGTATGCATGTGTGTGGAAGCTATACAAGGAAAGC
A_23_P21134	0.1938	0.00746548	-3.59703	-2.13816	-0.869411	A_23_P21134	NM_004083	GGAAGTGTATCTTCATACATCACCACACCTGAAAGCAGATGTGCTTTTCCAGACTGATCC
A_33_P3391476	0.1938	0.00747261	3.59635	-2.13904	1.102	A_33_P3391476	NM_001130042	TGTTAGCTAATGTAAATCTTAGTAAAGACTTGAGTCTTCTGTCACATGGAGGACGAGTGA
A_33_P3364348	0.1938	0.00747692	3.59595	-2.13957	2.27907	A_33_P3364348	NM_020647	CTTGCTGTGAAAAAGAACTCCCTACCTGTGAGTTCCTTTATTTATAATTCTTGAAACCAA
A_32_P143048	0.1938	0.0074825	-3.59542	-2.14026	-0.631873	A_32_P143048	NM_004799	TGGATGATGACAAGAACGTTAGCAAGGGTGTCTAAGTCCTATAGATGGGAAGTCCATGGA
A_33_P3417670	0.1938	0.00749077	-3.59464	-2.14128	-1.02245	A_33_P3417670	NM_004727	TTCCTGATAATCAGTGTGATGTTAGAAGATCGAATCATATCCTGTCCTGTATCTGTCTGA
A_23_P90320	0.1938	0.00749198	-3.59453	-2.14143	-1.376	A_23_P90320	NM_013359	AGTGGAGAAAAGCCATTGAAATCTGGAGTGTGGGAAGAGATCTACTCAGAATTCACAGCT
A_23_P208208	0.1938	0.00750304	-3.59349	-2.14279	-1.28534	A_23_P208208	NM_023074	CAGTCAGTCTATGGTGTATTTTTTCTAGTAGCCTGAACTGACTGAAAGAAAATCATGAAC
A_23_P1519	0.1938	0.00750527	3.59328	-2.14307	2.51369	A_23_P1519	NM_004910	TGGAGAGAAGGTGGATGTCTACATCATGACGCAGCCGCTGTCGGGCAAGTGGATCCACTT
A_23_P98205	0.1938	0.00750974	3.59286	-2.14362	1.25642	A_23_P98205	NM_003654	TGCCCCTTTTTTGTCTCTGAAATTTGCACTACGTCTTGGACGGGAATCACTGGGGCAGAG
A_32_P95223	0.1938	0.00751293	3.59256	-2.14401	1.16797	A_32_P95223	NR_003262	CAGCCCTATTACCTGAACCTGATGGAGCTCTTCCAGCAGAATTCTTATCAGACTGAGATT
A_33_P3317460	0.1938	0.00751525	-3.59235	-2.14429	-2.30851	A_33_P3317460		ACGGGGCATAAGACTTGATGTCCTTTGAGAAATAAGGGCCTTAATTTGTACTGTCTGCGA
A_33_P3349289	0.1938	0.00751818	3.59207	-2.14465	0.94508	A_33_P3349289	NR_002222	CTGACTAGAGTACTAATAAATATGGACCATTTAGAAAAGAGGTCTTCTTGCATCTTACAC
A_23_P257355	0.1938	0.00752194	3.59172	-2.14511	3.05489	A_23_P257355	NM_000531	ACTGCTTGCCCAGAAAGCCAGAAGAAGTGGATGATGAAGTCTTTTATTCTCCTCGATCAC
A_23_P170608	0.1938	0.00752422	3.59151	-2.14539	1.45699	A_23_P170608	NM_022117	ATGATGACGACAGAGACATTGAGTACTATGAGAAAGTTATTGAAGACTTTGACAAGGATC
A_33_P3805090	0.1938	0.00752625	-3.59131	-2.14564	-1.16232	A_33_P3805090	NM_020840	GCATCCTGTTCAAAACATCTTTCCAGACATTAACTTACACATTGTATAAAACCGACCAAA
A_23_P398275	0.1938	0.00752717	-3.59123	-2.14576	-2.1113	A_23_P398275	NR_027001	GGAGTGAGGCAAAACACAGGGTCCTGAGGTCTGGGGACCAAGCAATGTCCTCTGGTGAAA
A_23_P44363	0.1938	0.00753177	-3.5908	-2.14632	-1.47339	A_23_P44363	NM_020753	GCAGAGAGAAATGCATATATTTTAAATGGAATTTATTCTATCAACTGCCTGAGAGGACAC
A_23_P53345	0.1938	0.00753781	-3.59023	-2.14706	-1.11072	A_23_P53345	NM_020183	GTAAACTGCAGGAGTATGTCAAATAAGGAGTTGTTTCCACCAAGTCCTTCTGAAATGGGG
A_23_P147918	0.1938	0.00754524	3.58954	-2.14797	1.18713	A_23_P147918	NM_080388	TGTTCAGTCTCATCTAACCTTCCAATGTCTGATGTTCCTGCCAAATTCCTGCCTGATTCT
A_33_P3303729	0.1938	0.00754921	-3.58917	-2.14845	-1.06675	A_33_P3303729		AGCTCAGTCCCCTCTTTTGTTATCTTGGCTATTTCTCTGGCACCCATGGCTCCCATGGGT
A_33_P3228266	0.1938	0.0075498	-3.58912	-2.14853	-0.618563	A_33_P3228266	NM_000099	AGATCTACGCTGTGCCTTGGCAGGGCACAATGACCTTGTCGAAATCCACCTGTCAGGACG
A_33_P3241433	0.1938	0.00755339	-3.58878	-2.14897	-1.49954	A_33_P3241433	NM_001172674	CCTTACAAATGTAACGTGTGGAAAGTTCTAAAGTCAGAGTTCAAACCTTGCAAGCCATCA
A_33_P3279715	0.1938	0.00755828	-3.58832	-2.14956	-1.13107	A_33_P3279715	NM_152896	CAATCAGCCATCTACATCAGCTCGTGCCCGTCTTATTGATCCTGGCTTTGGAATATATAA
A_23_P136671	0.1938	0.00756166	3.58801	-2.14998	3.83661	A_23_P136671	NM_001074	TCGTCACAAAATGTTGTCTGTTTTGTTTCTGGAAGTTTGCTAGAAAAGCAAAGAAGGGAA
A_33_P3349912	0.1938	0.00756592	3.58761	-2.1505	1.67819	A_33_P3349912	AK125083	GTTTGTATGTCTGTCACATCTTACCATCATCACAAATTGAATATACAACATGTGCCAGGC
A_33_P3319845	0.1938	0.00756884	3.58734	-2.15085	1.07831	A_33_P3319845	NM_001004750	ACTAAGCAGATTCAGAGTGGCATACTTCGTTTATTCTCTCTGCCTCACTCTAGAGCATGA
A_23_P420831	0.1938	0.00756962	3.58727	-2.15095	0.720937	A_23_P420831	NM_052828	TATGCTGCACTGCCTCATTCAGAGATAGATGCCTGCATGGGTCCTGGCGATTATTTTAAT
A_23_P75288	0.1938	0.00757199	-3.58705	-2.15124	-0.552258	A_23_P75288	NM_032810	AGTTGTACTTTGAATGGTGGGGTGGAAGTTTCAGGTGAACAATGGATAACAAAAAGCAAG
A_23_P430948	0.1938	0.00757414	-3.58685	-2.1515	-4.16404	A_23_P430948	NM_032279	CTTGGTATTCCGTGGAGATACACAGTGCCTGCACAGTACAAAATGAAAGCATCTCAGAGT
A_33_P3522525	0.1941	0.00759113	3.58527	-2.15357	0.763855	A_33_P3522525	NM_025196	ACGTGTCTGCTCAGACTCTGCTGACACCAAAGTATTTTAAACAAATAAAAGGTCTTGGGG
A_23_P140450	0.1947	0.00763133	3.58155	-2.15844	1.99397	A_23_P140450	NM_003645	TCTAAGAATACAGGACACCATTGAGATCACTGGAACTTTTAAACACCGCAAAATGACCCT
A_33_P3358582	0.1947	0.00763695	-3.58103	-2.15912	-1.84592	A_33_P3358582	XM_001722818	CCTCAGAAGAAGTAGTGGGAGCAACAGGGCCCTGGAAGGTTCCAGAAGGCCTAAAAGATG
A_23_P203957	0.1947	0.00764101	3.58066	-2.15961	2.91595	A_23_P203957	NM_175861	TAGCTTTTGTAGAACCTTCCAGAATATGTGGGGAAAAAGGGCTATTGCTAAGTGAGCTTT
A_33_P3381127	0.1947	0.00764107	3.58066	-2.15962	1.08158	A_33_P3381127	NM_000043	TGAATGTAATCAGTGTATGTTAGTACAAATGTCTATCCACAGGCTAACCCCACTCTATGA
A_23_P208325	0.1947	0.00764435	-3.58035	-2.16002	-0.63863	A_23_P208325	NM_004234	TAACACAGCAGAAAAGTCTTGTCGGAGTCTGCACAGGAGAGAGGCCTTCCTTTAACAAAA
A_33_P3276713	0.1948	0.0076557	3.57931	-2.16138	1.64533	A_33_P3276713	NM_001010931	TTATCGAGGTCTCATGGATCATACAGAATCAGGCAAGATTTGTCAGCGCTGGGATCATCA
A_23_P87580	0.1949	0.00766845	-3.57814	-2.16292	-0.840103	A_23_P87580	NM_012404	CAGAGCCTCAGTGGGCCTAGAAGTATTGGCAGAAAAGTGTCCAAACCTCATACATCTAAA
A_33_P3226154	0.1949	0.00767356	3.57767	-2.16354	2.94051	A_33_P3226154	AY538254	AGCAGACTACGAGAAACACAAAGTCTACGCCTGCGAAGTCACCCATCAGGGCCTGAGCTC
A_33_P3210909	0.1949	0.00768199	3.5769	-2.16455	0.559287	A_33_P3210909	NM_183352	CCTGCTGACTTACACCGGGGAAGGCCAATGGGAAGTAAAGAAGATCAACAACGCTCACAC
A_33_P3381338	0.1949	0.00768321	-3.57679	-2.1647	-0.961965	A_33_P3381338	NM_019105	AGTTCTCGGTGCCCTTCACGGAAATGAAGCTGAGACCAAGAAACTTTCGCTCCCCAGCGG
A_24_P349821	0.1949	0.00769758	-3.57547	-2.16642	-0.634288	A_24_P349821	NM_004294	AGATGCTCTGGAAGCATAAAGCACTACAGAAATATATGGAGAACCTGAGTAAGGAGTACC
A_33_P3223503	0.1949	0.00772783	-3.57271	-2.17004	-1.29678	A_33_P3223503	NM_023037	ATCCGGGACATGATCCGCAGGGCCCAGAGTTACCGAGTCCTCACTACTTTTCTTCCAGAC
A_23_P406341	0.1949	0.00773184	3.57235	-2.17052	1.58865	A_23_P406341	NM_001001936	AAGCTGAAGCACTAATCCCACTAAGTTAAAGACTTCTTTCCAGTCCAAGGCAGGCCTGAA
A_23_P412562	0.1949	0.00773708	3.57187	-2.17115	0.857704	A_23_P412562	NM_174896	GAGCAATCACTTGGCTGAGAACCATTCTGCAGACTTTGACCCCATTGTCTATGCTCAAAT
A_23_P90679	0.1949	0.00774153	3.57147	-2.17168	2.09741	A_23_P90679	NM_018571	ATTGCCTCCAGTGTTACCTTGGACTGAGCCAGAATGTGATTTTCCTGATGAAAAAGACTC
A_23_P74581	0.1949	0.00774306	3.57133	-2.17186	0.588293	A_23_P74581	NR_024127	ACATGTAAAGCTGTCCTCATTTGTGACTATGGACCTATGGAGTTGGGACAATCTCTATGG
A_33_P3297525	0.1949	0.00774889	-3.5708	-2.17256	-1.7226	A_33_P3297525	XR_132563	CAAGGAAGCTCTTACCAAAGTCATGGAGAGCAGGCAACATGTGGCAGAAGGGAAGACAGA
A_33_P3352148	0.1949	0.0077491	-3.57078	-2.17258	-1.078	A_33_P3352148	NM_001122772	TTTTTCTGGCTAAAATAGTTTGCAAAGGACCAGGTAATTGGGGAGGGGAGAGAGGTGGGG
A_23_P122579	0.1949	0.00774976	-3.57072	-2.17266	-0.570057	A_23_P122579	NM_001350	CAGAGGAGCCCTTCACCACTGTCTTAGAGAATGGAGCAGGCATGGTCTCTTCTACTTCCT
A_23_P149375	0.1949	0.00776484	3.56935	-2.17445	1.47659	A_23_P149375	NM_053055	ATACAAAGAGGATTCAGTTTCCATCTTCTCAACTTTTTAACACAGAAACACTTCCTGCGA
A_23_P154605	0.1949	0.00776783	3.56908	-2.17481	1.51696	A_23_P154605	NM_018837	AACCTAATAAGAAATCCCAATTTTCAGGAGTGGTGGTGTCAATAAACGCTCTGTGGCCAG
A_24_P602507	0.1949	0.00777055	3.56884	-2.17513	1.2948	A_24_P602507	NM_001013619	CCAGAATCGAAACCGAGAGATTGTTGAGCATGTCATTCATCTGTTCAAGGAGGAAGTAAT
A_33_P3408953	0.1949	0.00777337	3.56858	-2.17547	2.3865	A_33_P3408953	NM_199127	ATCACACCCAGATCGCATCCACCTTCATCGCTGTGGTGCAAGCCATCGTCCGCACGGCTG
A_23_P372334	0.1949	0.00777731	-3.56822	-2.17594	-0.545185	A_23_P372334	NM_144716	TTCTGAGCAGAGACTCCCTGCCCATCAAGTCTGAAACCCCCATGGATGAGGTCAGCTCCT
A_32_P113508	0.1949	0.0077779	-3.56817	-2.17601	-0.669098	A_32_P113508	NM_030803	AGCAGCGCCATCTTTCCGTTTCAGGGGTTGTGATGAAGGCCAAGGAAAAACATTTATCTT
A_23_P384748	0.1949	0.0077814	3.56786	-2.17642	1.94248	A_23_P384748	NM_172069	TGGGTTACAGAAGAGTTTCTAAGTTCCTAGAGAGCCATTTAATAATTAGTTGGTGAGCCA
A_23_P29384	0.1949	0.00778233	-3.56777	-2.17653	-0.718866	A_23_P29384	NM_033210	CCCATTTTCGTTGGCTGGCAGGTTGAGATGTTTTTCTTAAACACTGCCTGTCAGTGTGAA
A_23_P393034	0.1949	0.00780084	3.5661	-2.17873	2.82213	A_23_P393034	NM_005329	GGGAAGAGCCTTTATACAATTGGACGCATTTTGGTTTTTCCTCATTGAGAATTCAAATCC
A_33_P3231472	0.1949	0.00782476	-3.56395	-2.18155	-0.832331	A_33_P3231472	NM_014506	TGTCCACCTGTTTGTATCGACTCTGCACTTCCCTCATGAGCAGAAGATAAAACTGTACCA
A_33_P3296577	0.1949	0.00782583	-3.56385	-2.18168	-0.856075	A_33_P3296577	NM_013318	CAGGGTCATTTTACTTTGAGGCTTTTTGTTTTAAAATGTAGCCAAGGTTTTTACAAAGGG
A_33_P3296198	0.1949	0.007845	-3.56214	-2.18394	-0.719091	A_33_P3296198	NM_001164479	GGAGTTCGAGACCTGCCTGGGCAATATAGCGAGACCCCGTTCTCCAGAAAAAGGAAAAAA
A_33_P3223488	0.1949	0.00784753	-3.56191	-2.18424	-2.04377	A_33_P3223488	NM_023037	TGGTATAAAAGGCAAAATGGCATTGAGGATGAATCACATGAATACAGACCAAGAACAAGC
A_23_P119936	0.1949	0.00784811	3.56186	-2.1843	1.94008	A_23_P119936	NM_138938	CAAGTTCACTGACTAGTGCAGGAGGGAAGTCAGCAGCCTGTGTTTGGTGTGCAACTCATC
A_23_P74663	0.1949	0.00784847	-3.56182	-2.18435	-1.25169	A_23_P74663	NM_005681	TGGGCAAAAAGTGATTGGAAGGAAGATACAGCTTTGGCCTGTGAGAAAGCTTTTGTGGCT
A_23_P337726	0.1949	0.00785419	3.56131	-2.18502	0.608962	A_23_P337726	AK131288	CATGGCCATCCCCTTATGAGCGGGCACAGTGATTATAGGCTTTCGCTCTAAGATTAAAAA
A_33_P3589217	0.1949	0.00786001	3.56079	-2.1857	1.14813	A_33_P3589217	NM_001636	AGTACAAGCAGATCTTCCTGGGGGGCGTGGACAAGCACACGCAGTTCTGGAGGTACTTTG
A_23_P369983	0.1949	0.0078622	-3.5606	-2.18596	-0.552866	A_23_P369983	NM_174905	AGATGCTAATGCTATCGGTAATCTCTGGGGAGTCCGTTTAAGGCTTTCCTTGGTATTTGG
A_23_P435521	0.1949	0.00787117	-3.5598	-2.18701	-1.09543	A_23_P435521	NM_145041	GACTCTTTTCAAGTTTTCTACCCTCTGATAAGAAAATTTGGGGATATCCAGTGCCATCTC
A_24_P70993	0.1949	0.00787327	3.55961	-2.18726	0.916634	A_24_P70993	NM_002414	CTAGTTCCTCCGGTAGCTTTTCAGATGCTGACCTTGCGGATGGCGTTTCAGGTGGAGAAG
A_23_P92954	0.1949	0.00789104	3.55803	-2.18934	0.624626	A_23_P92954	NM_000414	TAACCAAAGGCGGAAATATTGGGGCTAAGTGGACTATTGACCTGAAAAGTGGTTCTGGAA
A_23_P163227	0.1949	0.00789638	3.55755	-2.18997	0.968716	A_23_P163227	NM_001015001	CATTAACTCCCCATCGCCAGCTGATGACTCAAGATTCCAAGGAGTTCTGCTCATTCTAAT
A_33_P3365805	0.1949	0.00789917	-3.5573	-2.19029	-0.6369	A_33_P3365805	NM_006493	GGTCTGTGAGGAAATAAGTACAGATACTGACAGGAAGCTTTTATAAACAATTTATTGGAG
A_24_P289208	0.1949	0.00789943	3.55728	-2.19032	3.54358	A_24_P289208	NM_003226	TCCCCAAGCAAACAATCCAGAGCAGCTGTGCAAACAACGGTGCATAAATGAGGCCTCCTG
A_23_P24774	0.1949	0.0079021	3.55704	-2.19064	1.69455	A_23_P24774	NM_000352	CATCCTGAGTGCAGACCTGGTGATCGTCCTGAAGCGGGGTGCCATCCTTGAGTTCGATAA
A_23_P334883	0.1949	0.00790553	-3.55674	-2.19104	-1.14034	A_23_P334883	NM_012309	CGTTCCTGTAACTTGTTCTACATTCCACAGTCTTTACCGTTTTATGTTCAAAATTACAAC
A_23_P111888	0.1949	0.00791279	3.55609	-2.19188	1.6668	A_23_P111888	NM_138455	CAAAGATGCGTTCAAATAGTGCTCTAAGAGTTTTGTTCAGTGGCTCACTTCGGCTAAAAT
A_33_P3216237	0.1949	0.00791364	-3.55602	-2.19198	-0.958021	A_33_P3216237	NM_001159767	TTGGGAATGCTGAACCATTTGAGAAGAGAAACTTGGCTTCTGTTTTCGCAAAGGAAAAAA
A_23_P215318	0.1949	0.00791557	-3.55585	-2.19221	-0.507578	A_23_P215318	NM_014396	AATTTCAGTGAAGTCATTTTGCTTCAGGGGTAAATTATCCTAGTTACCAAGTCCTATTTG
A_33_P3308137	0.1949	0.00792099	-3.55537	-2.19284	-0.959586	A_33_P3308137	NM_199136	CTAAGTGGAAAGGAAAAGCTCCATTGCCATCAGCTACAAAACCTTCATGAAGACTATTGG
A_23_P208238	0.1949	0.00793716	-3.55393	-2.19473	-0.863175	A_23_P208238	NR_023311	CCATACTGGACATAAATCTTACAAATGTCTTAAGTGTGGCAAGGTCTTCAGTCTGTGGGC
A_33_P3297297	0.1949	0.00793941	3.55373	-2.19499	1.07861	A_33_P3297297		TGTTTGTTGACAGAATGACTCCTATAAATCCTGGCATGTCTTCCGTTTTGCCACAGGGAG
A_24_P189533	0.1949	0.00795125	3.55269	-2.19636	1.5206	A_24_P189533	NM_015036	GGGATTAGCCTCTTCCTCATTATGGAGCTGATTTTCTAGTCTGTGGATCAGCTATGCCTT
A_33_P3272352	0.1949	0.0079539	-3.55245	-2.19667	-1.34792	A_33_P3272352		TCAAACAATCTTCCTGCCTCGGCCTGCCAAAGTGCTGGGATTACAGGTGTGAGCCACAGC
A_23_P10025	0.1949	0.00795601	3.55227	-2.19692	2.67534	A_23_P10025	NM_006159	ACATCACCATGTAGAAGAATGGGCGTACAGTATATACCGTGACATCCTGAACCCTGGATA
A_23_P82929	0.1949	0.00795785	3.55211	-2.19713	1.70094	A_23_P82929	NM_002514	TAGGCTGCAAAATTAAATCTAGACATTCTTTTAATGCCACCACACGTGTTCCGCTTCTCT
A_33_P3423859	0.1949	0.00796053	-3.55187	-2.19744	-0.911028	A_33_P3423859	NM_006242	GCTGGGTTGTCCCCCCAAACATATTTTAATATGTTATTTAAAATGATTTTACCCAAGCCT
A_33_P3260614	0.1949	0.00796659	3.55134	-2.19814	0.896944	A_33_P3260614	NM_004573	GACAAGGTCAGCATCATTTGCTCTCCTGAATTTATGAGGTTTATTTATTTTTCTCTTTCC
A_23_P257583	0.1949	0.00797277	3.55079	-2.19886	1.82593	A_23_P257583	NM_015689	CACAAGAAATAACTCTCAGCCTCAAGGGAAAACTTCCTCCTAGTGCAGCCCTATTCTTTA
A_33_P3361891	0.1949	0.00797654	-3.55046	-2.1993	-1.57768	A_33_P3361891	NM_001042575	CAAACTTTGTTCCCTGGATTCATAAATATGTCCCTTCTCTTTTGTAATTGTACCAGTTGT
A_33_P3362359	0.1949	0.00797657	-3.55046	-2.1993	-2.13099	A_33_P3362359		TTCTTCAAGAAATGGAGATGCACAAGAAGCGATTCTCATCTCAATGCCCCAAGAACCCAC
A_23_P422851	0.1949	0.0079811	-3.55006	-2.19982	-1.47818	A_23_P422851	NM_138375	ACCAGCTGAAGTTCCCCTGACTGAAGAGAGCCTGTGGCCATGTAAAAAGAGAATTAAACT
A_23_P385911	0.1949	0.00798182	3.55	-2.19991	1.16102	A_23_P385911	NM_001145314	AAGGCCAAGACCATCTTTTGTACCGTTGGTACAGTAGGCTAAAGGTACGGTGTTCCATAT
A_23_P11968	0.1949	0.0080017	3.54825	-2.20221	3.71161	A_23_P11968	NM_033553	CCTCTGTAGCAACCCGAACTTTCCAGAAGAACTCAAGCCTCTCTGCAAGGAGCCCAATGC
A_32_P46840	0.1949	0.00800648	3.54783	-2.20276	1.82042	A_32_P46840	AK090664	CATCTCTTGGTCTATGACGACGATGTTGGAGAGTTCCTACTCCGTGATAACTCAGTTCTA
A_33_P3356245	0.1949	0.00801371	-3.5472	-2.20359	-1.03899	A_33_P3356245	NM_017879	TTCACACAGGAGAAAGGCCATATGAGTGTGGCAAATGTGGGAAGTCCTTTACACAACACT
A_33_P3383261	0.1949	0.00801533	-3.54706	-2.20378	-0.61905	A_33_P3383261	NM_001102396	GTCCTGTGTATGTGAATGCACACATGTGCACTTAGTTCAAATACTAAAAGTAGCTTTTAT
A_23_P400310	0.1949	0.00802954	3.54581	-2.20541	4.33163	A_23_P400310	NM_032044	CTCTTCCTTTCTGCTAGCCTGGCTAAATCTGCTCATTATTTCAGAGGGGAAACCTAGCAA
A_23_P158096	0.1949	0.00803316	-3.5455	-2.20583	-1.90562	A_23_P158096	AK021957	GACAAAGTTTGGGGAATTTTTGAATTTTCCTAGCATCGCCCTTGTGCTCATCAGGTAATC
A_24_P175427	0.1949	0.00803441	3.54539	-2.20597	1.09417	A_24_P175427	NM_199177	TCTGTGATAGAAGCTCTCAAGGATAATTTCAATAAGACTCTCAATATAAGGACCTCACCA
A_24_P366535	0.1949	0.00804572	3.5444	-2.20727	0.93036	A_24_P366535		CCAACGCCAAGAACTGGGACCGGGACTTCACCATCAACCTAGATTTCAGGGGCCATCTGT
A_32_P213831	0.1949	0.0080489	3.54413	-2.20764	1.65048	A_32_P213831	NM_020704	GGCCCTCAAGGTCAAACAGGCCATGCTGCAACTTTATGTCCTAAAGCTACTAAAGTTACA
A_23_P94860	0.1949	0.00805185	3.54387	-2.20798	1.25154	A_23_P94860	NM_024047	AACAATTTGCATTTAGAGTGTTTCGCATCAGAATAACATGAGTAAGATGAACTGGAACAC
A_33_P3289422	0.1949	0.00805214	-3.54384	-2.20801	-0.567209	A_33_P3289422	NM_001040185	CTAATTTTTGGTGCTGATACTGTATTGTGCAAATCCACTGAATATGTTACTTAGTTCCAG
A_23_P334173	0.1949	0.00806292	3.5429	-2.20925	2.10942	A_23_P334173	NM_002349	TGTGGTTATCACTTTAAGTTTTGACACCTAGATTATAGTCTTAGTAATAGCATCCACTGG
A_24_P49383	0.1949	0.00806296	-3.5429	-2.20925	-0.937032	A_24_P49383	NM_024684	AAGGAAGTTGTTGAGAAGGGTGTACAGACTCTTGTGATTGGCCGAGGGATGAGTGAGGCC
A_32_P178499	0.1949	0.00806943	-3.54234	-2.20999	-0.508357	A_32_P178499	NM_001012984	GGTGAGTGACCACAAGGCCGAGGTGGATAAGTCAACCCAGGTGGACATCGACAAGATGCT
A_23_P76743	0.1949	0.00807635	-3.54174	-2.21078	-2.52871	A_23_P76743	NM_001080464	TGCTGCCTGGTGTCTAACCTGAAGGCGTCCTGCTGCAGTATAAGCCATTCCTTCCTCCCA
A_23_P43276	0.1949	0.0080774	3.54165	-2.2109	1.52198	A_23_P43276	NM_032777	AAAGCTTTGTATTATTCTTCCACATATGCTGGCTGCTGTTTACACACCCTGCCAATGCCT
A_23_P79145	0.1949	0.00807756	-3.54163	-2.21092	-1.36859	A_23_P79145	NM_144694	CTTATAAGTGTCAGGAATGTAGGAAAGCATTCAGCCAGATTGCCTACCTTGCTCAGCATC
A_23_P316960	0.1949	0.0080845	3.54103	-2.21172	1.52982	A_23_P316960	NM_000837	CATCATCAACATCTTCCTGTACATCCTCACCATCATTGGCCGCGCCAAGGAGTAGCCGAG
A_33_P3233841	0.1949	0.00809845	-3.53982	-2.21331	-0.581128	A_33_P3233841	NM_002184	AAACACATCTGGCCTAATGTTCCAGATCCTTCAAAGAGTCATATTGCCCAGTGGTCACCT
A_23_P46639	0.1949	0.00809857	3.53981	-2.21332	1.39815	A_23_P46639	NM_000562	ACTTTTTTCTTTGTTCTGCCAGCTTCCAGGCCTAAGACTAGGTTTTGCTGTCTACAGCCA
A_33_P3513023	0.1949	0.00810611	3.53916	-2.21418	1.50484	A_33_P3513023	AK127961	ATAAAATGACTTACCTATTTATTTAGTCCTCCAGCTCTTTTATTTAGCGTCCAGGTGCTG
A_33_P3211198	0.1949	0.0081162	-3.53829	-2.21533	-1.93136	A_33_P3211198	NM_001010980	GCAGATGCTGCCTTATTTGGCCACTGAAACAATCAAAGCTAATAAATGCTTAAAGAAAAA
A_23_P56680	0.1949	0.0081185	3.53809	-2.21559	1.41671	A_23_P56680	NM_001002258	TGAAGCTATGGGTCTCTTTTGTTTGATGGTTGCTTTCTTGATTTTGTTTGCCATGTAACA
A_33_P3220390	0.1949	0.0081235	-3.53766	-2.21616	-0.92797	A_33_P3220390	BC028180	GTTGTTTGATCCCAAAGGATTAGCTTAACATTATCAAGGACTAGCATAACTGTGATTATG
A_33_P3376434	0.1949	0.00814622	-3.5357	-2.21874	-0.566411	A_33_P3376434	NM_001080517	ATTAAGCTCAGCACTCTCTAAAGGAGCAACAGTTTACAGCCCTTCCAGATACAGCTACCA
A_23_P41390	0.1949	0.00815348	-3.53508	-2.21956	-1.78015	A_23_P41390	NM_018986	GCTGGAGTTTGACGAGGAGACCCTTTATACGTGAAGGTGTACCTGGTGCTCGGTGACATC
A_23_P8452	0.1949	0.00816112	-3.53442	-2.22043	-0.967704	A_23_P8452	NM_001040167	AAGCGAATGATAAGGGAAAAGTTCTCAGGGAATTGAAGTGTTGTTGCTATGGTGACGTCC
A_23_P76245	0.1949	0.0081635	-3.53422	-2.2207	-1.52394	A_23_P76245	NM_014191	CATGCCGTGATCAGAAGTCATGCATGAGATCCATACACCACAGGACACTACTAATCTAGT
A_33_P3370094	0.1949	0.00816475	3.53411	-2.22084	3.29897	A_33_P3370094	NM_007289	ATGAATCCAGAAAAGAAGTGCCGGGTTTGGTGATCTTCAAAAGAAGCATTGCAGCCCTTG
A_24_P234116	0.1949	0.00816481	-3.5341	-2.22085	-1.04179	A_24_P234116	NM_017860	GACTGGAACTGAGAGTAAATTGGGAATGTATGACCAATCTTAGACCCTGAAAAATGGCAG
A_23_P119418	0.1949	0.00817039	-3.53362	-2.22148	-0.698959	A_23_P119418	NM_003796	TCGCAAATCCATCCTGAAGTCTCGAAGTAGAGAGAATAGTGTGTGTAGCGACACTAGTGA
A_23_P46182	0.1949	0.00819427	3.53158	-2.22418	0.855434	A_23_P46182	NM_001012	TGCTAGAGGGCAAAGAGTTGGAGTTCTATCTTAGGAAAATCAAGGCCCGCAAAGGCAAAT
A_24_P190541	0.1949	0.00819889	-3.53119	-2.2247	-0.590518	A_24_P190541	NM_018963	TTCAAAGTTTAGACCTGATACTAGTTCCAAATCATCAGATTTGGGATCTGTAACTGAATC
A_23_P155441	0.1949	0.00820442	3.53071	-2.22532	0.991292	A_23_P155441	NM_052859	AGTCCTGCTCGGGACATTTGCCCTCAGTGGTGGGGTTACTGCTGTTTCGGAGGTATTCCT
A_23_P103803	0.1949	0.00820683	-3.53051	-2.22559	-1.131	A_23_P103803	NM_052939	AAGAGCATGAGGAACTTACAGTCCTCTATTCAGAACTGAAGAAGACACACCCAGACGACT
A_23_P500300	0.1949	0.00821092	3.53016	-2.22605	1.58083	A_23_P500300	NM_033229	AGCCAGCGGGCTTTCGGGGAAAAAAAAGAAAAAGACATCTAAAATAAAATGTTTAAACTG
A_33_P3345344	0.1949	0.00821384	3.52991	-2.22638	0.943691	A_33_P3345344		GACTGTGCAAAACTGGATCATATCGAAAAGTCTGCCTGATGTTACTGAAAGGAAAGAAAA
A_23_P26358	0.1949	0.00822101	-3.5293	-2.22719	-1.29047	A_23_P26358	NM_015092	ATTTGTCGAATGTACCGAGCAATTAGAATTGTTACCAGGAGAAAATATCAATCTACTTGC
A_33_P3318596	0.1949	0.00822205	-3.52921	-2.2273	-1.0329	A_33_P3318596	NM_003419	TGTGGGAAGGCTTTTTATAGTGGCTCAAGCCTTACTCAGCATCAGAGAATTCATACAGGT
A_23_P5211	0.1949	0.00822981	-3.52855	-2.22818	-1.17855	A_23_P5211	NM_024690	AGCATCAAGAGTTATTTTTCTGACTGTCAAGTTTCAACATTCAGGTCTGTCCCCAACAGG
A_33_P3370163	0.1949	0.00823248	3.52832	-2.22847	1.08499	A_33_P3370163		AGTCACGGAGAAGCTGGCCCATGCCAGGACTCACCTCCGCCTTCTCCATGACTTGAAAAT
A_23_P57868	0.1949	0.00825711	3.52623	-2.23124	1.77473	A_23_P57868	NM_000666	TGCACGACCACGATGAACGGCTGCATGAGGCTGTGTTCCTCCGTGGGGTGGACATATATA
A_33_P3283126	0.1949	0.00825823	-3.52614	-2.23136	-3.09276	A_33_P3283126	AK129960	TTAGAAGAACAGATAAGGCAGACCAGTGAGGACTCGAGAGCCCTAAGGGAGCTCATGGAG
A_24_P416177	0.1949	0.00826642	3.52544	-2.23228	0.982905	A_24_P416177	NM_001114	CCACTGTATACTTTGTGTATATAATAGGTCAGTGTAAAGAAATATGATTTGAGGTGGTGC
A_33_P3862375	0.1949	0.008267	3.52539	-2.23234	1.11454	A_33_P3862375	NM_001080481	GCTGTGAAATGTATCAACCCTCATCTAATTTTTGTAGTACAAAATGACATCCTGATTCCT
A_24_P655849	0.1949	0.0082699	3.52515	-2.23267	0.86904	A_24_P655849	NM_001127217	GCTAGATGATATTTTAATAGCTGCGAGTGCTTTGGAACTATAAAGATGTCACTACTTAAC
A_33_P3396370	0.1949	0.00827036	3.52511	-2.23272	1.69596	A_33_P3396370	NM_032489	GGGCCACGGTGGGAGCTGCGCCCTCCTTAAAAGATGACTTTACATAAAATGTTGATCTTC
A_24_P242688	0.1949	0.00827104	3.52505	-2.23279	1.4515	A_24_P242688	NM_000182	GGGTGTGAAGAGGAAGGATTTGAATTCTGACATGGATAGTATTTTAGCGAGTCTGAAGCT
A_33_P3337540	0.1949	0.00828423	3.52394	-2.23427	1.45657	A_33_P3337540	NM_000874	CCCTGTGCCCCAGTGATTAAGTTTTATTATGTAGAAAATAAAGAGCAAACAGTACAGCTG
A_32_P377008	0.1949	0.00828572	-3.52381	-2.23443	-1.2796	A_32_P377008	XR_132685	TGGCGAGAGAAGATAATGACCCAAATAGAGATGAGGTCCCAAGGGCCCAACTTCCCACAC
A_23_P37702	0.1949	0.00829217	3.52326	-2.23515	1.94506	A_23_P37702	NM_003294	CATAATGGAAAACCACATTTGTGACGCAAAATACCACCTTGGCGCCTACACGGGAGACGA
A_23_P16743	0.1949	0.00829687	-3.52287	-2.23567	-0.689271	A_23_P16743	NM_002410	TTTAAATCAGAAGATTGAGCCATACATGCCATATGAATTTACGTGCGAGGGGATGCTACA
A_23_P319783	0.1949	0.00829819	-3.52276	-2.23582	-3.61269	A_23_P319783	NM_206996	TTGGAGTCTTCATGTCTCGTAAAGTTTCTCCACATTAGGTTTCTTCTCGGTACAACTCAA
A_24_P122137	0.1949	0.00832364	3.52061	-2.23865	1.5216	A_24_P122137	NM_002309	CATTTCCCTGCAGATGGTACAGATGTTCCTGCCTTAGAGTCATCTCTAGTTCCCCACCTC
A_24_P940666	0.1949	0.00832637	-3.52039	-2.23895	-0.754134	A_24_P940666	NM_004774	GAGGTTGGTGACTCTTGAAAGATTTTCTTTCTTCAGGCCTAGATCAGAAAATTAAGTGCA
A_23_P500010	0.1949	0.00833083	3.52001	-2.23945	3.51562	A_23_P500010	NM_145894	CCCTTCTAAGACCCACGAGCGGGGTGAGAGAAGTGTGCAATAGTCTGGAATAAATATAAA
A_23_P67980	0.1949	0.0083339	-3.51975	-2.23979	-1.27159	A_23_P67980	NM_003709	AGCACTATTGGAATTATTTCCCGCTGTTGCCAATGGAAATCAAAGAAAATGGATGTGACG
A_23_P65584	0.1949	0.00833542	3.51963	-2.23996	1.23151	A_23_P65584	NM_182476	CATGGATGAGGAAAAATTTGTGGATGCCGTTAACTCTGCCTTTTGGAGTGATGCTGACCA
A_23_P98092	0.1949	0.00833584	3.51959	-2.24001	1.72254	A_23_P98092	NM_000274	TAATGTAATGGCATCTATATTCAGTTGAAGTGTTTTGATGTGCATGTGTACTTCCTAAGG
A_23_P13899	0.1949	0.00833906	3.51932	-2.24036	1.19132	A_23_P13899	NM_002046	GCCTTCCGTGTCCCAACTGCCAACGTGTCAGTGTTGGACCTGACCTGCCGTCTAGAAAAA
A_33_P3417328	0.1949	0.00834951	-3.51844	-2.24152	-1.24123	A_33_P3417328	AK127929	CTGAATATGACATCCAATTGGCCAGAGGGTTGCTATCTGGGATGTTTCTATTTGCCACAA
A_23_P14124	0.1949	0.00835443	3.51803	-2.24206	2.78815	A_23_P14124	NM_206827	CATTTGTGCAGCTAAAAGACTGGGCTTCTCGCTTTTTAATCACACATTCAGAGTTTATTT
A_33_P3303015	0.1949	0.00835719	3.5178	-2.24237	1.08538	A_33_P3303015	NM_001013	ATGAGGGCAAGATGAAGCTGGATTACATCCTGGGCCTGAAGATAGAGGATTTCTTAGAGA
A_23_P379327	0.1949	0.008362	-3.5174	-2.2429	-0.7395	A_23_P379327	NM_001040450	GAAGGAAACAAAACAAAACAAAACTCACTCAAAACCAGCAGTGCTGCTATCAGATAAGTA
A_23_P414913	0.1949	0.00836342	-3.51728	-2.24306	-1.67081	A_23_P414913	NM_022343	TTAACAGCAGGCATCTGGGCAGGCCAGTCCTCAAAGCAGCTCCTGAAGGTCTGTGTTGCA
A_33_P3280646	0.1949	0.00836447	-3.51719	-2.24317	-2.43088	A_33_P3280646	NM_001178065	GGATTAAACGAGATAATGTATATAAAGTACTTTAGCCTGGTACCTAGCACACAATAAGCA
A_33_P3350207	0.1949	0.00837628	-3.5162	-2.24448	-0.763625	A_33_P3350207	NM_017885	ATGGGAAGGGAGGCATCCCACCCCCAAGAAGAACTGAATAAAGATTGCTGAGCAAAGGAA
A_23_P53193	0.1949	0.00837643	-3.51619	-2.2445	-1.55596	A_23_P53193	NM_206927	GCACCTAAGGAATACTACACAGCATGTAAAAGTCAATCTGCATGTGCTTCTTTGATTACA
A_23_P411833	0.1949	0.00838411	3.51555	-2.24534	0.714999	A_23_P411833	NM_145294	AGCAAGCTGTTGTAAATTTGGCGCCCTGTGAATACTTTCATACCTGTTGCCCTTTTGCCT
A_23_P42087	0.1949	0.00840674	3.51367	-2.24783	1.40176	A_23_P42087	NM_004332	GCTTGATCGTGTTGCTGCCTGTTAACATGATGCCTTTGAAACTCTCCGCCTTTGAAACTT
A_33_P3326275	0.1949	0.00840964	-3.51342	-2.24815	-0.590062	A_33_P3326275	XM_003403750	TTGTTATTATTGCCAAAACAGTCAACTCTTTCTCCAAGGCTTTGGCTCCCCTGGACTCTC
A_33_P3382887	0.1949	0.00841316	-3.51313	-2.24854	-2.2625	A_33_P3382887		CTGCTGCTGCAAAAGTGGAAATGAAGCCAAAAATGAAAACAGGAGAGAATAAATCTTCAG
A_24_P943781	0.1949	0.00841329	3.51312	-2.24855	2.32527	A_24_P943781	NM_024913	GCTTTGTTGTGAGATAACATCACACTGTTACAATGGATTTTAGAGGTTTGTCTTTTTTGG
A_24_P402836	0.1949	0.00841964	-3.51259	-2.24925	-1.47862	A_24_P402836	NM_003441	CTACAAATGTGATGAATGTGGCAAAGCCTTTGGACGGTCCAGGGTCCTGAATGAACATAA
A_23_P212728	0.1949	0.00842825	3.51188	-2.2502	0.517945	A_23_P212728	NM_001199198	TGTACCCTGTTAACAGCCAGTCATTTTGATTTACTTATGGAAATCAAGTGAATAAAAGGC
A_23_P318284	0.1949	0.00843174	-3.51159	-2.25058	-0.516224	A_23_P318284	NM_015141	CAGCCAATCTGTGAATGTAAAAACTACACTGTTGCCTTGCTAGGATCCACCCTCCTATAA
A_33_P3262789	0.1949	0.00843261	3.51152	-2.25067	3.32351	A_33_P3262789	NM_138393	AGCACTACTGGTGCCTGAAACACCTGGCCTGCTAGGAGGCTCCAATAAAGCTAACCCGGA
A_23_P128375	0.1949	0.00843278	3.5115	-2.25069	0.697878	A_23_P128375	NM_032829	TGTCCCACACGATCAAGGCAGGGAAAGATAGGCAGGAGTCCCCTCACGAAGTCCTCAAGT
A_23_P20316	0.1949	0.00845097	3.51	-2.25268	2.41399	A_23_P20316	NM_005181	AGACAGCAAGAATTGAGCTAATAATATGTTTTAACTCTTAACACCAGCAAGAAGTCAGTC
A_33_P3258003	0.1949	0.0084513	-3.50997	-2.25272	-1.56043	A_33_P3258003	NM_152788	AGCCATACCGGGCAGGAACCATCAGAGAGACACACTGAGGAGGCACTCAGAAAATTTTGA
A_33_P3214785	0.1949	0.00845281	-3.50984	-2.25289	-1.03419	A_33_P3214785	AK094801	GGAGTGAAAAGAGAGATGGGGTTGGATTTTTGGTCAACTCCAACTTTAAGAGATTCAGAG
A_23_P170888	0.1949	0.00846967	-3.50845	-2.25473	-2.10375	A_23_P170888	NM_001039350	TTGGGGACGTTCCTAAACACTGAGGGGGAAGACAGCCAATAGCACCCATTAAAAGAAATA
A_33_P3281437	0.1949	0.00847146	3.5083	-2.25492	3.07089	A_33_P3281437	AF035035	TGTCGGATGAGTCAGGGCATTAGCAGTTATTTAGCCTGGTATCAGCAAAAACCAGGGAAA
A_24_P231057	0.1949	0.00847547	-3.50797	-2.25536	-0.718419	A_24_P231057	NM_148894	GGTCATGGAAGAAAAAGATGAATATAGCAGCAGTGAAACTACTGGTGAAAAGCCAGAGCA
A_33_P3324333	0.1949	0.00847623	-3.50791	-2.25544	-0.711588	A_33_P3324333	BC022023	TGAGTTTAAGTTCAGCTTGAGCAACATAGTGAGACTCTTGCCTCTAACAACAATAACACC
A_23_P46429	0.1949	0.00848055	3.50755	-2.25591	2.66832	A_23_P46429	NM_001554	GGAGCACATGTTACTGCTTCATTTTGGAGCTTGTGGAGTTGATGACTTTCTGTTTTCTGT
A_23_P385206	0.1949	0.00848073	-3.50754	-2.25593	-0.541	A_23_P385206	NM_177424	GCACAGTGGCCCAAAGAGCAGCTTCAGAGATAATTCCTTGGTTCTATGATCCCTGTTTAA
A_33_P3212615	0.1949	0.00848104	3.50752	-2.25597	2.26868	A_33_P3212615	NM_006287	CTGCTTTGTTCATTCTCTGTATTCAAAATTAACAGATCATGCTGAAAACCACTCAAACGA
A_24_P367645	0.195	0.00849799	-3.50612	-2.25781	-4.80881	A_24_P367645	NM_152780	CTGAATGGGAAAAATGACACTAGAATGTATACTCCACACATTTTATGCCATATAATGGTG
A_23_P83939	0.195	0.00849854	3.50607	-2.25787	0.761468	A_23_P83939	NM_032796	AATGCTTCAAGAGGAAAATTAGCTGTTCCTGAAATAGAAGAATAATCCTTAACAGTCTGC
A_23_P41194	0.195	0.00850065	3.5059	-2.2581	1.69502	A_23_P41194	NM_153353	GAATCTTATGACCACTCATCTAATGCAGGTTTTGCTCTTGTTCCAGTAGGTCAACAGCCA
A_33_P3330841	0.195	0.0085094	3.50518	-2.25905	1.76827	A_33_P3330841	NM_004507	CCATCATATTTCCTATTATAATTACATCTCATTGTCCTGTGGAGGTGGACATGATAAACA
A_33_P3295578	0.1952	0.0085288	-3.50359	-2.26116	-0.685358	A_33_P3295578	NM_153333	GAGATAAGAAGAGTAAGAAACAAGTTTGTGATGATGCATTGGAAGCAAAGACATTCACGC
A_23_P385427	0.1952	0.00853091	-3.50342	-2.26139	-1.02285	A_23_P385427		AAAGGTCCTCACACCTTACTGTACATAAGATAGTTCATACTGGAGAGAAATCCTACAAAT
A_23_P144807	0.1952	0.00853598	3.503	-2.26194	1.48454	A_23_P144807	NM_001098811	TGGAACTGTGTTGGATTTAAGATACCTTTTCACTCTTCCGTATGTCATGAGCCTTGTGCG
A_33_P3371588	0.1955	0.00855485	-3.50146	-2.26398	-0.985677	A_33_P3371588	NM_023934	CAAAGATTAGCAGGTGGTTGTAAACTACCTTGAGTAGGTTGTAATAAATAGTCTGGCCTC
A_24_P271323	0.1955	0.00855746	-3.50125	-2.26426	-1.76019	A_24_P271323	NM_030777	CCCAAGGACTCTGGCCTCTCGAGTTCTCCTATCTTCTCCATTCTAGATGCTTCCCTTGTA
A_32_P34003	0.1956	0.0085786	3.49953	-2.26654	1.64673	A_32_P34003		GAAGCTGCTGTACAATTAACTTGGAGATCTGAAAATGCTTTTTGTCCTCATTGTTGCAGT
A_24_P147252	0.1956	0.00859306	-3.49835	-2.2681	-0.453576	A_24_P147252	NM_145911	AATGAATGCGGGAAAGCCTTCAGATGTAACTCCCAATTTCGGCAGCATCTGAGAATTCAC
A_23_P164596	0.1956	0.00860389	3.49747	-2.26926	2.21701	A_23_P164596	NM_053003	AACAGGAGGCCATCGGCTATGAGTACTCCGAGATCAACATCCCCAAGTGAGAAACTGCAG
A_23_P66311	0.1956	0.0086064	3.49727	-2.26953	1.72827	A_23_P66311	NM_005223	ACCTGGATGTCCAAGAGAAATGGGGCTTGGAGGACGTCATGTTGATGGGCGACTTCAATG
A_23_P19482	0.1956	0.00862793	3.49552	-2.27184	0.78347	A_23_P19482	NM_013974	ATAGTATAGGAAGTAGAAGGGGAAGGAGGGTTAGATAGAGAATGCTGAATAGGCAGTAGT
A_33_P3235766	0.1956	0.00864585	-3.49407	-2.27376	-1.24727	A_33_P3235766	NM_001076786	CCAGCGTTTTCATTTGGTCCATAACACAATGTATGGAAATGTGAAAGACAATTTTGTACA
A_23_P100583	0.1956	0.00866889	3.49222	-2.27622	1.17096	A_23_P100583	NM_006151	CGCTGCACAGGAAAGTTCCCTTTGGTCCACAGGGCCATTTCAAGCAAGTTCAATGACCTG
A_33_P3319760	0.1956	0.00867029	-3.4921	-2.27637	-1.68236	A_33_P3319760	NM_003564	TCAGATAACCAGCTGCAAGAGGGCAAGAACGTGATCGGGTTACAGATGGGCACCAACCGC
A_23_P389250	0.1956	0.0086784	-3.49145	-2.27723	-1.59916	A_23_P389250	NM_001145010	CTTGTTACCCTCCTAAAGATACAGAAGTTACTGTCACCCTACTGACTTTCTCACCAGTAA
A_23_P84736	0.1956	0.00868644	-3.4908	-2.27809	-1.64635	A_23_P84736	NM_004389	GTGAAAAATCTGGAAGTGTAATGGTAGAACATAAAACTTGTATTGCTTCTGTTTCAGTGC
A_23_P371865	0.1956	0.00868733	3.49073	-2.27819	1.12373	A_23_P371865	NM_152342	TTAGATCGGGTGTCAGAGGACGACCAATCTTAGGGAATTTCCAGACCAATGAGCAAAATG
A_24_P339858	0.1956	0.00869323	3.49026	-2.27881	2.71305	A_24_P339858	NR_026547	CATTCGTTAGATGATTGGAAGTGACTGCCTACGTCTTCTTTCAGGATAAAGCCTCAAGTC
A_33_P3240353	0.1956	0.00869712	3.48995	-2.27923	1.19095	A_33_P3240353	NM_017767	AACCAGAAGCCCCTATAGAGGCCCCAGTCCCAACTCCAGTAAAGACACTCTTGTCCTTGG
A_33_P3274001	0.1956	0.00870375	-3.48942	-2.27993	-0.809003	A_33_P3274001		TACAACAAAATCTAGCACTCAATGAAGTAAAATTCCCTCTCCTTCATCTGCTGCTGCTGC
A_23_P346982	0.1956	0.00870494	3.48932	-2.28006	0.772809	A_23_P346982	NM_173666	AAGTCTACTGCAATTATGTACACATTTTGGCAAGAAGAGGGGATTTTGTTTAGTCTTTGT
A_23_P22224	0.1956	0.00870685	3.48917	-2.28026	0.935451	A_23_P22224	NM_004095	AGGAAGTGGACAAGAACGAACCCTTCCTTCCGAATGATCAGCAGTTCCAGCCCCTCGCTG
A_23_P32233	0.1956	0.00871435	-3.48857	-2.28106	-1.21455	A_23_P32233	NM_004235	CGTTCCAGTGCCAAAAATGCGACCGAGCATTTTCCAGGTCGGACCACCTCGCCTTACACA
A_33_P3221373	0.1956	0.00874022	-3.4865	-2.2838	-1.66141	A_33_P3221373	CB962925	AGACAGGGCTGGGGTTGGAGAGGAATTCCCTAATAGCTGTTATAAATGGAGATATGACAG
A_24_P215882	0.1956	0.00874225	3.48634	-2.28401	2.18094	A_24_P215882	NM_001176	ATCTCCTTCAAGGTCCACAGGGAGATTGTCAGCGGCCTCAAGTGTCTGCACCACACCTAC
A_23_P82334	0.1956	0.00874226	3.48634	-2.28401	0.59461	A_23_P82334	NM_014251	ATGAAAACCACATTGGAGATGTTTAGTAATCATATTGTTACTGGTACCAAGACTACTAGG
A_33_P3252635	0.1956	0.00875159	-3.48559	-2.285	-1.14488	A_33_P3252635	NM_203282	CTGGAACAAGGGAAAGAGCCCTGGAATATGAAGCGACATGAGATGGTGGATGAACCCCCA
A_24_P165656	0.1956	0.00879762	-3.48194	-2.28985	-0.844132	A_24_P165656	NM_005813	GCACTGTCAGAGAATCTGGAGTTGAATGATTATTCCAGATACTGTATAACCTGCATAACT
A_23_P145957	0.1956	0.00880255	3.48155	-2.29037	1.99493	A_23_P145957	NM_022445	GCACTTTTCATTACTTTCTGCTTGACCGGAAGTTGAGGCTTAGCTATGTTTCCATCTTCA
A_24_P754817	0.1956	0.00881192	-3.4808	-2.29135	-1.66344	A_24_P754817	NM_024580	CTTTTTACTTCTAAAGTCCTAGAAGAAAGAGCAGAGAGGGAGACTGAATCCCAAGCGAAT
A_24_P205589	0.1956	0.00881513	3.48055	-2.29169	1.73408	A_24_P205589	NM_007274	AGACCAACATCGTCACAGCTTCCGTGGACGCCATTAATTTTCATGACAAGATCAGAAAAG
A_33_P3267482	0.1956	0.00883324	-3.47912	-2.29359	-0.724449	A_33_P3267482	NM_032435	ATGTTGGCGTGTGTGTGTGTGCATGCATATTAGTAAATGTGTGTTTGCATGTGTGTGTTG
A_24_P397107	0.1956	0.00883548	3.47894	-2.29382	1.47063	A_24_P397107	NM_001789	TGATGAATCATCACCGGTTGTCCCCTTATCTAACTCCATAAAAGTGGGAATTTCAAAAGA
A_33_P3254946	0.1956	0.0088356	-3.47893	-2.29384	-1.21821	A_33_P3254946	NM_024927	CCAAGGGCTACAATGGGTGTGGGTAATTTTCTAGTTTGTTTCTTAATTTATTTGTAGAAG
A_24_P168416	0.1956	0.00883781	3.47876	-2.29407	1.31986	A_24_P168416	NM_181738	TGACTTCAAGGCCACAGCGGTGGTTGATGGCGCCTTCAAAGAGGTGAAGCTGTCGGACTA
A_33_P3232532	0.1956	0.00884142	-3.47847	-2.29444	-1.56444	A_33_P3232532	NM_025191	CCATATTAGCAGACTGGAATGAAGATATAGAAGCATTTGAAATGATGGAGAAGGATGAGC
A_33_P3213493	0.1956	0.00885197	-3.47764	-2.29555	-0.786189	A_33_P3213493	NM_014232	CTCCCAGTTTGAAACAAGCGCAGCCAAGCTCAAGCGCAAATACTGGTGGAAAAACCTCAA
A_33_P3322909	0.1956	0.00885938	-3.47706	-2.29632	-0.824179	A_33_P3322909	NM_001008895	TAGACAGAGACTATATGGAGAGAGACAAAGACAATCCGAATCAGTACCACTACGTGGCCT
A_33_P3333507	0.1956	0.00886889	-3.47631	-2.29731	-1.75255	A_33_P3333507	NM_020654	TGACACAGATGTTCTCTAAGATTACTGGAAAGCCTCTTACCAGCATTTGTGTTAGCCAGC
A_23_P253692	0.1956	0.00886937	-3.47627	-2.29736	-3.88872	A_23_P253692	NM_001079858	ACCCCTTTTAGTTAAGTCTTTCACTAAGGTTCTCTTGCATATATTTCAAGTGAATGTTGG
A_33_P3402963	0.1956	0.008872	-3.47607	-2.29764	-2.3167	A_33_P3402963	NM_001012728	TCTCCTGCCTGTTCATCTAACCAAAGTCGAGAGAGATGATAAATACAAAAAGTCACATGT
A_33_P3358253	0.1956	0.00887385	3.47592	-2.29783	0.501756	A_33_P3358253	NM_001567	GGGGTGCAGGACCCGGCTCACAAGCGCCTCCTTCTGGACACCCTGCAGCTCAGCAAGTGA
A_33_P3262977	0.1956	0.0088861	-3.47496	-2.29911	-4.21941	A_33_P3262977	NM_001079858	TTTTATTCTCGGCAACATCTGGAGAAGCATAAGCTAATTAAGGGCGATGATTATTATTAC
A_23_P205228	0.1956	0.00888651	3.47493	-2.29915	1.23368	A_23_P205228	NM_000053	ACATTTCCGCTGTCCGTCAGTAATTGTGTCCTCTCTTTATGCTTGCTTGGGGAATGTTGT
A_33_P3268334	0.1956	0.00888888	3.47474	-2.2994	1.4694	A_33_P3268334	NM_002629	AAGAGAGCGATCCGGACCCTCTGGACAGTGCTAGATGCCATTGATCAGATGTGGCTGCCA
A_33_P3284533	0.1956	0.0088969	-3.47411	-2.30023	-1.35454	A_33_P3284533	L06884	TCATTGAATTTCCAGAAGGCAAGAAAATCCGCCAACCTTGTCATCTCCGCTTCACAACTG
A_33_P3410201	0.1956	0.00890102	-3.47379	-2.30066	-1.45033	A_33_P3410201		GATTTTAGGCGTGAGCCACTGCGCTGAGCCTGTTTTGTCTTTTAGAACGTGAAAAATAAT
A_33_P3247175	0.1956	0.00891532	3.47268	-2.30214	1.81012	A_33_P3247175	NM_001114357	AAAGAACTACAAGACTTCTTCAGTACCATCCTATTAGCAACTGGAAGACAAGTAGCTTTC
A_33_P3239317	0.1956	0.00891612	-3.47261	-2.30223	-0.630043	A_33_P3239317	NR_024270	GTGTCACGGGCACGCATCTTCAACCTTGGCAAAATAAAGTTTCTGAATTAACTGAAAAAA
A_24_P98249	0.1956	0.00892165	3.47218	-2.3028	0.995592	A_24_P98249	NM_006283	AGTTCTAATATGGAGATGTTGTGTGCAATGCTGGCCTGTGGTGGTCTGTGTAATGCTTTA
A_33_P3316786	0.1956	0.00892556	3.47187	-2.3032	2.29483	A_33_P3316786	NM_080759	GAACAAGCAGAACAGACGCTAAAACAGGCAGCTTCAACAGATAGTCTCAGGGTCTTAAAT
A_33_P3865368	0.1956	0.00893062	3.47148	-2.30373	1.07069	A_33_P3865368	BC021569	GCCTCCTGAAGACACAGAGCGGTTGCCTCTCTCATTAATTAATTAATTAGTTAATAAAAT
A_24_P58673	0.1956	0.00893126	3.47143	-2.3038	4.27736	A_24_P58673	NM_032044	CCAGGAGTTTCAAAGAAGCGCTAGTAAGGTCTCTGAGATCCTTGCACTAGCTACATCCTC
A_33_P3230350	0.1956	0.00893145	3.47141	-2.30382	0.528771	A_33_P3230350	NM_001098507	TATGGTGGTCATCATCAAGGCATGCCAGGATACCTTCCTGGTGCTATGCCCCCGTATGGG
A_33_P3221177	0.1956	0.00893524	-3.47112	-2.30421	-0.902582	A_33_P3221177	NM_153251	TTTTTCCACAGAGTTTTGCTCTGTCTCCCAGGCAGGAGTGCAGTGGCGGGATCTTGGCTC
A_33_P3405743	0.1956	0.00893996	3.47075	-2.3047	1.08458	A_33_P3405743	NM_001130042	CATAGTAGGAAATAACATGTTAGTTGTCATTTGGCATGAGTGTGCATTCCAGTAATTCTT
A_23_P401361	0.1956	0.0089447	3.47038	-2.30519	2.1948	A_23_P401361	NM_020845	ATGTAGCTTTTTGTTGTTTCAGGCATTATGTATAAAGCAACGATTATTTTATGGACCAAG
A_24_P65121	0.1956	0.00896023	-3.46917	-2.30679	-2.095	A_24_P65121	NM_001040655	TCAATTCAAGATGAATTTTGCCATTTTCTACAAATGACTGGACAAAAAGAGAGAGCAACC
A_23_P252155	0.1956	0.00896175	3.46906	-2.30695	0.962861	A_23_P252155	NM_018387	CCAACATATCCTGTTCCCCACTACTCATTCTTTTAGCAAATGACAGAAGCTAATTCCTAT
A_24_P928901	0.1956	0.00897093	3.46834	-2.30789	1.25604	A_24_P928901	NM_001859	CCACTAGGAGATTAGAAATTAAGGTTTCTTCACTACTTCTATGGTAGGGTTGTCTGAAAT
A_23_P119448	0.1956	0.00897101	-3.46834	-2.3079	-2.84552	A_23_P119448	NM_014931	AGAGAGAATGGAGAGAGAGAAACATATATTATATATTATATAGAGAGAGGGAGGAGAGCG
A_33_P3237260	0.1956	0.00899043	3.46683	-2.3099	1.33341	A_33_P3237260	NM_198498	GGGCATTTATTTGTAATCCTCTCCACTGTAACCCCACTGAAATAAAACAGAATGTTAATT
A_33_P3313755	0.1956	0.00899557	-3.46644	-2.31043	-2.09774	A_33_P3313755	NM_001100631	TGGCACGTCGCCCACTGAGCAACTGGAGTTCAATTTTTGCTTGTGGGGAAGGCCTGCCTA
A_24_P161813	0.1956	0.00900835	-3.46545	-2.31174	-0.947032	A_24_P161813	NR_024380	ACATAAGAGAATTCATACTGGAGAGAACCCTTACAAATTCAAAGAATGTGGTAAAGCCTT
A_33_P3297888	0.1956	0.00901577	-3.46487	-2.31251	-0.997997	A_33_P3297888	NM_176816	AAAGAAAAGTTAGCTACATGCTTGCTCGGGCATTGGAAGACAAAGACACTGCTTCAAACG
A_33_P3235420	0.1956	0.00902893	-3.46386	-2.31386	-1.39471	A_33_P3235420	NM_201431	TACTAAAAATACAAAAAATGAGCCGGGTGCAATGGCAGGCGCCTATAATGCCAGCTACTC
A_33_P3414362	0.1956	0.00903848	-3.46312	-2.31483	-0.722217	A_33_P3414362	NM_032582	TGTGTCACATAGTTCTGGGGTTAAGACCAGCTACTCCGGAAGAAGAAGGACAAATTATTA
A_23_P13479	0.1956	0.00904447	-3.46266	-2.31545	-0.665989	A_23_P13479	NM_001004725	TCTTCCTGAGCCAGTTGTCTTTTGCTGACATATGTTATCCATCCACTACCATACCCAAGA
A_33_P3244361	0.1956	0.00904605	-3.46254	-2.31561	-1.34435	A_33_P3244361		TCAGGTGACCTGCCCACCTTGGCCTTCCAAAGTGCTGTGATTACAGGTGTGGGCCACCGC
A_33_P3214635	0.1956	0.00905241	3.46205	-2.31626	0.793749	A_33_P3214635	NM_001012515	GGTCCCTGCATGTATAGTGCTCTTCTAAAGAATATGCATTCTTGAACTACTTAACTTTTT
A_23_P149775	0.1956	0.00905383	-3.46194	-2.3164	-1.02177	A_23_P149775	NM_018287	TGTATAATAAAACACAGGGTTTGGAAGGTTTTGTTACAGGGAGCATGGTCTGTTGAAGAT
A_23_P32577	0.1956	0.0090545	3.46189	-2.31647	1.98006	A_23_P32577	NM_080759	AATATTAATGTCTAGTTGTTCTATATTATAACCACATTTGCGCTCTATGCAAGCCCTTGG
A_23_P152284	0.1956	0.00906442	3.46113	-2.31748	1.08571	A_23_P152284	NM_024571	GCAATGACGGTCCGAGTGTGCAAGATGGATGGAGAAGTAATGCCCGTGGTTGTAGTGCAG
A_23_P44195	0.1956	0.00906945	3.46074	-2.318	1.14951	A_23_P44195	NM_138962	ATGGCTCACTTCGGATCGAGGGTTGACTACATCTCATCATCTCACGAATCTGCTGTAATA
A_33_P3215367	0.1956	0.00908346	-3.45967	-2.31943	-1.74458	A_33_P3215367	AK126800	TTGAACTGAGCAGGCTTTAGCCAGAGCAAAAGATATTTGAAGAGAAAAAGGAGTAATTTG
A_33_P3275330	0.1956	0.00908614	-3.45946	-2.3197	-1.54984	A_33_P3275330	NM_023018	AAGAAGATGAGAGATGCCAGCCTACTGCAGCCGTTCAAGGAGCTCTGCACGCACCTCATG
A_23_P34382	0.1956	0.00909904	3.45848	-2.32101	2.50881	A_23_P34382	NR_024604	AGCCCTAGGCCCGAAATGACTAGCAAATATCATTTTCTGTATGAATTGTGGAACATCACA
A_23_P209805	0.1956	0.00910155	-3.45829	-2.32127	-1.71203	A_23_P209805	NM_005966	CTCATTCAGCTCAAACAGATTTCATAGCCAAAGCAAAAGGACTGGTACGGTAGTCTGTGG
A_33_P3354404	0.1956	0.00910203	-3.45825	-2.32132	-0.520911	A_33_P3354404	NM_181684	TGAGCTGCCAGTCTTCTGTGTGTGTGCCTGTGAGCTGCAGGCCCATTGTGTGTGCAGCCC
A_24_P45367	0.1956	0.00910258	-3.45821	-2.32137	-0.577338	A_24_P45367	NM_020448	AGCGGTGTAAATGAAGTCACCTTAGAATATATTCTGTGCGGATGCTTATATTTTGTTAAC
A_24_P340066	0.1956	0.00911402	-3.45733	-2.32253	-0.992666	A_24_P340066	NM_001421	GCGTGTTTCCAGCAGTTGGCATTAAAGTGCCTTTTTCTAATAAAATCAGTTTATTATGAC
A_32_P85539	0.1956	0.00912578	-3.45643	-2.32373	-0.5504	A_32_P85539	NM_013320	TGTAACTGACTGACTGTTGTGTTTTTCAAGACTGATTTTAGGCAGTTTTATGTATCGTGT
A_33_P3369939	0.1956	0.00912592	-3.45642	-2.32374	-0.574737	A_33_P3369939	NM_194283	CACTCTTCAAAAGTGAGAACCCCAAAGAGTTTTCATGTATGTGGGTTAAATCTATTGATA
A_23_P147805	0.1956	0.00912895	3.45619	-2.32405	2.53446	A_23_P147805	BC047030	ACGGGAGCCAATGCAGAGAAAGCTGAAAGTCACAAGTCTGGAGCCCGGCACTGTGGTCAT
A_32_P142440	0.1956	0.00913443	3.45578	-2.3246	2.4704	A_32_P142440	NM_174936	TTATTCTGGGTTTTGTAGCATTTTTATTAATATGGTGACTTTTTAAAATAAAAACAAACA
A_33_P3337771	0.1956	0.00913569	3.45568	-2.32473	0.823807	A_33_P3337771	NM_024831	CTGTTTTCATGTCTTTGCTTCATCTGGAATTGGCTTAACACCCTTTTATAAAGTTTGTGT
A_33_P3324651	0.1956	0.00914387	-3.45506	-2.32556	-0.611621	A_33_P3324651	NM_001242600	TTTAGAGAAAATGGCAGACGATATTGATATTGAAGCAATGCTTGAGGCTCCTTACAAGAA
A_23_P87727	0.1956	0.00914628	3.45487	-2.3258	1.82763	A_23_P87727	NM_033328	ATAGCTTGCATTGAAGATCACAACTATGAAACAGGAGAGTGCTGGAACGGACTTTGGAAA
A_33_P3320112	0.1956	0.00914924	-3.45465	-2.3261	-1.793	A_33_P3320112		ACGTTGGAAGTTAGCAAAGTGCTCCTACAGCCGCATCTGCAGTTAACATAGTATCCCTAT
A_33_P3281408	0.1956	0.00915511	-3.4542	-2.32669	-0.736106	A_33_P3281408	NM_001127401	GGGACAGAACTGCTGGGTTGTCTTTTTCCATGTAACTTAAGCATAGTAATATAAATAAAG
A_33_P3242623	0.1956	0.00915721	-3.45404	-2.32691	-1.66771	A_33_P3242623	NM_014331	GAAGTAAGTGTGTTTGTTTTCATCTTATGGAAACTCTTGATGCATGTGCTTTTGTATGGA
A_23_P111273	0.1956	0.00917737	3.45252	-2.32894	0.691612	A_23_P111273	NM_016495	TTCAAGAGGTGCTTTGCGGGATGTTTGCCTGAATCCAGTTTACAGAGGGTTTGGGATAAA
A_23_P252052	0.1956	0.00918086	3.45225	-2.32929	1.01037	A_23_P252052	NM_182909	ACCGGCAGTCATCATGGCAGTTTCAGCGTTCAAACAGCAATAGCTCAAGTGTGATAACTA
A_24_P835500	0.1956	0.00918118	-3.45223	-2.32933	-1.13989	A_24_P835500	NM_001034841	TTCGTTTTCTCTTGCAGGTTGGAGTAAATTTGCACTTTGAATCATGTGGGTCATTTGGGG
A_33_P3247659	0.1956	0.0091864	-3.45183	-2.32985	-0.727865	A_33_P3247659	NM_001110503	CTGGGAAATATCAAACATCATCAAAATTGTTCCAGAACTGCAGTGAACTCTTTAAAACAC
A_23_P27528	0.1956	0.00919016	-3.45155	-2.33023	-0.81238	A_23_P27528	NM_000764	CATGAGTTTGGCCCGCAGGGTTAAAAAGGACACCAAGTTTCGGGATTTTTTCCTCCCTAA
A_33_P3318237	0.1956	0.00919619	-3.45109	-2.33084	-0.692581	A_33_P3318237	NM_006244	TATGGCAAGTTCCTGGGTCTCCGGGCCTACATCCGCAAACAGTGCAACCACATCTTCCTC
A_24_P115651	0.1956	0.00919649	3.45107	-2.33087	1.91391	A_24_P115651	NM_145010	ACAGCTGGTATAGAGAAGGTACTCAAAAAATCCTTAATGAATAAAGTAATGGATCGTACC
A_23_P218442	0.1956	0.00919909	3.45087	-2.33113	2.37157	A_23_P218442	NM_002483	ACACTCATCTGACTCATTCTTTATTCTATTTTAGTTGGTTTGTATCTTGCCTAAGGTGCG
A_33_P3341836	0.1956	0.00920126	-3.45071	-2.33135	-0.794194	A_33_P3341836	NM_001005851	GGACAGCCTTCAGACATCAGTAGCAACTTACTGAACATCAGAAAATTCATACTTGGGTGA
A_24_P32627	0.1956	0.00920337	-3.45055	-2.33156	-1.2138	A_24_P32627	XR_110564	TGGAACTGTCAACCCAGGTTTCCCTTCAGACTGAGAGAATTACTCAGCTGAAAGAAGTTT
A_23_P5221	0.1956	0.00920531	-3.4504	-2.33175	-0.713166	A_23_P5221	NM_032433	TTGCCTTTTGGACAAGTAGACATGATTTCTAGACCTAGAGGAGCCCTCCTGTGACCATAA
A_33_P3248644	0.1956	0.00920739	3.45025	-2.33196	0.734233	A_33_P3248644	NM_005051	GAGGGTGTGGCTACCCTCGCCACCCCAAATTCCATGTCAATAAAGAACAGCTAAATTCTC
A_33_P3340264	0.1956	0.00920842	3.45017	-2.33207	1.2304	A_33_P3340264		ATATGGTAATTCAGGAAAGGATTTGGAAGACCTAAGCCTGTACCCTTACCCCAAGGCAAC
A_23_P114947	0.1956	0.00921071	3.44999	-2.3323	3.72482	A_23_P114947	NM_002923	TAGATCTGGGATTATGTGGCCTTAGGTAGCTGGTTGTACATCTTTCCCTAAATCGATCCA
A_33_P3290707	0.1956	0.00922162	3.44917	-2.33339	2.4943	A_33_P3290707	NM_007289	CTTGTCCTGCTCCTCACCATCATAGCTGTGACAATGATCGCACTCTATGCAACCTACGAT
A_23_P391778	0.1956	0.00922824	-3.44867	-2.33406	-0.82953	A_23_P391778	NM_012090	TTTTCATGTGAATATTTATGTAGATAAAATTTGCCTCCTGGTAACCCTGTAATGGATGGG
A_33_P3283196	0.1956	0.00922866	-3.44864	-2.3341	-0.959413	A_33_P3283196		GTAACTGTATAGTGACTCTGGCTGAGTTCTCAAAAGAAGGAAGAGAAGATTTGTTATACA
A_23_P157007	0.1956	0.00923809	3.44793	-2.33504	1.97828	A_23_P157007	NM_014020	TTGTGTCCTTGGTTTCCTTGGGAGTAGGTCTTCGAAACTTGTGTGGCCAGAGCTCCCAGC
A_33_P3372397	0.1956	0.00924023	-3.44777	-2.33526	-1.20854	A_33_P3372397	AK130111	GTGTGCTGTCACTTATCTAAGGAAAGGTGGGGGGATTTGCTCATTTTATTTTTATTTTTA
A_23_P407096	0.1956	0.00924139	3.44768	-2.33537	1.26299	A_23_P407096	NM_152625	CTGTGAGTATTCTTCCAGATATCTAATTGTAAGCTGATGCTGAGGTGCTTTTAGAAATTC
A_33_P3313801	0.1956	0.00925271	-3.44683	-2.33651	-1.04525	A_33_P3313801	NM_080654	GTAAGGAGGGGAAAATGGATACACACATTGACATCTCTTTTGCAAAATATTTCTTCCTAT
A_23_P216966	0.1956	0.00925466	3.44669	-2.3367	1.36148	A_23_P216966	NM_000962	TCATTTGGTCTGCCAGAATACTGGGTTCTTAGTTGACAACCTAGAATGTCAGATTTCTGG
A_33_P3346806	0.1956	0.00927728	-3.44499	-2.33896	-3.21456	A_33_P3346806	AK092544	GTGTATTACTCTAGGTTCTCCAGAGAAAGAGCAGAGAGACAGAGGTAGAGCTATACACAT
A_33_P3276585	0.1956	0.0092849	-3.44442	-2.33972	-1.5974	A_33_P3276585	NM_001099224	CAGACTAAGAGAGAGCGTAAAGTGCTGTCTCTCAACAAGAAAATAAAATTCTTAGATCTT
A_33_P3419139	0.1956	0.00929084	-3.44398	-2.34031	-1.49871	A_33_P3419139	NM_001127211	CAACTCAACACAAGGAGGATGAAGGCGAAATTCAACCAGAAAACAAAGAAGACAGCATTG
A_23_P64058	0.1956	0.00929565	3.44362	-2.34079	0.932895	A_23_P64058	NM_153819	GGCCAGGGCTGGTGTCCCTAAGGTTGTACAGACTCTTGTGAATATTTGTATTTTCCAGAT
A_33_P3282305	0.1956	0.00929897	-3.44337	-2.34112	-1.89941	A_33_P3282305	AK289895	AAGAGAGCAGCATTTGTTAGCACACATGGGCCTGTGGAGCCCAGTCCCAGGCAACAGTGT
A_23_P146654	0.1956	0.00930157	-3.44317	-2.34138	-0.600067	A_23_P146654	NM_004323	CTGGGGGCAACTGGCCATTTGCCAATTTTCCTACTCTCACACTGGTTCTCAATGAAAAAT
A_33_P3320503	0.1956	0.00930252	-3.4431	-2.34147	-0.953291	A_33_P3320503	NM_030665	GTCCGTCATCCTGCTGGGCCCTACAGTGGGCACCGAGTCAAAGGTCCAGAGCTGGTTTGA
A_23_P100764	0.1956	0.00931197	3.4424	-2.34241	0.80547	A_23_P100764	NM_016016	GATCAGCACCTATGAGTTCGGCAAAAGCTTCTTCCAGAGGCTGAACCAGGACCGGCTTCT
A_23_P114307	0.1956	0.00931327	-3.4423	-2.34254	-1.71712	A_23_P114307	NM_002565	TCGTGCCCAACCTGTTCTTTGTCACAACCAGCAACAAAGGGACCACCGTCCTGTGCCATG
A_23_P60599	0.1956	0.00931413	3.44224	-2.34263	1.49157	A_23_P60599	NM_001072	TGATCCTTAACCAATAATGGTCAGTCCTCATCTCTGTCCTGACTTCATAGGTGCCACCTT
A_23_P114713	0.1956	0.00931684	3.44204	-2.3429	2.71409	A_23_P114713	NM_000779	ATCTCCTATAATTGGCAAACTTAAAAATGCAGCAGAAACTTACATTCCAACCTTAGAGAC
A_23_P126075	0.1956	0.0093252	-3.44141	-2.34373	-1.31091	A_23_P126075	NM_002245	AGTATGCTGCTGTGGTTAGAAGCAGATTTTATACTTTTAACTGGAAACTTTGGGGTTTGC
A_23_P151075	0.1956	0.0093451	3.43993	-2.3457	0.751356	A_23_P151075	NM_001175	TCAGGTTCCAGTAGTTCATTCTAATGCCTAGATTCTTTTGTGGTTGTTGCTGGCCCAATG
A_33_P3629151	0.1956	0.00934832	-3.43969	-2.34602	-0.734057	A_33_P3629151	AI150443	CTGGAAGCATCTTTTGATAAATATACAATGTACCATCTCACTCAGTCCCTGCTAGATAGG
A_23_P163235	0.1956	0.00934855	3.43967	-2.34604	1.05602	A_23_P163235	NM_001015001	TGGCTCGAGACTGGCCAGATGCTCGTGGAATTTGGCACAACAATGAGAAGAGCTTCCTGA
A_33_P3234015	0.1956	0.00936007	-3.43882	-2.34718	-0.681645	A_33_P3234015	NM_014240	CAAAGTATTGTGACAAAACTGCATCAATTTGTTGACTATTAAAGTGCTCCTTGAACATTA
A_32_P126557	0.1956	0.00937216	3.43792	-2.34838	0.817511	A_32_P126557	NM_001204424	GATAAGTTGAATAGTGGCCAGACGAATCACTAATAACTCACCATGGGACCCTCTGAAGAG
A_23_P207614	0.1956	0.00937495	3.43772	-2.34865	0.798117	A_23_P207614	NM_014680	CGAGGATTTGTGGGTGTCAGAGCCCATAGGCATCACTCTTCAGCACCTGGTCTGTTCGCT
A_23_P93464	0.1956	0.0093756	3.43767	-2.34872	0.780926	A_23_P93464	NM_000056	AGCTTGGAGTGTCTTGTGAAGTCATTGATCTGAGGACTATAATACCTTGGGATGTGGACA
A_23_P353005	0.1956	0.00938228	-3.43717	-2.34938	-1.34721	A_23_P353005	NM_152553	AGACTTGGTGTTAATAGCTGAAGTCCTATCTGTACCAACAAGCAAGGCCACTTTTCAGAA
A_23_P79572	0.1956	0.00939357	3.43634	-2.35049	1.30625	A_23_P79572	NR_026664	GCCTCTGACCCTGATGAAATAGCTTCGGTGGCATTTGCATCAAGATCATGTTAGTGTCAT
A_24_P331560	0.1956	0.00939502	-3.43623	-2.35063	-2.15907	A_24_P331560	NM_000351	AGAAGGGCATGGTATTGGGACTAGGATCGGCTCTCATTCGATCGAGCTATTCTCTTAAAA
A_23_P111311	0.1956	0.0094021	-3.43571	-2.35133	-2.27084	A_23_P111311	NM_144497	CACAGGAGGAGTTACAGAAACAAGAGAGAGAATCTGCAAAGTCAGAACTTACAGAATCTT
A_33_P3334535	0.1956	0.00941136	-3.43503	-2.35224	-0.666402	A_33_P3334535	NM_017676	CCTTATCTCAGACTTTTGCCTCCAGAACTGTGAGACAATAAAATTCTATTGTTTCAGCCA
A_24_P282343	0.1956	0.0094196	-3.43442	-2.35305	-1.04682	A_24_P282343	NM_003159	AATATTAGTCATTCAGAGCAACTCAAGGAAAAAGAGAAGCAAGGATTTTTCAGGTCAATG
A_23_P21800	0.1956	0.00942474	3.43404	-2.35355	2.72154	A_23_P21800	XM_003403505	CTCTCCTGCAGGGCCAGTCAGAGTGTTAGCGGCATCTACTTAGCCTGGTACCAGCAGAAA
A_33_P3386099	0.1956	0.00942523	-3.434	-2.3536	-2.68499	A_33_P3386099	NM_001114123	TCATCTCCTGGACTTCACGGGATGGTGGTGAATTCAAGCTGGTGGATGCAGAGGAGGTGG
A_24_P143653	0.1956	0.00942541	-3.43399	-2.35362	-1.26463	A_24_P143653		TAGGGTCAGGCGACATAGATGGCCCAAAAAATTCTCCTAACAACGTAAATAGTATTAGCA
A_33_P3338166	0.1956	0.00944394	3.43263	-2.35544	2.22904	A_33_P3338166	NM_030952	GTCTCTACCTAATGGACCTCCGTGGCCAAAAAGTACCATTAAAACCAGAAAGGTGATTGG
A_32_P213661	0.1956	0.00944565	-3.4325	-2.3556	-0.772007	A_32_P213661	NM_144974	AAAGCACATAAAAATAGTTTGGGGGAAGTAGAGAGCAAATGGTCATTTATGACTGAACTC
A_33_P3362668	0.1956	0.00945604	-3.43174	-2.35662	-1.03325	A_33_P3362668	NR_034006	TATGTGAAGTCTAGCAAGCTCGTGCTCAAGGGAACCGAGGTGAAGAGCTGGGTCCTGCAG
A_33_P3310301	0.1956	0.00945859	-3.43155	-2.35687	-1.98569	A_33_P3310301	NM_182728	CCTGTCTATTTCCTGGGTGTTTACTGGCAACACAAGCCCAAGTGTTTCAGTGACTTCATT
A_33_P3262012	0.1956	0.0094618	3.43132	-2.35719	1.021	A_33_P3262012		TCATGTTCAAATCCCTCTGAGAGGCAAAGGGATGTTGGAGATACAGGTCTGCTTTTCCAT
A_23_P500433	0.1956	0.00946367	3.43118	-2.35737	1.96011	A_23_P500433	NM_052813	CTGTTCTGTTTCACCATGTAACACACAATACATGCATGCATTGTATTAGTGTTAGAAAAC
A_32_P143880	0.1956	0.00946769	3.43089	-2.35776	1.19321	A_32_P143880	NM_015955	AGAATGGAATGAATATGAGTTTTTCGTTTTTGAATTATGCCCAGTCGAGCCAGTGTAGAA
A_23_P43079	0.1956	0.00946794	3.43087	-2.35779	1.13753	A_23_P43079	NM_017864	TTTGCTGAATTGCCACACACAGGTGGCCATTTTATGTCAGTTCCTCAGAGAAATTGACTA
A_23_P24515	0.1956	0.0094698	3.43073	-2.35797	0.980461	A_23_P24515	NM_000019	CAGGATTGTTGGTCATTTGACTCATGCCTTGAAGCAAGGAGAATACGGTCTTGCCAGTAT
A_33_P3318187	0.1956	0.00947096	-3.43065	-2.35808	-0.652892	A_33_P3318187	NM_145039	TGGCAGCTAACCACAGGAAGACTGTCGGCAGCCCTCTCACATTTTGAGGCTGGCTTGTAG
A_33_P3421923	0.1956	0.00947747	3.43017	-2.35872	1.50993	A_33_P3421923	NM_021189	TCTAACTCTCCTGTGCTAATCTCAGAGGGGTCACCCTCAATATATCTGGATTATCCGTGT
A_24_P160001	0.1956	0.00949367	-3.42898	-2.3603	-0.90451	A_24_P160001	NM_054014	CCTTTAAGTTTATGCTAGGCAAGCAGGAGGTGATCCGAGGCTGGGAAGAAGGGGTTGCCC
A_23_P133694	0.1956	0.00949666	-3.42877	-2.36059	-1.80633	A_23_P133694	NM_001078177	ACCCTGTACAGTTGCCACGTTACTGCCTTTTTTAAAAATATATTTGACAGAAACCAGGTG
A_33_P3239242	0.1956	0.00949929	-3.42857	-2.36085	-1.6449	A_33_P3239242	NM_019073	AGATGATGAACTGGAACTGAAAAGAAGTCTTTTATGTAGAGACTCTGCCTATGACAGTGA
A_33_P3217649	0.1956	0.00949997	3.42853	-2.36091	1.79578	A_33_P3217649	NM_001048265	TATTTTATCCAAATTCGAATAAATTTTCCCAACAACTTGCAGCGGGTGGAATGTTCCGGA
A_33_P3250128	0.1956	0.00950077	-3.42847	-2.36099	-0.988471	A_33_P3250128	NM_052870	CTATTAGCGCTGTATCAGGGGCATCTGGCTAACTTCCCGGACATCATCCACGTTCAGAAA
A_33_P3383891	0.1956	0.00950662	3.42804	-2.36156	1.50594	A_33_P3383891	AK127888	GCTCACTCTCTCGACTTCTGTTCATCGTAACGTTGGAAGTTCTAGACAGAGCAATTAGAC
A_33_P3308914	0.1956	0.00950838	3.42791	-2.36173	2.02083	A_33_P3308914	NM_006383	TCCTCACTGGTGTGCTGTCCACAGATTTGTGAACTCCTGGTAGTAAAACACTTTTGCATC
A_33_P3326617	0.1956	0.00951279	3.42759	-2.36216	1.37092	A_33_P3326617	NM_001018104	GAAGATAGTGGTTTCTTATCTAGCCACAGATCACTTGGTCTAGCAAATTTTAGATGCTTT
A_32_P107002	0.1956	0.00951805	-3.42721	-2.36267	-1.12765	A_32_P107002	NM_032167	TGTGAAAAGCATCGATGATGAAGATGTGGATGAAAACGAAGATGACGTGTATGGAAACTC
A_23_P128817	0.1956	0.00952131	3.42697	-2.36299	2.38385	A_23_P128817	NM_004563	CTGGGCAAACCCTGGAAACCTGGTGACAAGGAGCCCTGTGCACATCCCAACTCTCGATTT
A_23_P103149	0.1956	0.00953052	3.4263	-2.36388	1.28011	A_23_P103149	NM_001098	TTTGAGTTTGGTTCAGATCTTAAGCAGCTCCATGCAACTGTATTTATTTTTGATGACAAG
A_23_P165788	0.1956	0.00953228	3.42617	-2.36405	0.753556	A_23_P165788	NM_001008489	ATGATGATGTTGCCATGCCACGGAAAGGATATACCTTACAGAAAACTCTTTCCAGAATGT
A_23_P2998	0.1956	0.00954859	3.42498	-2.36564	1.02606	A_23_P2998	NM_005015	TAGGTGCTGAGACAGGTGTGCAAAGTTCTGACCTTCAGTGGATGAGAAATGTCATCAGAA
A_23_P4628	0.1956	0.00955727	-3.42435	-2.36648	-1.08895	A_23_P4628	NM_025027	TGGGGTATTTACTGTTGATTAACCTCCTTAGAGAAAATTAATGAATGAGATGACTAACGG
A_23_P109488	0.1956	0.00956118	-3.42407	-2.36686	-0.840944	A_23_P109488	NM_052880	AGCTGTGCAGCCAGTGATTGGGATCAGCCAGCGGGTGCGGATGAACTCCAAGGAGAAAAA
A_33_P3329352	0.1956	0.00956821	-3.42356	-2.36754	-0.857128	A_33_P3329352		ACCCACCACAATCTCCGACACCATGCCCAAGAAGAAAGGCTAAAGGGGATGCTAAAGGAG
A_23_P17190	0.1956	0.00957574	3.42301	-2.36827	3.15171	A_23_P17190	NM_006063	GCTGGGATGTTGAAGGAAATACGTTATGCTTCAGGAGCTAGTTGCCTAGCAACACGTTTA
A_33_P3389376	0.1956	0.00957748	-3.42289	-2.36843	-1.35517	A_33_P3389376	NM_001204171	AGCATATGGTATATTGTGGTGGAGATCTTTTGGGAGAACTACTGGGACGTCAGAGCTTCT
A_33_P3286011	0.1956	0.00958237	-3.42253	-2.36891	-0.534516	A_33_P3286011		CTTTCCCTTGAATACTAAGAAGGGTTAGCAGTACTCCCATCTCCCTTTTACTTCCATCTG
A_23_P67785	0.1956	0.00958438	-3.42239	-2.3691	-1.19257	A_23_P67785	NM_001025436	TCTGCAATTTCTTGATCAAAATGGGAATGACCAGAACTCTTGATTGCTTTCAGTCTGAAT
A_23_P352799	0.1956	0.00958805	-3.42212	-2.36945	-3.00318	A_23_P352799	NM_001099456	CGTGGGTTCAGGAGCTGTGGGAGACGCGACGCAGGAGCTCCCAGGCAGGGATCCCCGTCC
A_23_P121875	0.1956	0.00959159	-3.42187	-2.3698	-0.684186	A_23_P121875	NM_022483	TTAAAACATGTTGGCTACAGTAGCACTTTACTGAAGTAGTATTTTTTGGTATCTCTAGCC
A_33_P3231761	0.1956	0.00959809	-3.4214	-2.37042	-2.45952	A_33_P3231761		GTAGAGAGACAGAAAGAAGCGGGAAAATAAGATTTTAAGAAGTGTTGCTATGCCTTTTGA
A_24_P358868	0.1956	0.00959948	-3.4213	-2.37056	-1.15049	A_24_P358868	XM_001720936	GTGAAGAATGTGGCAAAGCCTTTACTACATTTTCGAGCCTTACTAAACATAAAGTAATTC
A_24_P183292	0.1956	0.00960263	-3.42107	-2.37086	-0.973959	A_24_P183292	NM_001025105	ATGACTTGCAGGCACAATATCTAGTACTGCAACTGCCAGAACTTGGTATTGTAGCTGCTG
A_23_P4190	0.1956	0.00960623	-3.42081	-2.37121	-0.867591	A_23_P4190	NM_025149	GCAAAGGGAAGATCTCTCACTTCAAGATTCCGAAGTACATCGTGTTTGTCACAAACTACC
A_33_P3252630	0.1956	0.0096202	-3.4198	-2.37255	-1.18072	A_33_P3252630	NM_203282	CGGTCCTCGCACCTCACCACAGATAAGATAACTCATTGGAGAGAAATCTTACAAGTATGA
A_24_P405621	0.1956	0.00962436	-3.4195	-2.37295	-1.37614	A_24_P405621	NM_007184	TGAAGTCCAGTGGCAGGTGTTTGTCCCCAGTGCTGAGAGCAGAGAGAAGCTCATCTCGCT
A_33_P3280040	0.1956	0.00963451	-3.41877	-2.37393	-1.44349	A_33_P3280040	AK125549	CGTGGATGTTTCTTTGGAACAAGGGGAAAAATTATGATTTTCTTATTTTGCTTTGACCTG
A_24_P399980	0.1956	0.00963665	3.41862	-2.37413	4.92998	A_24_P399980	NM_014799	CATGCAGATCCCCATAAAGAATGTTGAGATGCTGGCCTCTGTTTTGGTTGCCATTAGTGT
A_24_P203678	0.1956	0.00963738	3.41857	-2.3742	1.07703	A_24_P203678	NM_000019	ACTCCATGTACCACCATAAACAAAGTTTGTGCTTCAGGAATGAAAGCCATCATGATGGCC
A_32_P60459	0.1956	0.00964034	-3.41835	-2.37449	-2.17785	A_32_P60459	NM_001145373	GTGTAGAGTAGATTGTCTGGTGCTCTCAGTTGTTTTTATTTACATTTGTCACGTTGTTGT
A_33_P3289848	0.1956	0.00964258	3.41819	-2.3747	1.01282	A_33_P3289848	NM_001804	AACACCAGCCTCCTGGCCACCTCCTCTCCAATGCCTGTGAAAGAGGAGTTTCTGCCATAG
A_23_P360744	0.1956	0.00964844	3.41777	-2.37527	0.612289	A_23_P360744	NM_000448	TTCAGGTACCAGGATGCAATGGATTTATTTGATTCAGGGGACCTGTATTTCCATGTCAAA
A_32_P18547	0.1956	0.00964953	3.41769	-2.37537	0.561769	A_32_P18547	NM_058181	TGAATTTCCCCAGCCTGATTTTCCAGATGACTACAATTTGGGAGACATTTTCCTAGGAGT
A_33_P3795707	0.1956	0.00965096	-3.41759	-2.37551	-0.875195	A_33_P3795707	CU457294	TTAACAAGCTCATGAGATCATCATAGAAGTCTGCCAACCAAAGGAGCCTGCTACATTTTT
A_23_P111947	0.1956	0.00965556	3.41726	-2.37595	6.77175	A_23_P111947	NM_004063	ATAATGTTGAAAGTGCTCAAGCATCTGAAGTCAAACCTCTGAGAAGCTGAATTTGAAAAG
A_33_P3771899	0.1956	0.00965982	-3.41696	-2.37636	-1.68837	A_33_P3771899	BQ278507	ACAATACTTTGCTGATACGGCATCGTCAAAATAACAAAAAGAAACCCTGTGCCCGCCGCA
A_32_P112894	0.1956	0.00966183	-3.41681	-2.37655	-0.999382	A_32_P112894	NM_152660	CAAATGATTTTAGAGAAAGAGAAGAAGATTACAGAGTTGAAGGCTGATTTTCAGTACCAG
A_33_P3219750	0.1956	0.00966614	-3.4165	-2.37696	-0.62108	A_33_P3219750	NM_024331	TCTGCAACTATTAATCTGGAGGCTATATCTATTTTGTTTTGCTTTTTGGTTGGGGGGTGG
A_33_P3225230	0.1956	0.00967469	-3.41589	-2.37778	-0.82804	A_33_P3225230	NM_015260	GGGGCTTGTCCTTCCTTTGCAGCTGTTTTGAATGTAGTTTTCCTTTTCTATTTATTTGCA
A_33_P3282364	0.1956	0.00967914	-3.41557	-2.37821	-1.61308	A_33_P3282364	XR_132578	GAGAGAAAACCCCCTGGGTCCCAAGCCAAAAAGAATAAAATTCTCCAGAATAGCCAACAA
A_23_P344481	0.1956	0.00968089	3.41545	-2.37837	1.22493	A_23_P344481	NM_152709	AGTCAACCACTCACATCTAATTCCTTACTACCGCTAACTCCAGTCATAAACGTTTAATTT
A_33_P3242829	0.1956	0.00969298	3.41458	-2.37953	1.64889	A_33_P3242829		CATAGTGAATAAGGCGTGTCTTTCCATTTAAAATTGCCACTGAACTGTGAATTTATGGTT
A_33_P3288180	0.1956	0.00969743	3.41426	-2.37995	0.863963	A_33_P3288180	NM_033489	TTCGGGGCTCTGCTCTCAGACCAGGGCTTCGACCTCATGAACAAGTTCCTGACCTACTTC
A_33_P3236392	0.1956	0.00969825	-3.4142	-2.38003	-2.03458	A_33_P3236392	NM_030916	CCTAGTAGCTGGGACTTTAAGTGTACACCACTGTGCCTGCTTTGAATCCTTTACGAAGAG
A_33_P3255274	0.1956	0.00969863	-3.41418	-2.38007	-0.628332	A_33_P3255274	NM_017623	CCTGGGATGTTTCCAGTTTGGGGCTATTCCAAATAAAGCTGCTACGACTATTCATGTACA
A_32_P28685	0.1956	0.00970097	3.41401	-2.38029	0.674667	A_32_P28685	NM_003090	ATCTCTCAAATCGCTGACTTACCTAAGTATCCTAAGAAATCTGGTAACCAATAAGAAGCA
A_24_P166311	0.1956	0.00970367	-3.41382	-2.38055	-0.689011	A_24_P166311	NM_022090	AAATCCTAATGGAATTTGAGACAATGAAGCTTGAGGATTTCTGGTGTGCCCAATTCACAG
A_24_P64918	0.1956	0.00971225	-3.41321	-2.38137	-0.530478	A_24_P64918	NM_014950	GAGAACACTATACTGTTCATACTAAGGAAAAACAGTTTGTTTGTCAAACATGTGGAAAGC
A_23_P147245	0.1956	0.00971313	3.41314	-2.38145	0.987197	A_23_P147245	NM_017784	ACTGTGCCACTCCAATATTTATCAAATCCAAATAGCATGAATGCTTCTCTGTAGTAATAC
A_23_P151267	0.1956	0.00971337	3.41312	-2.38148	0.69319	A_23_P151267	NM_016357	TCAGGGTGAAATTAAACCAACTATAGGCCTTTTTCTTGGGATGATTTTCTAGTCTTAAGG
A_23_P105862	0.1956	0.00971815	-3.41278	-2.38193	-1.28188	A_23_P105862	NM_023037	ATATGTAAAGGGCCATTCTTAAGTTCTCTCCTTAAACTTAATGCTGTCAAGTGTTAGATG
A_23_P21363	0.1956	0.00972136	-3.41256	-2.38224	-1.25371	A_23_P21363	NM_024060	GTGCATTTCTTTACTTGCAAGGGGACAGAGTGTGGGCTTAGGTTTGGGACTAGAGGGGGC
A_23_P167081	0.1956	0.0097248	-3.41231	-2.38256	-0.824774	A_23_P167081	NM_005612	ATCCACAGCCATGAAGGAAGTGACCTAAGTGACAACATGTCAGAGGGTAGTGATGATTCT
A_23_P208835	0.1956	0.00972512	3.41229	-2.38259	1.04818	A_23_P208835	NM_030662	CCGGCCTGCCATGGCCATCTTTGAACTCCTGGACTATATTGTGAACGAGCCACCTCCTAA
A_23_P27810	0.1956	0.00972551	3.41226	-2.38263	1.03086	A_23_P27810	NM_032689	CAACCTTATGGAGTGAGCAGCCACCTTTGGGCTCATTCTGGACGACGTGTCTTTGACACA
A_23_P90722	0.1957	0.00973506	-3.41158	-2.38354	-1.8519	A_23_P90722	NM_002846	GAGGACCGGCACCTACATCCTCATCGACATGGTCCTGAACCGCATGGCAAAAGGAGTGAA
A_23_P19778	0.1959	0.00976394	-3.40953	-2.38628	-1.3659	A_23_P19778	NM_012450	AGCTGGCCTGGGAGTCAACGTTATTGGACTGGTGATAGTAATGGTGGCCATCAACACCTG
A_32_P73045	0.1959	0.0097698	3.40911	-2.38684	0.98939	A_32_P73045	NM_018686	AAGATGCTATTGGGATAAGTTTATTAAAGAAAAGTGGTATTGAGGTGAGGCTAATCTCAG
A_24_P156388	0.1959	0.00977278	3.4089	-2.38712	1.3504	A_24_P156388	NM_017931	GGACCTTTTCATTCTTTTCTTTATATTCTAGACAGTCTCTGTTGTCTCATTGTGTTGCTG
A_23_P11372	0.1959	0.00978667	-3.40792	-2.38844	-0.860357	A_23_P11372	NM_000194	AAAGTAAGAAGCAGTCAATTTTCACATCAAAGACAGCATCTAAGAAGTTTTGTTCTGTCC
A_23_P7212	0.1959	0.00980411	3.40669	-2.39008	2.05529	A_23_P7212	NM_000204	ACCAAAGTGGCCAATTATTTTGACTGGATTAGCTACCATGTAGGAAGGCCTTTTATTTCT
A_33_P3238310	0.1959	0.00980816	-3.4064	-2.39047	-0.78944	A_33_P3238310	NM_020152	ATGCTCACTCTGAAGCCAAAGTCTATTACTGTGCCCGTGGAAATCCCCAGCTCCCCTCTG
A_24_P308851	0.1959	0.00981272	-3.40608	-2.3909	-1.01742	A_24_P308851	NM_032087	CAACATGTCACTGAGCCTGTTCGTGCTGGACCAGAATGACAACCCGCCCGAGATCCTGTA
A_24_P294124	0.1959	0.00982609	-3.40514	-2.39216	-1.10923	A_24_P294124	NM_014755	AAGAATGAGTCTGAATGGTTCTTGAAAATTAGCCAGGATCAAATGCTATTGCAGACAAAG
A_33_P3294415	0.1959	0.00983277	-3.40467	-2.39279	-0.926548	A_33_P3294415		GATGCAGACCGCCTCCAACCATCCCAGAAAGTTCCATCACAGGCACTGAGCCAAAACTGG
A_23_P306890	0.1959	0.00983336	-3.40462	-2.39284	-0.595962	A_23_P306890	NM_007195	TCAATAACGGAGTAAACTGTTCCAGATAAAGCAAGAATAGTTGCAAGAAGTAAATTCTGG
A_24_P347624	0.1959	0.00983427	-3.40456	-2.39293	-1.17394	A_24_P347624	NM_022804	GCTTACACCTGAGACGAACTACAGAACAGCACGTACCAGAGGTGGAAGTCCAAGTCAAAC
A_23_P104224	0.1959	0.00983522	3.40449	-2.39302	3.4082	A_23_P104224	NM_138933	GACAGCTATTCTTGTACAAAATAACTATTCCTGCTCTAGCCAGCCAGAATCCTGCAATCC
A_23_P44849	0.1959	0.0098353	-3.40449	-2.39302	-1.7528	A_23_P44849	NM_178863	GCACAACCGCAGTAACAACAAGTACTCCTACACCAGCACTTCAGATGACAACCTACTTAA
A_24_P34944	0.1959	0.00983775	-3.40431	-2.39325	-1.10337	A_24_P34944	NM_032094	TCGAGTCTCCAGCTAACTCTGAAACCTCAGACCTCACTCTGTACCTGGTGGTAGCGGTGG
A_23_P160742	0.1959	0.00984261	3.40397	-2.39371	0.751114	A_23_P160742	NM_053274	AGCAGACTCAATGGCTTCTCTGGCATATCTAGTATTTGTACAGGGCATCCATATTGATCA
A_33_P3211804	0.1959	0.00985111	-3.40338	-2.39451	-1.52027	A_33_P3211804	NM_001001890	GGAAAGCAAACAGGAAGATTCCCGGAGGGAAACTGTGAATGCTTCTGATTTAGCAATGCT
A_33_P3333523	0.1959	0.00985131	3.40336	-2.39453	1.26654	A_33_P3333523		GTGTACAAATCCAATATCGCATGTCTTGTGCATAATTGTTCCAAAGGATCTTATTTTGTG
A_24_P389491	0.1959	0.00986883	3.40213	-2.39618	1.35998	A_24_P389491	NM_016035	TTGATCCCATGGGCCGTTCAGAACGGGCGCAGAGCCCATTGTGTCCTCAACCTGTACTAT
A_33_P3409154	0.1959	0.00987114	-3.40197	-2.39639	-0.717986	A_33_P3409154	NM_015482	AAGGAGCGCGGGTCGGAGGAGACAAACTCTTTGGAAATAACCCTTTCAAGACTTTCTTTT
A_32_P67259	0.1959	0.00987747	3.40153	-2.39698	1.48855	A_32_P67259	NM_004168	GCAAGAAGGTTGTGGGAAAATCAGCAAGCTCTACGGAGACCTAAAGCACCTGAAGACGTT
A_33_P3245289	0.1959	0.00988396	3.40107	-2.39759	1.10137	A_33_P3245289	NM_002841	TGTTGGTGGATTTTGTTCCTGAAAATCACCAGTTCCGTGCTCCATTATGTCGTGTGCTTC
A_24_P142495	0.1959	0.00989143	-3.40055	-2.39829	-1.15667	A_24_P142495	NM_030966	CTGCTGCCGCCCATCCTACTGTGGACAGTCCTGCTGCCGCCCAGTCTGCTGCTGCTACTC
A_23_P13065	0.1959	0.009894	-3.40037	-2.39853	-0.67906	A_23_P13065	NM_019028	CATACAATCTTGGATTCATGCAGAACCTGGCAGATTTCTTTCAGTGTGGCTGCTTTGGCT
A_23_P47616	0.1959	0.00989536	3.40028	-2.39866	4.45103	A_23_P47616	NM_004476	TATTGAAAGCAAAGTGGACCCTTCCAAGGCCTGGGGAGAAGTGAAGAGACAGATTTATGT
A_23_P210482	0.1959	0.00992441	3.39825	-2.40138	2.82125	A_23_P210482	NM_000022	GCATGGTTGAATCTGAAACCCTCCTTCTGTGGCAACTTGTACTGAAAATCTGGTGCTCAA
A_33_P3369034	0.1959	0.00992768	-3.39802	-2.40168	-0.776116	A_33_P3369034	NM_001170714	GAAGAACCTGAAGAACTATTTTTCGTTATTGGTTTTCCAATCATTTGACTAAGAGTCTCC
A_23_P94141	0.1959	0.00994251	-3.39699	-2.40306	-1.15804	A_23_P94141	NM_001205262	AAATTTTGGATTGTATGTTCAGGAGAAGAGGGATGGATTGAAAAGAAGGCAGCAGCTAGA
A_33_P3218625	0.1959	0.00995158	-3.39636	-2.40391	-0.978461	A_33_P3218625	NM_001242369	TCCTCCTTGTTTGTTCCTCTGTGTTCTGTGTGCGTCTTAAGCAATAAAGCGTGGCCGTGG
A_33_P3275381	0.1959	0.0099547	-3.39614	-2.4042	-0.697605	A_33_P3275381	NM_001039580	GCCGAATGGCATACAATTAGAAGCTGAGAAAAAAGCATTCTCTGAAAACCTTGATCCTGA
A_24_P71244	0.1959	0.0099555	3.39608	-2.40427	1.50858	A_24_P71244	NM_005026	GATCTTTCTCTCTGACTATACTTAGTTTGAAATGGTGCAGGCTTAGTCTTAAGCCTCCAA
A_23_P36825	0.1959	0.00995568	3.39607	-2.40429	1.83215	A_23_P36825	NM_003979	ATACTTCTTTTAAGTGGGAGTCTCAGGCAACTCAAGTTTAGACCCTTACTCTTTTTGTTT
A_33_P3416588	0.1959	0.00995606	-3.39604	-2.40432	-1.51687	A_33_P3416588	NM_002930	ATTTTTCAGGTCCGCCACACCTATGAAATTCCCCTGGTGCTGGTGGGTAACAAAATTGAT
A_33_P3290089	0.1959	0.00995944	-3.39581	-2.40464	-1.70843	A_33_P3290089	XR_109536	GCATTTGCTGTGAGCTTGCTGCTTCCGAATAATCTCATTAAAAATATTAAGAATTTTGCC
A_23_P300090	0.1959	0.00997792	-3.39453	-2.40635	-1.08141	A_23_P300090	NM_032128	GAGCCAGTAATGGTTTTTGTGATGCTGTATTACTTCTGGGTTTTAGACAATAAAGTCTGT
A_24_P322709	0.1959	0.00998206	-3.39424	-2.40674	-0.932005	A_24_P322709	NM_003098	TCCTGCGACAGCCCTTCGAGAAGCTGCAGATGTCTTCAGATGACGGTGCCAGTCTCCTTT
A_33_P3348362	0.1959	0.00998667	3.39392	-2.40717	0.508152	A_33_P3348362	NR_027263	GCCACTACCAGCCTAACTTTAGGAACTGTCGTCCACCTGGCTTTTATTATACTGCCTTAA
A_23_P43800	0.1959	0.00999127	3.3936	-2.40759	1.16651	A_23_P43800	NM_015201	GGATCTTTCCACCAAGCCATACAGGATGCTGAGACACCACAAGAAGGCTCTGCGGGCTGT
A_23_P256641	0.1959	0.00999238	3.39353	-2.4077	1.73632	A_23_P256641	NM_012282	CCTCTATTGATTCAGTTGTTATTGCAGTGTCTGCTTCATCCGTGGAACTTGAGGCTCAGA
A_23_P12113	0.1959	0.00999529	3.39332	-2.40796	2.03121	A_23_P12113	NM_014053	GAAAGGCAAAGTTACTGTCCTGTAGTAATTGGGGACAATGTGATCATCCTTGGAGAGAGA
A_23_P29630	0.1959	0.0100036	3.39275	-2.40874	0.722688	A_23_P29630	NM_014041	TACGTGGCTGAACAGTTCGGGTGGACTGTCTATATAGTTATGGCCGGATTTGCTTTTTCA
A_33_P3266010	0.1959	0.0100065	-3.39255	-2.40901	-0.807675	A_33_P3266010	NM_004292	TCCAGGGAAGCTGGGGGAACTGCCACATCTGAGGAACTGGAATAAAGATGAGGGGGCTTC
A_33_P3379046	0.1959	0.0100068	-3.39253	-2.40903	-0.619555	A_33_P3379046	XR_112442	GGGGATATATGTATGTGTGTGTGCGTGCATAAATTATTTAAAATAACTGCACTAAATCCC
A_33_P3219095	0.1959	0.010011	-3.39224	-2.40942	-1.93201	A_33_P3219095	NR_024259	TCCAGCCTATGTCTAACTTTCTAGCAGATAATGGCAATAAAAATGTTTGGGTCCAACATT
A_23_P149649	0.1959	0.0100129	3.39211	-2.4096	1.31553	A_23_P149649	NM_003000	ACCCTCTTCCACACATGTATGTGATAAAGGATCTTGTTCCCGATTTGAGCAACTTCTATG
A_23_P129188	0.1959	0.0100196	3.39164	-2.41022	1.45455	A_23_P129188	NM_033429	ACCCAATGGCAAAGTGAAGTATGATGAATTTATCCACAAGATCACCCTTCCTGGACGGGA
A_23_P206760	0.1959	0.0100197	3.39164	-2.41022	1.82312	A_23_P206760	NM_005143	GATAAGATGTGGTTTGAAGCTGATGGGTGCCAGCCCTGCATTGCTGAGTCAATCAATAAA
A_23_P387000	0.1959	0.0100204	-3.39159	-2.41028	-1.14409	A_23_P387000	NM_173683	CAAAGTATTGTTCCTTTAAAGAATATTTCTGTTCTAGGGCATCGTTTCAATCGCATCGTA
A_23_P109269	0.1959	0.0100274	3.39111	-2.41093	0.725037	A_23_P109269	NM_005560	CAGGAGCTACACTGCCTGATGTGGGCCTGGAACTGGAGGTGCGGCCCCTGGCAGTCACCG
A_33_P3369336	0.1959	0.0100388	3.39032	-2.41199	3.45462	A_33_P3369336	NM_002054	AGTTCCCAAAGAGGGCTTGCTCTCTCTTCACCTGCTCTGTTCTACAGCACACTACCAGAA
A_33_P3347397	0.1959	0.0100405	-3.3902	-2.41215	-1.01004	A_33_P3347397	NM_001113490	TCTAAACGGCCAAATCAAGAGCTGCAGATTATCAGCAAAAATGCTTTTAATCATTTTCCC
A_24_P160874	0.1959	0.010042	-3.3901	-2.41228	-0.833612	A_24_P160874	NM_001025248	GCTCATTTGTGAACGGATTTTTTAATCCAGAAATAGAAGAAGTTCAAGCTTTGGATGACA
A_33_P3210775	0.196	0.0100504	3.38952	-2.41306	3.6547	A_33_P3210775	NR_003715	CAAATTTCCTTTGGAAACAGATAACGCCAAATTTTCAGATGAGTTTTGACCTTGATGTCA
A_33_P3290239	0.1962	0.0100658	-3.38846	-2.41448	-2.13359	A_33_P3290239	EU927394	TCCTCCACCAAGGCATACTGTAAGGAGGCACACCCCAAAGATCCTGATTGTGCTTTATAA
A_33_P3378284	0.1962	0.0100719	-3.38805	-2.41503	-1.27715	A_33_P3378284	NM_144613	TTCAAGTGATTCTCCTGCCTCAGCCTCCCGAGTAGCTGGGATTACAGGCATGCACCACCA
A_33_P3569068	0.1962	0.0100763	-3.38774	-2.41544	-0.710045	A_33_P3569068	NM_003550	TGAAGAACCAGCGGCTCAAGGAGGTTTTCCAGACCAAGATCCAGGAGTTCCGCAAGGCCT
A_33_P3396607	0.1964	0.010093	-3.3866	-2.41697	-0.947656	A_33_P3396607	NM_003359	CAGTTCAATGAGAAGAGGGAGACAAATATAAAGATGAGGACAGAAGCATCTCTACAGATG
A_24_P413920	0.1965	0.0101036	3.38588	-2.41794	1.50872	A_24_P413920	NM_145175	AAATCGAGCCTGTCCCTTGTGCACTTGGGAATAATTCCCCAAGACAGCACTTCGGGATTC
A_33_P3336822	0.1965	0.0101106	3.3854	-2.41859	2.37397	A_33_P3336822	U09907	ATCTCTTGTTCTGGAAGCAGCTCCAACATCGGAAGTAATACTGTAAACTGGTACCAGCAG
A_33_P3480395	0.1965	0.0101263	3.38433	-2.42002	1.13579	A_33_P3480395	AK055463	GCCACAAATATTCAGTTTTGTTTTATCCATCATGTCCCCCATATGCATGTAATGAAACAT
A_23_P90626	0.1965	0.0101275	-3.38424	-2.42013	-1.4823	A_23_P90626	NM_004288	TTCATCGTGCTGTGGAAGAGGAAGAAAGTCGCTTTTGACGGATTGTGGTGTCCTTTCAAA
A_33_P3215252	0.1965	0.0101506	3.38267	-2.42225	0.855448	A_33_P3215252		CCCCACATCTCTCCATCTGAAACTTCATTCTTCCATTAAAACAGAATTGTGCTTTGTGAT
A_24_P196704	0.1965	0.0101507	-3.38266	-2.42225	-0.721282	A_24_P196704	NM_182931	ATACTGCATTTCAGCATACTCCAACATCAATTACTTTAACTGCTTCAAGAGTTTCCAAAG
A_24_P681011	0.1965	0.0101544	-3.38241	-2.42259	-0.97653	A_24_P681011	NM_022740	GTGTTAATCCATGTTAATCTGTGTGAAAATTATTGCGTGCAACAGTATTTTCTCGTGTAC
A_24_P330518	0.1965	0.0101616	3.38192	-2.42324	1.34832	A_24_P330518	NM_001218	CTGTCAAAAGACTCTGTATATCTTTTGTGGATGAGTTTTGTGAGAGAACAGAGAGACCAT
A_23_P33759	0.1965	0.0101658	-3.38164	-2.42363	-0.655691	A_23_P33759	NM_004753	AGGCAGGAAAACAGCCAGAAGCCACCTTGACACTTTTGAACATTTCCAGTTCTGTAGAGT
A_33_P3287223	0.1965	0.0101742	3.38106	-2.4244	3.9732	A_33_P3287223	NM_001935	TACTGATGTTCCTAGTGAAAGAGGCAGCTTGAAACTGAGATGTGAACACATCAGCTTGCC
A_23_P148473	0.1965	0.0101787	3.38076	-2.4248	1.90023	A_23_P148473	NM_000206	CTTTCCTGTTTGCATTGGAAGCCGTGGTTATCTCTGTTGGCTCCATGGGATTGATTATCA
A_23_P53724	0.1965	0.0101923	3.37984	-2.42604	0.857999	A_23_P53724	NM_014718	TGACTCAGCTCTCACCATCATTGTGAACCCCATGGAGTCCTACCAGAATCGGCAGTCCTG
A_33_P3382595	0.1965	0.0101982	-3.37944	-2.42657	-1.13446	A_33_P3382595	NR_001445	TCCATTTGTAGGAGAACGTAGGGTAGTCAAGCTTCCAAGACTCCAGACACATCCAAATGA
A_33_P3326962	0.1965	0.0102023	3.37916	-2.42694	6.60554	A_33_P3326962	BX641099	CTACAGGAAACCAGACGAATTTTTGAATTGTTTCATATGCCAACATATTTGGTGCTGTTT
A_23_P88710	0.1965	0.010213	-3.37843	-2.42792	-0.559654	A_23_P88710	NM_015497	AGGTGATGGGGGAAATTGTTAACTACCTTTCATTTTCCTGGGAAGTCAAGGTTACATCTT
A_33_P3271445	0.1965	0.0102297	-3.37731	-2.42943	-0.744836	A_33_P3271445	NM_001130105	CTAAAACGTTTTACTTCTTACGTCCAAGAAAAAACTGCAGGAAAGCCTATTTTGTTCTAG
A_24_P77904	0.1965	0.0102315	3.37719	-2.4296	5.18035	A_24_P77904	NM_018951	GCCATATCATGCTAAAATTCTATAGAGATAGATATTGTCCTAAGTGTCAAGTCCTGACTG
A_23_P106069	0.1965	0.0102343	-3.377	-2.42985	-2.23105	A_23_P106069	X58747	GAGGCCCTGTTTTCTTGCTACTCATACGTGAAAATGAGAAAGAAAAAAGGAAAGAAAGAC
A_23_P80718	0.1965	0.0102374	3.37679	-2.43013	2.08792	A_23_P80718	NM_144642	TTTAGCACAAAACAGCCTTGTGTCTTAGATGATATCTGTAACCAGTTTCTGAATCCCGTT
A_33_P3368144	0.1965	0.0102399	-3.37662	-2.43035	-1.20188	A_33_P3368144		AGGGAAGGGAGGGAGGGATCTGAGTTTTCTTGTCACAATGGGGTTTCAGTCCGAGCATGA
A_23_P122863	0.1965	0.0102524	3.37578	-2.43149	1.02272	A_23_P122863	NM_001001555	GAAAATAAACTGGAATGATCATCTATGGCTTGGGCCGCTTAGGAACAAGAACCGGAGAGA
A_33_P3341490	0.1965	0.0102727	3.37442	-2.43331	0.900046	A_33_P3341490	NR_033415	AGTGTCCATCTGGGCCCCGGTTCATGACCTGTTGTCTTTCTGTATCTACTTTCTGCAGCC
A_33_P3412603	0.1965	0.0102812	-3.37384	-2.43409	-0.684341	A_33_P3412603	AK125205	TTTAAAGGTTTTTAAAATGCAGTTTCTCCAGCCGGAGAATTCCCACCCATTCACCAGCCC
A_23_P83781	0.1965	0.0102944	-3.37295	-2.43528	-1.00824	A_23_P83781	NM_004762	GTTTGTTTTTGCCTTGTAAACTAGCGCCAAGGAACTGCAGCAAATAAACTCCAACTCTGC
A_33_P3406861	0.1965	0.010295	-3.37292	-2.43533	-0.924127	A_33_P3406861	NM_021069	AAGTCAAGTCGGAAAGCATGGGCTCCCTGTTATGTGAGGAGGACTCCAAGGAGAGCTGCC
A_23_P19723	0.1965	0.0102967	3.3728	-2.43548	1.52473	A_23_P19723	NM_021073	CCACGTACCAAAGCCTTGTTGTGCTCCAACCAAATTAAATGCCATCTCTGTTCTGTACTT
A_33_P3429242	0.1965	0.0102994	-3.37262	-2.43573	-0.685014	A_33_P3429242	BC041468	TTAGAGGTGTAAGCCCTTAAAAGGGCCAAGAATTTCTTTTTCCGGGAGCTCGGCTCTTAA
A_33_P3350583	0.1965	0.0103036	-3.37234	-2.4361	-0.659955	A_33_P3350583	NM_138819	GCAAGCTGACATGTTAAGAATTAGGACAAACAGAACAACATTTAGGAATCGACGCTCTCT
A_23_P46275	0.1965	0.0103037	3.37234	-2.43611	1.03601	A_23_P46275	NM_001688	AGAAACAGTTGACTGACTAAATGGAAACTAGTCTATTTGACAAAGTCTTTCTGTGTTGGT
A_23_P205531	0.1965	0.0103077	-3.37206	-2.43647	-1.30831	A_23_P205531	NM_002937	GGTTAGATGCCACCATGTAGGGATTATCGCGAGTGGTTGACCTTACACTTACTCCTTAAA
A_33_P3378737	0.1965	0.0103104	-3.37188	-2.43671	-0.828739	A_33_P3378737		GCCTGTTTTTCATAAAGTCTCAGATATGAGCTTGCCCTCTTCTGATAAAAAGATTTTATC
A_33_P3421821	0.1965	0.0103107	-3.37186	-2.43674	-1.13846	A_33_P3421821	NM_001004426	GTGGACACCCCGAATGACTTTGGGGAGACTCCTACATTCCTAGCCTCCAAAATCGGCAGA
A_23_P94762	0.1965	0.0103147	-3.3716	-2.4371	-0.747465	A_23_P94762	NM_058230	ATCATTATAAAATTCACATTGAAGAGGACTCCTTAAAAGCCGATTTGCATGTGTGAAAGC
A_24_P361006	0.1965	0.0103149	3.37159	-2.43711	1.28344	A_24_P361006	NM_005002	TAAACAACCAGTATATGTCGTAGATGTATCCAAAGGAATTGTTAATGCAGTTAAGGATCC
A_32_P43050	0.1965	0.0103203	-3.37122	-2.4376	-0.596708	A_32_P43050	NM_004477	GCCGACAGATACTGCAAATGACTGGAATTTTTGTTTCTGCCTTATCTTTTTGTGTTTTTT
A_33_P3421656	0.1965	0.0103216	3.37113	-2.43772	5.44681	A_33_P3421656	NM_014464	GCTTCAAAGATGGTCAACATTATGAAGAGGGATCAGTAATTAAAGAAAACTGCAACTCCT
A_33_P3327265	0.1965	0.0103255	-3.37088	-2.43806	-0.747952	A_33_P3327265	NM_001098815	CAGACCAGAACTGCGTCGGTCTTTAAGCCAGCAGCCACAGGACACTTTTGACTTGGAGGA
A_33_P3409077	0.1965	0.0103309	-3.37052	-2.43855	-0.735078	A_33_P3409077	NM_152730	GTTTTAAAGCATTGTGAGAGATTCCTGAAACAGCAGCAAACTTCCATAAAATCTTCTCTT
A_32_P302205	0.1965	0.0103343	3.37029	-2.43885	8.57993	A_32_P302205	NM_001041	GCAGTTACTCTAACGTATAACGGAAATAAAAATTCGCTTCCTTTTAATGAAGACACTACC
A_33_P3354574	0.1965	0.0103431	-3.3697	-2.43965	-1.28213	A_33_P3354574		AAGAAAAGCAAATAAGCAGACCAAAGAACTGTTTGCATTTGCCCCAGATGCTCCCTGGCT
A_33_P3370305	0.1965	0.0103516	-3.36913	-2.44041	-0.959009	A_33_P3370305	NM_145041	TCTTTCTTGAGGAAAATCTGACCTGGCATTTTCTTGAGGCACCTTAGATTCCCTGGAGTG
A_24_P261929	0.1965	0.0103519	-3.36911	-2.44044	-0.87872	A_24_P261929	NM_206949	TGCAGTCAGTGGGGGCAGCTGGACTCTCTGTGACATCTAAAGTTATCGGGGGCTTTGCTG
A_33_P3389973	0.1965	0.0103656	-3.3682	-2.44166	-1.64325	A_33_P3389973	AJ586139	AATGCAAGAATCTCAGAAACCCATCTCCAAGCTCAGGTGCAGTCCAGCAACAATGATGAA
A_23_P127279	0.1965	0.0103755	3.36754	-2.44254	1.03989	A_23_P127279	NM_019054	TGCTACATTCCAGGCATTGTACTAAGTATGGGGAACCACAGAGAAGACATTCCCTCAGAA
A_23_P140373	0.1965	0.0103866	3.3668	-2.44353	4.01938	A_23_P140373	NM_017791	ACTAATCTTGATTCATTCTACTCTGAAAATCCAAAGGTGCTTCTGAGAGATAAGAGGGAA
A_23_P166823	0.1965	0.0103896	3.36661	-2.4438	1.48419	A_23_P166823	NM_003280	CAGCGGCACGGTGGACTTTGATGAGTTCCTGGTCATGATGGTTCGGTGCATGAAGGACGA
A_23_P518	0.1965	0.0103904	-3.36655	-2.44387	-1.68121	A_23_P518	NM_024626	ACAGAGTTGACAAGGCCTATGGGAAATGCCTGATGGGATTATCTTCAGCTTGTTGAGCTT
A_23_P133904	0.1965	0.01041	-3.36525	-2.44561	-1.03052	A_23_P133904	NM_001011700	CACAGCAGGCAGGGCACCACAGGCCTTACTAGGAATTCACCCTGGACCATGCCCTAAAAT
A_23_P64669	0.1965	0.0104115	-3.36515	-2.44575	-0.802639	A_23_P64669	NM_017612	TGTGACTATCCGTCGAGAGTGATGGTTTTTATCTGTCTTTTGTACATTGTTTTCCCTTTC
A_33_P3225522	0.1965	0.0104128	-3.36507	-2.44586	-1.49608	A_33_P3225522	NM_001032731	TTCTGAGGATGCCCTACCCTGTAACAAAGTCGTTTCTAATAAATTTGCTTCTTTCACCAT
A_33_P3290919	0.1965	0.0104308	-3.36387	-2.44747	-0.603401	A_33_P3290919	NM_001172415	CACACTGGTTCTCAATGAAAAATAGTGTCTTTGTGATTTTGAGTAAAGCTCCTATCTGTT
A_32_P79434	0.1965	0.0104369	-3.36347	-2.448	-1.71833	A_32_P79434	NM_002847	TCTCTACATGGTATTGTAATGAATATCTGCTTTAATATAGCTATCATTTCTTTTCCAAAA
A_33_P3215078	0.1965	0.0104418	3.36315	-2.44844	0.912579	A_33_P3215078	NM_004077	GGTAACTGTCAAGTCATGATGGAGACTTCAGGTTGTTCTGTATAAAATGCAAAATAAATG
A_33_P3283599	0.1965	0.0104432	-3.36305	-2.44857	-1.76653	A_33_P3283599	NR_003366	TCCTTATGGAGAAAGAGCGGATGAAATATTTTCTCAGCACTCTTCCTACAAGGCGAGACC
A_23_P88484	0.1965	0.0104482	-3.36272	-2.44901	-0.988345	A_23_P88484	NM_001025248	CAGAAATAGAAGAAGTTCAAGCCTTGGATGACACCGAAAGGGGTTCAGGAGGTTTTGGTT
A_23_P140698	0.1965	0.0104495	-3.36264	-2.44913	-0.505176	A_23_P140698	NM_018163	TGGAAGTGCAAGAAGGAGGATGAGTCAAAAGGTGGCTACTCCAAAGACGTCCTCCTACGG
A_33_P3338047	0.1965	0.0104659	-3.36156	-2.45058	-1.9017	A_33_P3338047	NM_001098537	AGCTTTGCAAACACATCGTCTTTGTGCAGCTGCAGGAAGGGGAGCACGTCTTCCAGCCCA
A_23_P345118	0.1965	0.0104718	-3.36117	-2.4511	-1.03438	A_23_P345118	NM_002648	GCCTGCTGGTTTTATCTGAGTGAAATACTGTACAGGGGAATAAAAGAGATCTTATTTTTT
A_33_P3268005	0.1965	0.0104923	-3.35982	-2.45291	-0.741813	A_33_P3268005	BC063650	CGGCCGCGCCTGGCTTCTTGGAAAGAGCAGGAAGGAGCGCGAGAATGCAGTTCCGCGGCA
A_33_P3255741	0.1965	0.0104933	-3.35976	-2.453	-0.832093	A_33_P3255741	NM_007137	TCTTCCTCCACTATTCTTCTCTAACAGATGACCAATACTAATAAACTACTGTGAACACTT
A_24_P365015	0.1965	0.0105031	3.35911	-2.45387	5.54007	A_24_P365015	NM_006361	TCCCACACTCTGCTATCAGAAACTTAAACTTGAGGATTTTCTCTGTTTTTCACTCGCAAT
A_24_P499215	0.1965	0.0105032	-3.35911	-2.45387	-1.1168	A_24_P499215		TCAAAGACAAGAGAAAGCAAAAGCCTCCAAGCTCTCCAAAAAGAAAGCATCTGCCCTGTT
A_33_P3215635	0.1965	0.0105051	3.35898	-2.45404	1.81963	A_33_P3215635	NM_000748	TAGCCTACTCCAGGTCAGACTCATTAGGAACTCAAGATTCTCGTAAAGAAAGTTGTTTCC
A_32_P106194	0.1965	0.0105071	-3.35885	-2.45422	-0.809188	A_32_P106194	NM_153229	TAAGTATCATGCACTAATTCATTGTGCCACCAGAGCTCCCTATGCAGCCTTTTAAAAGAA
A_24_P8318	0.1965	0.010511	-3.3586	-2.45456	-0.926024	A_24_P8318	NM_014423	TAGTCATTCCAGGTCTCATGGGAATGATCACCATAGCAAGGAACATCAACGCTCCAAATC
A_24_P160969	0.1965	0.010513	3.35846	-2.45474	1.1685	A_24_P160969	NM_001076787	CGCTCCAAGATCAGCCAGGTCTTAGGCAATGAAATCAAGTTTACCATTCGGGAGCCTTTG
A_33_P3755781	0.1965	0.0105154	3.3583	-2.45495	1.43999	A_33_P3755781	NM_138804	ATCCATCTTCTTCTTTCTTCACAGTGTTTCAGCAACATTTCCAGACCCAGAGATAATCCA
A_24_P208345	0.1965	0.0105165	-3.35823	-2.45505	-1.10194	A_24_P208345	NM_033102	GTGCCGTTTGCAATAATGTCGTCTTATTTATTTAGCGGGGTGAATATTTTATACTGTAAG
A_32_P34826	0.1965	0.0105236	-3.35777	-2.45567	-0.984812	A_32_P34826	NR_026543	ACATACAGTGGCATAAGAGAGACCAACTTGGTGATAACTGATCATAGGATTAGACCAAGG
A_23_P144896	0.1965	0.0105278	3.3575	-2.45604	1.28012	A_23_P144896	NM_005451	ACACCTGCTTCGTCTGTGCGATATGTCAGATCAACCTGGAAGGAAAGACCTTCTACTCCA
A_32_P381593	0.1965	0.0105342	-3.35707	-2.4566	-1.65134	A_32_P381593	NM_134266	TGGAATGTGGATAAAATCGATTGGGGAATATGGGTCAGTACATATGTATTTACAATATGC
A_33_P3691916	0.1965	0.0105362	3.35695	-2.45678	1.06786	A_33_P3691916	NM_014883	GTTTGGAATTCTTTGCTCTACTGTTTACATTGCAGATTGCTATAATTTCAAGGAGTGAGA
A_23_P11331	0.1965	0.0105387	-3.35678	-2.45699	-0.862907	A_23_P11331	NM_153333	AATAATTTGCAACCAGCTTATGAGGGCAATGGGGGCACCTAAACTCTTGATGAAAGAACT
A_23_P340848	0.1965	0.0105431	3.35649	-2.45738	1.51738	A_23_P340848	NM_000960	ATTGTGGGTGATGACGTAGGACATGTGCTTGGTACAAAAAGGGCCTGAGACATTCCACCT
A_24_P304449	0.1965	0.0105488	3.35612	-2.45789	1.0179	A_24_P304449	NM_014730	ATTTCAGTATGAGGAAAAACAACAACAAACTGAAGTGCGCTTTCCGTCCTTTCAAAGGAC
A_23_P162087	0.1965	0.0105634	-3.35517	-2.45917	-0.713167	A_23_P162087	NM_020644	TTTGAACTAGGGCTGGGGTTGTGGGTGCCTCTTCTGAAAGGTCTAACCATTATTGGATAA
A_33_P3239102	0.1965	0.0105653	-3.35504	-2.45934	-0.624133	A_33_P3239102		CGACCACATGTATATGTGTATATATATATATGTGTGTGTGTGTGTGAGTTTGTGTATGTG
A_23_P45976	0.1965	0.0105714	-3.35465	-2.45987	-0.721325	A_23_P45976	NM_002885	CCAAGTCGGAGAACTCATCCACTCAGAGCTCCCCAGAGATGCCCACGACCAAGAACAGAG
A_33_P3379811	0.1965	0.0105808	-3.35403	-2.46069	-1.14498	A_33_P3379811	NM_001101339	CTGTGTAGCATTTCCTTCTGGTTAAGAACATGCAGATAATCCAAATAAACAGATTTGACT
A_33_P3399263	0.1965	0.0105831	-3.35389	-2.46089	-0.750938	A_33_P3399263	NM_001243539	GTGACTTGGGGGACCAGCAGCAGAGATGAAGACTTGGAAAACTGCTCTCACCACCTATGA
A_32_P206735	0.1965	0.0105907	-3.35339	-2.46156	-0.974953	A_32_P206735		CCGCTGTCCTTACTTTGGTGCTTTGGGCTATCTGGAAAATGATACTATTGAGAGCAGCTA
A_33_P3362320	0.1965	0.010601	-3.35272	-2.46246	-1.2737	A_33_P3362320		GAGGAGTTTCCTTCCCTGAGTGACCCATATCAGTCTCAGCTGAGTCCAGGCTTTAAACTA
A_33_P3403913	0.1965	0.0106067	-3.35235	-2.46295	-1.41149	A_33_P3403913	XR_133099	TGGACTGTTCAGAACATTCTAAATGTTCTGATGGATGCCAGTGCCAAATTTAAAGAGCTT
A_33_P3244585	0.1965	0.0106123	-3.35198	-2.46345	-1.90275	A_33_P3244585	NM_052929	ATCCTGTTGCAGCCATGACCTGAAGAAGGAGGTCGACCTTCTTCAGCACCTCCAGGTGAG
A_33_P3325349	0.1965	0.0106149	-3.35182	-2.46367	-2.5675	A_33_P3325349	NM_005723	AGTCGTTGCGCCGTGAATCTCTACTGTAGCCATGAATTTATGGACAGTTAGATGCTTACC
A_23_P24444	0.1965	0.0106217	3.35137	-2.46427	0.646805	A_23_P24444	NM_001360	TGTGCTTTCTTCCCTGAGGCATTCTTCCTCATCCCTAGGGTGTTGTGTAGAACTCTTTTT
A_23_P423482	0.1965	0.0106221	3.35135	-2.4643	2.09171	A_23_P423482	NM_152450	CCGGTGCTGTTTGTTCATCTCTGTATGTAAAAACTGACAGTGAGACACAACGTTCTGAAC
A_33_P3410599	0.1965	0.0106348	-3.35053	-2.46541	-1.20975	A_33_P3410599	NM_017633	GAATCAGTGCTAGAGGGAACAGATTGTGAATTTTGTTTACAGCATCCAATATTTGGATTT
A_33_P3414695	0.1965	0.0106378	-3.35033	-2.46567	-1.1325	A_33_P3414695	NM_016287	AATCTGTCTCCACTGTAGAAGAACAAGAGAATGAAACTCCACCTGCTACTTCGAGTGAGG
A_33_P3231187	0.1965	0.0106404	-3.35016	-2.4659	-0.585979	A_33_P3231187	NM_001167	GTGAACTGACTTTAAGTAATCAAGATTGAATTCCATTAGCATCTGCTACCAAGTAGGAAA
A_24_P64167	0.1965	0.0106471	3.34973	-2.46648	1.82731	A_24_P64167	NM_000962	ACAGGCTAAATGCACCAAGAAAGCTTCTTCAGAGTGAAGAATCTTAATGCTTGTAATTTA
A_33_P3213149	0.1965	0.010658	-3.34902	-2.46743	-1.223	A_33_P3213149	AK226145	ATTTCATCATTGTGCTATCATAGAGCATACACACCCGACCCTAGATGGCATAGCCTACTC
A_23_P160159	0.1965	0.0106606	3.34886	-2.46765	5.42039	A_23_P160159	NM_003039	GGGGCCATGGGCATTTGTTTAGAGCCAAATTCATCCTCTTACCAGATCCTTTTCCAGAAA
A_32_P25437	0.1965	0.0106642	-3.34863	-2.46796	-0.964844	A_32_P25437	NM_001046	CTAACTATTCATAATGTGGGGTGGGTAATACTGTCTGTGAAATAATGTAAGAAGCTTTTC
A_23_P398044	0.1965	0.0106727	-3.34808	-2.4687	-0.680045	A_23_P398044	NM_052848	TGGGCCACAGGAAAGGTATCAGCCCTTGGTGATAGGCACATTTTTTACCAGTCTATCATT
A_33_P3299042	0.1965	0.0106728	-3.34807	-2.46872	-3.04696	A_33_P3299042		AATGAAGAACACCATCAAATATTTGGTAAGAGTCCACTGGGGTCCCCTGATTACACGCTG
A_33_P3314401	0.1965	0.0106758	3.34788	-2.46897	1.58682	A_33_P3314401	NM_006580	CTTTTCTCCCTGGCTTTTGGTTCACTTTTTGTACTTTTAACAAGTGGGTGAATTATTTGA
A_23_P52761	0.1965	0.0106855	3.34725	-2.46982	2.24627	A_23_P52761	NM_002423	TTGGGTATGGGACATTCCTCTGATCCTAATGCAGTGATGTATCCAACCTATGGAAATGGA
A_24_P261734	0.1965	0.0106906	3.34692	-2.47026	2.16337	A_24_P261734	NM_030674	ATCCACTCTCTAGAGTCCAGTGTACTTTAGACTTCATCTGAGTCCAATACATGTACCACA
A_33_P3315423	0.1965	0.0107022	-3.34618	-2.47126	-1.14023	A_33_P3315423	NM_018207	AAGGGAAAAATCCATGAGACCAACCTCACATATGAAGACTTCCCGACCTCCAAGTACACA
A_33_P3385782	0.1965	0.0107045	-3.34603	-2.47146	-1.36581	A_33_P3385782	NM_182633	CCTTCATTTAGCAGCACATAACTTATGGTGGGGGAAATCAGATAAATATATAAATGTAGG
A_33_P3280521	0.1965	0.010714	3.34542	-2.47228	1.68988	A_33_P3280521	NM_021647	CATGTGATCCATCCTGTATTTTGATTGATGCTTTAATAAAGGGTTTGCACAGCTGTGTGG
A_23_P163942	0.1965	0.0107169	-3.34523	-2.47254	-0.573256	A_23_P163942	NM_003168	TCTGTGCCTTCCCCATGCCAAGGACTCTAGGTCAAATGTCAATAAATATGAACCTCGAGA
A_24_P84419	0.1965	0.0107213	3.34495	-2.47291	1.05848	A_24_P84419	NM_003371	CTTGTTTGTTTTTTAAGGGGAAAAAAGTTTGTAATTATTTCATCCAAATCTCCCGTTATA
A_23_P389102	0.1965	0.010723	3.34484	-2.47306	1.2227	A_23_P389102	NM_015194	ACAAGCACTTTTTTATGATGTACTAAAAGCCACAGTATGTGGCAACTGCAAAAGGATCAG
A_23_P72025	0.1965	0.0107334	3.34417	-2.47396	0.932298	A_23_P72025	NM_000387	TGTGCATGGACTTGGTGAGACTGTTGCCTTAATGACATCCTGCACCGTGTATAACTTAGT
A_23_P391711	0.1965	0.0107562	3.34271	-2.47593	5.66964	A_23_P391711	NM_000134	TGTTGTTGTGGGTTTTTTCACATAAACACATACATTGCCAATTTTCCAGGGCTCAAAAAG
A_23_P111228	0.1965	0.0107584	3.34257	-2.47612	1.4764	A_23_P111228	NM_017421	AACATGTGATTGATCTAGAAACATTTTTACAGTGCTGCTGTCAAGTGTTAAAACCCGGTG
A_33_P3302662	0.1965	0.0107664	-3.34206	-2.4768	-0.974211	A_33_P3302662		TTCTTTATAACCATTTTAAATGACAGTAATACTGGGACACTATGAAAAGAAAATTGTATG
A_24_P265856	0.1965	0.0107698	-3.34184	-2.4771	-0.9179	A_24_P265856	NM_020654	TTGTGTGTGTTGGGGGGTACTTTTAAAGGTGACTATTGTTTTGTACATCTAATTTTGGGA
A_23_P500998	0.1965	0.010771	3.34176	-2.4772	4.09343	A_23_P500998	NM_152739	AAACAGTTGCATAGAGTATAGCTCTGTAGTGGAATATGTCTTCTGTATAACTAGGCTGTT
A_33_P3252333	0.1965	0.0107715	-3.34173	-2.47724	-0.772823	A_33_P3252333	NR_003271	ATAGTGTGTTACTAGAGAAGTTTCTCTGAACGTGTAGAGCACCGAAAACCCCGAGGAAGA
A_23_P65930	0.1965	0.0107849	-3.34088	-2.4784	-0.561736	A_23_P65930	NM_001077268	GCCCTCCTATTAGAAGCCCAGACTGGAAGTGAGAGGCATGATGGGGAGAGACCAGACTGA
A_33_P3347869	0.1965	0.0107902	3.34054	-2.47885	0.776508	A_33_P3347869	NM_000064	TCCCGTCGTGCGTTGGCTCAATGAACAGAGATACTACGGTGGTGGCTATGGCTCTACCCA
A_33_P3373469	0.1965	0.010796	3.34017	-2.47935	0.541813	A_33_P3373469	NM_002808	CTCCTGCTCTTTTGTTACTGAGTGAGATAAGGTTGTTCAATAAAGACTTTTATCCCCAAG
A_33_P3300312	0.1965	0.0108003	3.3399	-2.47971	6.80322	A_33_P3300312	NM_007329	AGGACCCATTGTCCTGGATGATGTGCGCTGCTCAGGACATGAGTCCTATCTGTGGAGCTG
A_33_P3241989	0.1965	0.0108031	-3.33972	-2.47996	-1.14939	A_33_P3241989	NM_001130715	CTGTTGGAGAAGCTGAACTTTGAAAGAGGTGAACATAGAATTTAGAATGTTTGGAAATGT
A_23_P83159	0.1965	0.0108049	-3.3396	-2.48011	-0.524717	A_23_P83159	NM_018847	TGAATATTTGTGTGCTATCGGTAGCTGTGTTTCTTTGATCAAATGTTCCTGTCCTTTTGC
A_33_P3530314	0.1965	0.0108126	3.33912	-2.48077	0.890786	A_33_P3530314	NM_023073	GATAAGTACCTTTCAAGCCAAGTTTGCATAACCTACTTTCAATAAAAACCCTCTATCTTG
A_23_P99942	0.1965	0.0108151	3.33895	-2.48098	1.14721	A_23_P99942	NM_024652	CAGAGGCACACATTCTGAGTGCACCCGCTTAGCCTTTACATTCCTCTCCACCGACAAAAG
A_33_P3324004	0.1965	0.0108166	3.33886	-2.48112	2.19105	A_33_P3324004	NM_032965	TGAAGCCCTACTCAATATAATAATAAAGAGACAAAAGAGGCCAGCCACCCACCTCCAACA
A_24_P228302	0.1965	0.0108257	3.33828	-2.48189	2.26539	A_24_P228302	NM_006890	AATGCACGGTGGTCCCTGTTAGAGTTAGACCTCTAGACTCACCTGTTCTCACGCCCTGTT
A_24_P336983	0.1965	0.0108267	-3.33822	-2.48197	-1.33142	A_24_P336983	NM_144575	AAAGGACTCTACCTGACAGAAATGGAGTGGATGAGCCTGGTCATGTACAACTGAAGCAAA
A_23_P87036	0.1965	0.0108331	3.3378	-2.48253	8.70761	A_23_P87036	NM_000482	ACGTGGAAGGCCACTTGAGCTTCCTGGAGAAGGACCTGAGGGACAAGGTCAACTCCTTCT
A_23_P436369	0.1965	0.0108337	3.33777	-2.48258	1.28284	A_23_P436369	NM_015687	CCGTGAAAGTGAACCTTCATCTGTTTGTGCCAGTTCTTTACATGTACTAATTTAAGTTTT
A_33_P3346403	0.1965	0.0108393	-3.33742	-2.48305	-0.772325	A_33_P3346403	NM_001099285	TGAAGATGATGAAGATGACGATGTCAATACCAGGAAGCAGAAGACCGACGAGGATGACTA
A_33_P3292241	0.1965	0.0108539	-3.33649	-2.48431	-1.56646	A_33_P3292241		GGCCAATGTCTCTTTTGCCTGCAATAACCCTCCCTCTGCCAAAGGCAATAGCCTCTGCTT
A_33_P3423365	0.1965	0.0108549	-3.33642	-2.48439	-1.05623	A_33_P3423365	NM_001127663	TCTTTGTCTGGGTTGGAAAGGATTCTCAAGAAGAAGAAAAGACAGAAGCCTTGACTTCTG
A_33_P3274562	0.1965	0.0108582	3.33622	-2.48467	2.04568	A_33_P3274562	NM_025243	CATGCCTGGCCAAAACACCTGATTTTTAAATGGTAGCAATTGTGCTAAATAAAATGTGTA
A_23_P98786	0.1965	0.0108639	3.33586	-2.48515	1.10898	A_23_P98786	NM_000260	ATACCAACTGGGCCTCTGATGTTCTTCCAGTGAGGCATCTCTCTGGGATGCAGAACTTCC
A_32_P20523	0.1965	0.0108679	3.3356	-2.4855	0.739729	A_32_P20523	NM_145715	CTTTGTGACTATCTGCAGTGAAACTTTGCTTGTTTGAAGTCCTGTGGATTCCAAAGCCAA
A_33_P3254191	0.1965	0.0108736	-3.33524	-2.48599	-0.687967	A_33_P3254191	NM_020841	GCCAAGGTAGTTCAGTTTAGGAATATGTTGTTCTAAAATATGTCTTAGAATCCTGAAAGC
A_23_P43034	0.1965	0.0108736	3.33524	-2.48599	0.62839	A_23_P43034	NM_018091	AAGCAAATTAACTCATTTGGACACCATAACTCATGCAATAAAACTGATTGTCATTCGAGG
A_33_P3315375	0.1965	0.0108739	3.33522	-2.48601	1.223	A_33_P3315375	NM_001104587	GATTACTGATATTTGTTTCCCTATGAATGGCAAAAGGTTTAGCTTACTACTGCATTTCTG
A_23_P152428	0.1965	0.0108758	3.3351	-2.48617	4.1966	A_23_P152428	NM_052858	AGAGAAGCCAGCAGAAATGTTTGAATTTTAAGGGTTTCTAAAACGCTCTGACAGATGCAA
A_32_P150856	0.1966	0.0108885	3.3343	-2.48725	0.968302	A_32_P150856	NR_002144	CCGCCTCCTAAGCTGCCCAACGGTGTGTTCACCCCCGAGTTCCAGGAGTTTGTCAATAAA
A_23_P370544	0.1966	0.0108936	-3.33398	-2.48769	-0.500493	A_23_P370544	NM_144708	CAACTTGGGAAACATGTCCAGAAAGCCAACCCAGAGCCTGCAGAAGGCTAATAAAACATT
A_24_P213478	0.1966	0.0109073	3.33311	-2.48885	3.41988	A_24_P213478	NM_020796	TATTGTTTTCTTCCTTGAATTTTCTCTAGAAATGCAGAAATTAGGAAGGTGATGGGTCTG
A_32_P162187	0.1966	0.0109085	3.33304	-2.48895	0.977757	A_32_P162187	NM_000063	TTCTACCTCTGAATGGCCACCCTTAGACCCTGTGATCCATCCTCTCTCCTAGCTGAGTAA
A_23_P430670	0.1966	0.010913	3.33276	-2.48933	3.50958	A_23_P430670	NM_024533	TTGCCCCTACCTCTTCTGGGCGCAGGGAGTAAGTTACTGCTAAATTAAATTAAATGTGTG
A_33_P3239267	0.1966	0.0109146	-3.33265	-2.48947	-1.04864	A_33_P3239267	NM_203370	TGATGTCAGCTACCTCTGACCCTGCCCTCCAGCCTGGGACAATAAAAGCCTTTTTTCTAG
A_23_P55281	0.1967	0.0109352	3.33136	-2.49122	2.80127	A_23_P55281	NM_004502	GAGTTTAAAAACATTTTTTAAGGAGGGAGAAAGGAGAAATTTTGGTTTTTCAACACTGAA
A_23_P68892	0.1967	0.0109412	3.33098	-2.49173	0.691509	A_23_P68892	NM_014306	AGGCTCCTGAGTCCTATAAGAATGTGACAGATGTGGTAAATACCTGCCATGATGCTGGAA
A_24_P194748	0.1967	0.0109427	-3.33088	-2.49186	-1.17488	A_24_P194748	NM_001080485	CATAATGTGATCCCAGCTTTCCTGAAGAGAACGTTGCCCTCATGATTTTTGGCCTACTTG
A_24_P626951	0.1967	0.0109473	3.33059	-2.49225	2.60454	A_24_P626951	AF078945	GACAGAGTCACCATCACTTGTCGGGCGAGTCAGGGAATTAGCAATTATTTAGCCTGGTTT
A_33_P3257671	0.1969	0.0109626	-3.32963	-2.49354	-1.65151	A_33_P3257671	XR_133401	ATTGAACCCCATGTTGGGGTTACTACTCAATGCAATGGATGTAGGCCCCTCATATTTCTG
A_33_P3270489	0.1969	0.0109699	-3.32918	-2.49415	-1.23073	A_33_P3270489	NM_025059	GTGACTCTAGTGATCTTTAACATACACAGAATGATCTACAGTGATCTTTAACATACTCAG
A_24_P838448	0.1969	0.0109713	3.32909	-2.49427	0.804961	A_24_P838448	NR_015410	TTCACTGTCTAATTTTCCAGAGCCCCTCATATAAGGAACTGTATTATTGGTATAATCATC
A_23_P56553	0.1969	0.0109814	3.32845	-2.49513	1.02759	A_23_P56553	NM_024770	CCTGCCGTTTTGTCATAGGTGAGCTCCTTTGTGCATTTTAAGCACATGTAAGTGGTTCAG
A_23_P95851	0.1969	0.0109937	3.32769	-2.49616	3.96975	A_23_P95851	NM_024803	GGAGCCTTTGGAAGCTTAGAGTCCTTTGAACTGCTGAGTCACTTCTAGGTGGGATTTTTT
A_23_P124619	0.1969	0.0109953	3.32759	-2.4963	1.11509	A_23_P124619	NM_020672	AGCTGGGCTATGGGAAATGATTTGAATAATGGAGCTGGGAATATGGCTGGATATCTGGTA
A_24_P361457	0.1969	0.0109976	-3.32745	-2.49649	-0.972259	A_24_P361457	NM_173627	GGGTGTGGGGCTCCGAACCCTAAATGGGTGAGAGTTGAAATGAAAGCGGCACCTGTAGTC
A_24_P156886	0.1972	0.0110186	-3.32613	-2.49826	-0.804369	A_24_P156886	NM_001031725	TTTGTGGACTGCAAACTAGGAGCAGATCTTTTGAGTGAAGCCGTTCAGAAAATCACAGGG
A_32_P496893	0.1972	0.0110275	-3.32558	-2.49901	-3.02395	A_32_P496893	NM_001014830	TTGGCTCCAGTGTGTTGAGGACCGATCTATAGCAGGAATTCCCAAACTTGAACATGGTGA
A_23_P19691	0.1972	0.0110405	-3.32477	-2.5001	-0.570963	A_23_P19691	NM_014320	ATTCAGCCATCCAGACGGGCTTTACGAAACTGAACAGCTACATTCAAGGCAAAAACGAGA
A_23_P34942	0.1972	0.011048	-3.3243	-2.50073	-1.37245	A_23_P34942	NM_005665	GAAGAGCAAGTTGAAATTAAAAGGTTACGCACAGAAAATAGACTTTTAAAACAGCGCATC
A_23_P217109	0.1972	0.0110636	3.32333	-2.50204	1.13904	A_23_P217109	NM_001860	CATTTTTTGAGTTAGATGGGACTCTCTGGATAGTTGAACCTCTTCACTTTATAAAAAAGG
A_23_P110076	0.1972	0.0110747	-3.32265	-2.50296	-0.541555	A_23_P110076	NM_182627	AGAATCCTATTTGCTGCTTACTGGAGGGAATGATGGGAAGATCACGTTGTGGGATGCAAA
A_33_P3379341	0.1972	0.0110927	-3.32153	-2.50447	-1.81052	A_33_P3379341	NM_001144931	TATTCTAAAACACAATCAGAGTACTCCATTCCTGCTAACAGTTTAAAGCCAAACACCTAG
A_23_P142174	0.1972	0.011093	-3.32151	-2.50449	-1.51516	A_23_P142174	NM_004497	CAACAACCTAATGTCAGAACAGACACCAGCACCTCCCAAACTGGACGTGGGGTTTGGGGG
A_33_P3310512	0.1972	0.011095	-3.32138	-2.50467	-1.27553	A_33_P3310512		TCATGCCTCAGACTCCCGAGTAGCTCGGATTACAGATGTGCACCACAACGCCTGGCTAAT
A_23_P89921	0.1972	0.0111003	-3.32106	-2.50511	-0.507709	A_23_P89921	NM_013256	AGTGCATCATTTTACTACATGATCTTCCAATTAGATAGCTTGTAATCTGTTCCTTACAGC
A_33_P3238305	0.1972	0.0111045	-3.3208	-2.50545	-1.37752	A_33_P3238305	AY033900	ATCAGCACAGCCAGGGTACCTGCTGACAAGCCTGTACGCATCGCCTTTAGCCTCAATGAC
A_24_P84657	0.1972	0.0111062	3.32069	-2.5056	2.84732	A_24_P84657	NM_002457	ATACGGAGACACCTGTTATTTCGTCAACTGCTCACTGAGCTGTACGTTGGAGTTCTATAA
A_33_P3552465	0.1972	0.0111232	-3.31964	-2.50701	-0.631477	A_33_P3552465	XM_001717544	AACCATTTAAGTGTAGTGAGTGTGGTAAGGCATTCGGTCTGAGTAAATGTCTTATTCGGC
A_23_P58912	0.1972	0.0111264	-3.31945	-2.50728	-0.780466	A_23_P58912	NM_006416	ATGATCAGTGCGGTTATGTGGAAACAACAACAAACAAACGAAGCTATCTGAGTGAACTGC
A_23_P389281	0.1972	0.0111288	3.3193	-2.50748	6.0622	A_23_P389281	NM_000522	TTAGTGATTCATCTTCACAGCACATTTTTAATCAAGCAGTTATTTCAACCAGCACATTCG
A_23_P25204	0.1972	0.0111328	3.31905	-2.50782	0.946228	A_23_P25204	NM_213611	GCAAATGTGGACTGAATCTGCTTGTTGATCAGTGTTGAAGAAAGTGCAAAAGGAACTTTT
A_33_P3713357	0.1972	0.0111441	-3.31835	-2.50876	-0.750371	A_33_P3713357	NM_001627	GCGATTTCTTTCCCAGGATTTACACAACTTTAAAGGGAAGATAAATGAACATCAGATTTC
A_23_P123228	0.1972	0.0111562	3.31761	-2.50976	6.47034	A_23_P123228	NM_000111	ATTCTCGACTTTTCAGCAGTGTCCTTTCTTGATGTTTCTTCAGTGAGGGGCCTTAAATCG
A_33_P3351559	0.1972	0.0111565	-3.31759	-2.50979	-0.988891	A_33_P3351559	NM_018638	GGATAAAATGAGGTTGGCAGTGAAGAAAATTAAAAACAGCCTCATTCATGTAACTGGTTA
A_33_P3407638	0.1972	0.011158	-3.3175	-2.50991	-0.687294	A_33_P3407638	NM_152316	TGAAGGCAAACTTACCAACACAAATAAGCAAAGTGGTTGCAATAAAGACAGATACGTCCC
A_23_P317667	0.1972	0.0111589	-3.31744	-2.50999	-1.69171	A_23_P317667	NM_015259	GCCCAACGTGTACTGGATCAATAAGACGGACAACAGCCTGCTGGACCAGGCTCTGCAGAA
A_23_P412577	0.1972	0.0111594	-3.31741	-2.51003	-2.66644	A_23_P412577	NM_173505	TAAACCACGAGAAATATATAGGCTTGTCTCTTTGGTCTTTTATTTTGGCTCTATTGTTGG
A_23_P112289	0.1972	0.0111679	3.31689	-2.51074	1.54275	A_23_P112289	NM_003275	GGGCAAATGGCTTATGTGAGGTAAGACACTAGAGGGATAAATTTCCAGATCAACATGGCT
A_23_P80817	0.1972	0.011169	-3.31682	-2.51082	-1.59203	A_23_P80817	NM_013259	ATCTCAGAGTCAAAGATGGCTTTTAAGCAGATGGAGCAAATCTCCCAGTTCCTAAAAGCT
A_33_P3269879	0.1972	0.0111841	-3.31589	-2.51207	-0.750816	A_33_P3269879	NM_022749	TTTCAGGGAATGGGCATGCCAGGTGCCAAGGAGCCAAACAGATGGCTTTCCAGGCAGCAA
A_23_P339240	0.1972	0.0111871	-3.31571	-2.51232	-0.585389	A_23_P339240	NM_014996	GGGACTTCCATCAGACTCTAATGATAATAGTAGCACAAATTGAAAACTTCCCCAAAGCTT
A_33_P3381707	0.1972	0.0111942	-3.31527	-2.51291	-1.27614	A_33_P3381707	NM_001101426	TTATGTTTTATGTATATGTATTTTATATGTATATATATCTGCACATCCTTCACTATTTTC
A_33_P3229288	0.1972	0.0112014	3.31483	-2.51351	0.965995	A_33_P3229288	NM_000789	TGCCTGACACTGAGCCCCACCTCTCCAAGTCTCTCTGTGAATACAATTAAAGGTCCTGCC
A_33_P3370461	0.1972	0.0112057	-3.31456	-2.51387	-0.756872	A_33_P3370461	BC047718	AGTGAGCCAAGATTGCGCCATTACACTCCAACCTGGGCGAGAAGAGCGAAACCTCATCTC
A_33_P3392000	0.1972	0.0112119	-3.31419	-2.51438	-0.931455	A_33_P3392000	NR_038955	ACAGTGGTGTGATCTCGGTTCACTGCAACCTCTGCCTCCCAGGTTCAAGCGATTCTCCTG
A_24_P64362	0.1972	0.011215	-3.31399	-2.51464	-0.58435	A_24_P64362	NM_017787	CACTGAAGTGTCTCAAAGGCGAACAAGTTTTACCAAAATGAATCCTTTTTCAGTTAACAG
A_33_P3231557	0.1972	0.0112241	-3.31344	-2.51538	-0.980121	A_33_P3231557	NM_003671	GTGATAGACTTCGGGCCTTGAAAAGCAGAAGACAATCCAAAACAAACGCTATTCCTCTCA
A_23_P76914	0.1972	0.0112341	3.31283	-2.51621	2.80241	A_23_P76914	NM_005982	AGCTTGTTTCTGGAGTTGTTTGCGCATAAAGGAATGGTGGACTTTCACAAATATCTTTTT
A_24_P740620	0.1972	0.0112472	3.31203	-2.51729	3.9483	A_24_P740620	XM_003403459	CAGAGGGCTATGTGGCCTATCGCGATGACAAGGGCTCAGACTTTATCCAGACACTGGTGG
A_33_P3315824	0.1972	0.0112515	-3.31176	-2.51765	-0.929338	A_33_P3315824		TGATCAAAATTTTATTGTCACACTGCGGAGTGTCCCTGGCATCTAGGAGGTAGCATCTGA
A_23_P427296	0.1972	0.0112519	-3.31174	-2.51768	-1.48799	A_23_P427296	AF315716	GTAGGAGAAATGTTATAACATCATCCCACCTGGCTTTATCCATTAACATCTGCTCATCTC
A_24_P65910	0.1972	0.0112593	3.31129	-2.51828	0.985639	A_24_P65910	NM_018244	AAACATTACAAATCAAACCGCTTCTCTCAGTTTATTTAAGATGCTTTTGTTGCGAGCGGA
A_23_P11286	0.1972	0.0112601	3.31124	-2.51836	0.797033	A_23_P11286	NM_019597	CAAGTTAGTTATGTTGTAGGAGTGTACCTAAGCAGTAAGCGTATTTAGGTTAATGCAGTT
A_23_P119835	0.1972	0.0112626	3.31109	-2.51856	1.10415	A_23_P119835	NM_021209	ATGGATGGCTTGCCTTCATGGGTGTATTTGAGAATCTTAAGCAATTAGTGTTTTTTGACT
A_33_P3251856	0.1972	0.0112667	-3.31084	-2.5189	-1.53932	A_33_P3251856		GAAGTGGGAGACTTTTTCCACTTCCTGTTCTACTTGTGGCTACTGACTCAATGTCTGACC
A_32_P62211	0.1972	0.0112749	-3.31034	-2.51957	-0.904901	A_32_P62211	BX538057	TGTCTGGAAACATGATCCTTTCGCGTAAGTTTCTTTCTGAAAGCCACCAATCTTGACTGT
A_24_P206047	0.1972	0.0112861	3.30966	-2.52049	0.90444	A_24_P206047	NM_001151	CCTGAGGGGGCTCTACCAGGGTTTCAACGTCTCTGTCCAAGGCATCATTATCTATAGAGC
A_33_P3369520	0.1972	0.0112978	-3.30895	-2.52145	-0.957976	A_33_P3369520	NM_152900	GGAATGCTGAGCAAAATGTGGATGTACTGGTTGTAAATGTTTATATATTGTACAGTACCT
A_23_P132316	0.1972	0.0112986	-3.3089	-2.52152	-1.81236	A_23_P132316	NM_152426	AGTCAGGAAGGGGCCTCCGTGAAGATCATGGGCTACAAAGATTTTGTATCTTGTTGGAAA
A_23_P114862	0.1972	0.0113133	3.308	-2.52273	1.08103	A_23_P114862	NM_021146	AAGGAGCTTCCTTTTAAATTTTGTCTGTAGGAAATGGTTGAAAACTGAAGGTAGATGGTG
A_33_P3329916	0.1972	0.0113171	3.30778	-2.52303	0.724711	A_33_P3329916	NM_001024662	AAATCAAAAGTATTCCTCAGCTCCAGTGCTACCTGCGATCTGTGTTTGCTCTGACGAATG
A_23_P110661	0.1972	0.0113201	3.3076	-2.52328	1.14818	A_23_P110661	NM_015360	CACCTGTTTGATTACAGTTGACTACAAATGCCTGCAAGTGTGGATTTGGTTCTCCCATAC
A_33_P3245620	0.1972	0.0113203	-3.30758	-2.52329	-1.18094	A_33_P3245620		TACCTCAGCCTTCAGAGTAGCTGGGACTACAGGTGCCTGCCACCACACCCAGCTAATTTT
A_23_P58009	0.1972	0.0113316	-3.3069	-2.52422	-1.04241	A_23_P58009	NM_024616	ACCAGGAGAAAGAGTTTTGTGCTGTATTGTGAGAGATCTCGCCTCTCAGTTAAATGAGCC
A_24_P291826	0.1972	0.0113376	3.30653	-2.52472	0.758106	A_24_P291826	NM_001009991	ATACGAAGACAGCGTTCCTCAGAGTAATGGAGAGCTCACAGTCCGGGCTAAGCTGGTTCT
A_23_P112162	0.1972	0.0113385	3.30648	-2.52479	2.33142	A_23_P112162	NM_012079	GGACAGCCAATAGCCGTCCTCATGTACGTCCACGACTACTACGTGCTCAACTATGAGGCC
A_24_P295590	0.1972	0.0113455	3.30606	-2.52536	2.61163	A_24_P295590	NM_032023	AAGCCTTTGCGAAACTATGCAACAGTTTACATCAGTCATGTGAAGTATTTGTCTAAAACA
A_33_P3361546	0.1972	0.0113547	3.3055	-2.52611	3.11858	A_33_P3361546	NM_001032280	GGGTATCATTTAGATATTCCACTGTGTCTGTATTCAGACAAATGACACAATAAAACCCAA
A_33_P3258561	0.1972	0.0113567	3.30538	-2.52627	6.15756	A_33_P3258561		CATAAATACAAATGGAGGATTACGTAATCGGGTATATGAGGTAAGATTCTTCAACAGGTT
A_33_P3342752	0.1972	0.0113603	-3.30516	-2.52657	-2.71589	A_33_P3342752		TATGGGATCCACAGATATCCGGCTTTAAAATCCATAAACTTGAGCCCTAAAACAAACAAA
A_24_P10444	0.1972	0.0113657	3.30483	-2.52701	4.31595	A_24_P10444	NM_173623	ACTGAAGTTTTGTTTGCTCATCTAGATATACTGGTCTTCCATTAGTTCCTAGTAGCAGCA
A_23_P112596	0.1972	0.0113672	3.30475	-2.52713	1.2673	A_23_P112596	NM_001123	GATCAAGACCAGAAAGAAATTATTGATACCAATGGAGCTGGAGATGCATTTGTTGGAGGT
A_23_P43273	0.1972	0.0113717	3.30448	-2.52749	0.987123	A_23_P43273	NM_000127	ACGACTACTCCATGGTGTTGACAGGAGCTGCTATTTACCACAAATATTATCACTACCTAT
A_33_P3383756	0.1972	0.0113725	-3.30443	-2.52756	-0.56646	A_33_P3383756	NM_017778	AAAGGAGCAGGTTGAAATAGTTCCTCAGGCTACAGTGAAGACTGGATTACAGAAAGGGTC
A_32_P148726	0.1972	0.0113773	-3.30414	-2.52795	-1.12313	A_32_P148726	AK127789	GTTACCCATATTGCATGTTGTGGTAGTAGATGCAGCCCCCCAAAATAAAAGTCAAAAGAT
A_23_P127013	0.1972	0.0113864	-3.30359	-2.52869	-1.16718	A_23_P127013	NM_030756	TTAAAGTCTTTGTAGCGTTTAAAAAATATATATATATACATAACTGTTATGTAGTTCGGA
A_24_P203502	0.1972	0.0113866	-3.30358	-2.52871	-1.2499	A_24_P203502		CCATTCCAGAAAGCAGCTGGTAAAGAGCTTACAGTAGATAATTCATTTGAATTTGACAAA
A_33_P3393106	0.1972	0.0113888	-3.30344	-2.52889	-0.607595	A_33_P3393106	NM_024948	TCCAAAATTCCCTATTTGGATTGTTGGCAGTGAGACTCACCTCACCGTATTTTTTGCCAA
A_32_P504827	0.1972	0.0113981	3.30288	-2.52964	4.56847	A_32_P504827	NM_001164462	AACAAGTGCACCAAAGGAACGAAGTCGCAAATGAACTGTAACCTGGGCACATGTCAGCTG
A_33_P3367396	0.1972	0.0114128	-3.302	-2.53084	-2.05045	A_33_P3367396	NM_207468	TCCTTGGCCATTGATTACCATGGCAACAACACCAGAGGTAGCACTTCTGAGCCAGATCTG
A_23_P106806	0.1972	0.0114307	-3.30092	-2.5323	-1.19905	A_23_P106806	NM_031948	AACCCAAAACCATCAAGAATGACATGCTGTGCGCCGGCTTCGAGGAGGGCAAGAAGGATG
A_23_P160177	0.1972	0.0114342	3.30072	-2.53257	0.895583	A_23_P160177	NM_144699	AATGTACCCACTCAAGATAACCTGGTGGCTCTGTGCCATTCCCTACAGTATTCTCATCTT
A_33_P3407424	0.1972	0.0114379	-3.30049	-2.53287	-0.815734	A_33_P3407424	NM_152243	CCTGCCTGTATACCCCAGACTTGCCTCTGGGGCCTGATTAAATAAGGCTGTTTTGATAAA
A_33_P3411296	0.1972	0.0114392	-3.30041	-2.53298	-0.495939	A_33_P3411296	NM_005859	CAGGTTTTCCTTTAAAGATGTTTGTGTGCTTTTAATTGACAACTAACTTCTTGCTGCTGT
A_33_P3270941	0.1972	0.0114419	-3.30025	-2.5332	-1.66346	A_33_P3270941	NM_207401	GCCGTCGGCATCTGTAGACTAAAAATAAACAGCATAAACAGACACAAACCAAAATAAAAT
A_33_P3336760	0.1972	0.011449	3.29983	-2.53377	1.97828	A_33_P3336760	NM_018849	CAGTGTCCAGGCTGGGACACAGAACTTATGAACTTTTGCTACAGTATATTTTAAAAATAA
A_24_P231026	0.1972	0.0114536	-3.29955	-2.53415	-1.83008	A_24_P231026	NM_014191	AACTTGTTTGCGGGAAAGTACCACTACTGCTTTAATGAGACTTCTGAAATCCGATTTGAA
A_33_P3217332	0.1972	0.0114804	-3.29795	-2.53631	-1.09357	A_33_P3217332	NM_031218	GTGGTCCTCACACCTTACTATACACTGAGAGTTCTGAACTTACTCTGTAACCATCCCAAA
A_23_P5089	0.1972	0.0114855	3.29765	-2.53672	1.07331	A_23_P5089	NM_001001975	ACGGCACCACCTCCAAATACTTTGTGAGCAGCGGTTCCATCGCAGTGAACGCCGACTCTT
A_24_P96961	0.1972	0.0114875	3.29752	-2.53689	2.02176	A_24_P96961	NM_025106	GCCTTGTGGCTTGTACAGTTTTGAAACTCCCGTTCTATTTTATGATGGTTGATAATAGTC
A_23_P142830	0.1972	0.0114975	3.29693	-2.53769	2.25169	A_23_P142830	NM_007366	CACAGATAATGGTCTTAATTTTGACTGGTCTGATGGCACCAAATCTTCTTTCACTTTTTG
A_33_P3239455	0.1972	0.0115041	-3.29654	-2.53822	-1.51968	A_33_P3239455	NM_173537	AGTGTTACAAATTCTGCAGCAGGTGTTGAAGATCTTAACATCGTTCAAGTGACTGTTCCA
A_23_P128351	0.1972	0.0115062	-3.29641	-2.53839	-1.76338	A_23_P128351	NM_032680	CAGCTCCAAGAAGCCCATGAGGAGAAGAATGAACTGGAGTGTGCCCTAAAAAGGAAAATT
A_23_P26854	0.1972	0.0115301	3.29499	-2.54032	1.73944	A_23_P26854	NM_014859	TTTTGATGTTGCAGCTTTGCTCACTTCCTGGCAAGGGCAGGTCATGCCTCAATTTGTAAT
A_24_P139208	0.1972	0.0115314	-3.29491	-2.54042	-0.580459	A_24_P139208	NM_013396	CAATATACAGCAAGGTGATTATTTCAAGAGAATCCCAAAGTACTTGAATAAGGGCTATTG
A_23_P19115	0.1972	0.0115327	-3.29483	-2.54053	-0.771406	A_23_P19115	NM_018094	AAATTGGTCCCAGAGAAGGACTAAGCAATTTTCTTGATGCCTCTGCAAGATACTGTGAGG
A_23_P201386	0.1972	0.0115439	3.29417	-2.54143	1.04535	A_23_P201386	NM_012137	TGATTGGTCTTTTCAGCTACTCTGAACAGATTACTAAGGCCATCTCCTCATCTCTAAGGG
A_33_P3404331	0.1972	0.0115485	-3.2939	-2.54179	-1.12781	A_33_P3404331	NM_015093	GATAGAATAAGTGAAACACGGAAACTGAGTATGGGATCTGATGATGCTGCCTACACACAA
A_33_P3317623	0.1972	0.0115548	-3.29352	-2.5423	-1.44358	A_33_P3317623	NR_002938	CCTGAGCCACCGTGCCCAGCCAAAATAACTTTAAAAACTTACATTTTTAAAAATTGACAA
A_24_P358619	0.1972	0.0115559	-3.29346	-2.54239	-1.0502	A_24_P358619	NM_001080409	TTTAAGTGGTCCTCACACCTTACTAGACATAAAGTAATTCATACTGAAGAGAAACCCTAC
A_23_P53763	0.1972	0.0115719	3.29251	-2.54367	1.81118	A_23_P53763	NM_025113	TGTGTCAAGGAAAGGGCTTTATTTGTGAATTTTGCCAGAATACGACTGTCATCTTCCCAT
A_33_P3272209	0.1972	0.0115871	-3.29161	-2.54489	-0.844627	A_33_P3272209	NM_017694	GTGACTTTTTCTTCCTGTCCCCAAAGTGCCATATGCTACCTTAAAAAATATTAAAGTGAA
A_33_P3413438	0.1972	0.0115982	-3.29095	-2.54578	-0.952341	A_33_P3413438	BX648392	TTTTTAGAAATGCAGAATCCTGGGCCCCATCCCAAGCCTACTGATTCAAAATCTCTCTGG
A_23_P364625	0.1972	0.0115985	3.29093	-2.54581	5.08737	A_23_P364625	NM_022901	AATATGAGCTGATGGAGCTGGGCGCTAAATAAGGGTATAATATGCTACTTCTGTGTATGT
A_33_P3258392	0.1972	0.0116039	3.29062	-2.54623	1.85489	A_33_P3258392	NM_001955	TCAAATCATCTTTTCATGATCCCAAGCTGAAAGGCAAGCCCTCCAGAGAGCGTTATGTGA
A_33_P3321275	0.1972	0.011606	-3.29049	-2.5464	-0.674064	A_33_P3321275	NM_170606	GTCTGCTATTGAAACTATAGAGAAGAAGATCTTATTCTGCAATGAAGACAATGTGATAGG
A_23_P53866	0.1972	0.0116064	-3.29047	-2.54643	-0.718612	A_23_P53866	NM_020751	AAATGACTGTATTTTTAAAGGAATAAATCCCAGTGTGCCTGATTTGACATTCTTGTCAGC
A_23_P82868	0.1972	0.0116067	3.29045	-2.54646	1.83998	A_23_P82868	NM_000930	TGAACAACTAGGCTTCAGCATATTTATAGCAATCCATGTTAGTTTTTACTTTCTGTTGCC
[truncated: 32,128 more rows]
