# Supplementary material for: Identification of DEGs and transcription factors involved in H. pylori-associated inflammation and their relevance with gastric cancer
Source: PeerJ. 2020 Jun 3;8:e9223. doi: 10.7717/peerj.9223 (PMC7275685; doi:10.7717/peerj.9223)
Supplement: Table S5 — The RNA expression data included 18 GC specimens with H. pylori positive and 32 normal specimens without H. pylori infection was downloaded from TCGA [file peerj-08-9223-s005.xlsx]

## Sheet: mRNA.symbol
id	TCGA-B7-A5TI-01A-11R-A31P-31	TCGA-B7-A5TJ-01A-11R-A31P-31	TCGA-B7-A5TK-01A-12R-A36D-31	TCGA-B7-A5TN-01A-21R-A31P-31	TCGA-CG-5718-01A-11R-1602-13	TCGA-CG-5721-01A-11R-1602-13	TCGA-HU-A4G2-01A-11R-A251-31	TCGA-MX-A5UG-01A-21R-A31P-31	TCGA-RD-A7BT-01A-11R-A33Y-31	TCGA-RD-A8MV-01A-11R-A36D-31	TCGA-RD-A8MW-01A-11R-A36D-31	TCGA-RD-A8N0-01A-12R-A36D-31	TCGA-RD-A8N1-01A-12R-A36D-31	TCGA-RD-A8N2-01A-12R-A36D-31	TCGA-RD-A8N5-01A-12R-A36D-31	TCGA-RD-A8NB-01A-12R-A39E-31	TCGA-VQ-A91S-01A-11R-A414-31	TCGA-VQ-AA6D-01A-11R-A414-31	TCGA-BR-6453-11A-01R-1802-13	TCGA-BR-7717-11A-01R-2055-13	TCGA-CG-5730-11A-01R-1602-13	TCGA-CG-5721-11A-01R-1602-13	TCGA-BR-7703-11A-01R-2055-13	TCGA-BR-8060-11A-01R-2343-13	TCGA-CG-5734-11A-01R-1602-13	TCGA-HU-A4GY-11A-11R-A36D-31	TCGA-CG-5728-11A-01R-1602-13	TCGA-FP-7735-11A-01R-2055-13	TCGA-IN-7806-11A-01R-2055-13	TCGA-HU-A4GN-11A-12R-A251-31	TCGA-CG-5733-11A-01R-1602-13	TCGA-BR-7715-11A-01R-2055-13	TCGA-IN-AB1V-11A-11R-A414-31	TCGA-FP-7829-11A-01R-2055-13	TCGA-IN-8663-11A-01R-2402-13	TCGA-IN-AB1X-11A-21R-A39E-31	TCGA-BR-6802-11A-01R-1884-13	TCGA-HU-8238-11A-01R-2343-13	TCGA-BR-6454-11A-01R-1802-13	TCGA-BR-7704-11A-01R-2055-13	TCGA-CG-5720-11A-01R-1602-13	TCGA-BR-7716-11A-01R-2055-13	TCGA-HU-A4HB-11A-11R-A251-31	TCGA-BR-7851-11A-01R-2203-13	TCGA-BR-6457-11A-01R-1802-13	TCGA-CG-5722-11A-02R-1602-13	TCGA-HU-A4GC-11A-11R-A251-31	TCGA-HU-A4GP-11A-21R-A251-31	TCGA-IP-7968-11A-01R-2203-13
AL133268.1	35	5	39	7	5	16	9	12	17	12	17	40	10	5	11	21	15	23	5	7	4	7	21	10	10	14	3	4	13	1	10	7	20	12	3	20	9	10	12	5	7	5	10	28	13	2	10	5	14
AC096920.1	0	0	0	0	0	1	0	3	1	0	0	3	3	0	0	1	1	1	1	0	4	0	1	0	0	2	0	0	0	3	2	2	5	7	3	0	0	0	0	2	0	0	0	1	1	1	0	1	0
RASD2	895	442	457	505	1077	384	443	1564	100	236	786	241	246	3865	1153	594	453	399	320	425	249	39	389	770	257	2966	81	9737	123	2170	181	142	322	20990	40	125	21	136	469	1723	170	702	2861	360	285	239	1873	3452	209
AP006259.1	0	3	2	1	5	1	2	8	0	2	17	8	5	4	10	3	5	3	0	0	2	0	0	1	1	19	0	2	0	9	1	1	2	1	0	7	0	3	0	0	0	0	28	1	0	0	0	3	1
AL080313.2	0	0	0	0	0	0	0	20	0	2	0	2	3	1	0	2	0	0	0	2	0	0	0	0	0	0	0	0	0	0	0	1	0	0	0	0	0	0	2	1	0	1	0	0	0	0	0	0	0
LRRN3	29	15	202	41	7	91	51	224	20	39	73	278	38	92	96	47	43	39	99	39	6	88	9	44	9	143	8	199	16	56	17	104	40	211	6	22	13	30	26	191	11	35	146	44	153	30	178	270	4
HMGB3	2423	2129	5098	5767	1771	7676	3670	1794	4805	1630	5768	911	1090	411	974	4049	5149	3612	954	1053	531	313	1721	277	678	184	217	288	780	344	540	590	738	684	476	1197	341	883	484	525	753	946	411	1523	522	253	370	377	1428
LDLRAD1	0	56	91	61	92	1	13	13	19	11	21	46	39	6	161	11	6	121	29	5	7	3	15	27	5	2	5	0	25	9	20	1	74	6	32	75	20	10	2	40	12	56	0	9	6	18	1	0	401
ZNF680P1	0	2	0	7	0	0	4	9	1	2	2	3	2	13	6	0	4	1	0	0	0	0	0	0	0	3	0	1	0	4	0	0	0	4	0	3	0	1	0	0	3	0	20	0	0	0	2	14	1
MIR1911	0	0	0	0	0	0	0	0	0	0	0	0	0	0	0	0	0	0	0	0	0	0	0	0	0	0	0	0	0	0	0	0	0	0	0	0	0	0	0	0	0	0	0	0	0	0	0	0	0
USH2A	5	19	39	14	7	5	62	35	19	7	19	30	9	23	21	8	27	20	12	14	6	1	19	8	3	50	0	5	10	17	6	13	13	8	5	20	5	11	7	18	3	7	34	16	5	8	12	31	34
SNORA75	2	10	12	4	7	6	11	11	3	3	12	8	10	2	3	17	23	15	8	2	4	0	2	3	5	5	0	7	4	6	4	7	5	2	0	13	0	2	3	15	1	1	3	2	1	4	2	1	7
LGALS7B	241	17	0	225	1	1	3	17	88	13	97	12	22	1	1	11	11	35	2	1	0	0	1	3	0	2	2	7	783	2	5	2	778	257	8629	5147	0	0	1	1	0	1	0	0	0	0	1	0	7658
AC013553.2	0	1	0	7	4	1	0	11	13	2	3	2	4	1	7	6	11	4	0	1	0	0	2	0	0	3	0	0	1	3	3	1	3	4	0	5	0	0	2	1	0	0	0	0	1	1	5	0	3
CYP27A1	853	5567	889	1504	3815	1288	450	4188	1470	1378	3467	999	1384	918	2474	839	4757	2456	3528	1582	5377	268	905	1355	7654	1277	505	1696	673	3098	817	1163	770	4424	115	766	815	21306	945	5011	3692	1910	1268	13126	4544	606	1339	1361	1107
MIR488	0	0	0	0	0	0	0	0	0	0	0	0	0	0	0	0	0	0	0	0	0	0	0	0	0	0	0	0	0	0	0	0	0	0	0	0	0	0	0	0	0	0	0	0	0	0	0	0	0
ABHD17AP9	0	0	2	0	0	0	0	0	0	0	0	0	0	0	0	0	0	0	0	1	0	0	0	0	0	0	0	1	0	0	0	0	0	0	0	0	0	0	0	0	0	0	0	1	0	0	0	0	0
RNU6-1043P	0	0	7	5	2	0	1	6	0	0	9	6	1	1	5	0	3	5	0	0	0	0	2	0	0	6	0	0	2	2	0	2	2	0	0	4	0	2	0	2	0	0	1	1	0	0	1	0	0
LINC02060	1	4	0	0	0	0	0	2	0	3	2	2	1	7	2	2	3	0	0	2	0	0	0	0	0	8	0	2	0	12	2	3	1	3	2	2	0	0	0	0	0	0	10	0	0	1	10	8	0
TRAJ44	0	0	7	0	2	4	0	7	1	0	0	6	5	0	1	3	0	0	1	5	0	0	2	4	1	0	0	0	0	0	0	1	1	1	0	0	0	0	0	2	0	1	0	0	0	1	0	0	2
KRTAP15-1	0	0	0	0	0	0	0	0	0	0	0	2	0	1	0	0	1	0	0	0	0	0	0	0	0	3	0	0	0	0	0	0	0	0	0	0	0	0	0	0	0	0	0	0	0	0	0	0	0
DPP7	6452	10654	5562	7411	22915	7182	1636	5733	8205	2989	7161	4102	4027	2846	4698	1874	10259	3093	3288	6041	2085	2231	7506	3857	3799	3282	2858	6317	3150	2856	5597	6313	3095	6313	1128	3292	1912	2111	4611	8097	3328	5828	4220	3347	3070	2936	4553	5870	3993
VAMP3	6136	5739	14918	8034	5222	6111	8402	8974	9752	3213	7159	5350	4774	4848	3919	9850	15506	9218	6286	5284	2720	1627	10940	4335	6197	5965	1616	7731	6461	8447	4097	4322	8057	12948	3612	8552	3397	8453	5000	9276	3261	8857	7125	7415	3812	2709	7125	7492	4632
LINC01868	0	0	0	0	0	0	0	0	0	0	2	0	0	4	0	0	0	0	0	0	0	0	0	0	0	2	0	0	0	0	0	0	0	0	0	1	0	0	0	0	0	0	0	0	0	0	2	0	0
TMEM161B	1085	926	945	1017	396	743	2301	1522	1388	731	1012	2148	1190	713	753	993	1914	960	775	1279	344	473	2561	1289	652	561	396	514	638	684	810	1434	1241	815	458	1402	681	1073	537	985	427	825	755	1587	508	254	608	880	511
AC111194.1	0	0	0	0	0	0	0	0	0	0	2	1	0	0	0	0	0	0	0	0	0	0	0	0	0	4	0	0	0	0	0	0	0	0	0	0	0	0	0	0	0	0	0	0	0	0	0	0	0
AC051619.9	2	0	0	0	0	0	0	0	1	0	0	1	0	0	0	0	0	0	0	1	0	0	0	0	2	3	1	0	0	0	1	0	0	0	0	0	0	5	0	0	0	0	0	5	1	0	0	0	0
RNA5S12	0	0	0	0	0	0	0	0	0	0	0	0	0	0	0	0	0	0	0	0	0	0	0	0	0	0	0	0	0	0	0	0	0	0	0	0	0	0	0	0	0	0	0	0	0	0	0	0	0
USP45	1204	785	1062	946	218	474	1115	2007	1233	721	1988	1258	971	809	608	1252	2880	1294	370	446	175	86	666	448	250	772	156	461	379	666	276	481	885	716	314	851	245	398	223	656	206	440	1025	987	172	84	753	1211	216
AC004801.2	6	17	33	27	10	7	63	22	49	33	58	41	42	19	33	28	43	60	0	6	5	0	4	14	6	24	0	13	3	16	2	10	13	12	6	15	5	8	4	10	1	0	6	24	2	1	14	14	15
SYT17	158	684	613	1277	2001	1104	1727	507	47	560	2202	291	653	306	571	204	63	434	241	488	80	46	325	486	156	451	95	431	903	767	285	216	343	754	335	713	173	177	319	1203	174	464	934	196	222	182	939	1226	444
AC090282.1	0	0	0	4	1	1	3	3	1	0	0	4	1	1	2	2	4	2	0	0	0	0	1	0	0	15	0	0	1	0	0	0	1	0	2	1	0	0	0	0	0	0	0	0	0	0	0	0	0
MIR3187	0	0	0	0	0	0	0	0	0	0	0	0	0	0	0	0	0	0	0	0	0	0	0	0	0	0	0	0	0	0	0	0	0	0	0	0	0	0	0	0	0	0	0	0	0	0	0	0	0
MIR498	0	0	0	0	0	0	0	0	0	0	0	0	0	0	0	0	0	0	1	0	0	0	0	0	0	4	0	0	0	0	0	0	0	0	0	0	0	0	0	0	0	0	0	0	0	0	0	0	0
AL139039.2	1	2	14	10	4	8	9	1	7	8	10	19	6	5	1	7	5	10	1	9	2	1	0	5	2	11	2	4	3	5	3	0	9	6	3	11	3	2	5	1	3	0	14	12	2	3	8	16	4
AL627230.2	71	31	57	29	30	49	51	29	23	54	9	12	34	14	39	53	76	18	58	45	13	9	38	22	25	26	4	32	15	17	23	39	39	42	5	24	7	43	18	27	23	37	24	26	16	10	8	54	21
MIR4259	0	0	0	0	0	0	0	2	0	0	0	0	0	0	0	0	0	0	0	0	0	0	0	0	0	0	0	0	0	0	0	0	0	0	0	0	0	0	0	0	0	0	3	0	0	0	0	0	0
AC024270.1	1	1	13	5	2	7	7	12	28	6	6	8	5	1	12	7	14	17	0	5	6	2	0	0	1	3	2	4	7	3	1	3	28	3	14	34	0	5	5	7	3	1	11	3	2	0	3	9	29
RF00322	1	0	0	0	0	0	0	3	2	1	0	2	1	0	0	2	0	5	0	0	1	0	1	1	0	4	2	4	0	1	0	1	1	2	0	4	0	0	1	1	0	0	14	0	0	0	1	3	6
FAM220BP	2	0	2	0	1	0	0	1	1	0	1	1	0	0	2	1	0	0	0	0	0	0	0	0	0	6	0	0	1	1	0	0	0	0	0	1	0	1	0	0	0	0	0	0	0	0	0	0	0
ULK1	3566	4130	4591	5925	4572	2792	2140	8750	2416	2607	5562	2470	2730	3557	3120	4202	9748	4553	1598	2076	1120	628	4260	3591	1513	6064	1043	8537	7118	5279	1917	1818	7423	8953	1808	9307	212	2520	2605	7654	1289	2663	8500	2796	1393	1263	4692	7385	3282
AC096733.2	69	12	52	53	107	34	55	350	43	75	142	278	109	35	68	49	69	19	87	187	34	42	195	147	46	94	157	36	98	27	154	182	67	98	40	132	25	48	94	129	103	79	100	71	49	47	37	65	45
AP001062.2	0	2	0	0	3	4	5	2	6	2	0	2	0	3	0	2	0	1	0	1	4	1	1	0	0	1	0	0	2	0	1	2	0	1	1	3	0	3	0	0	2	2	1	0	0	0	0	0	0
NDUFB4P8	0	0	0	1	4	0	0	0	0	1	3	1	1	3	0	1	5	3	0	0	0	0	2	1	0	7	0	2	0	0	0	0	0	0	0	0	0	1	0	0	0	0	1	0	0	0	2	1	0
APOLD1	4869	1492	961	1985	3209	799	5565	12828	1147	1872	3071	1371	2512	2856	3070	1380	3891	1040	2246	2489	309	194	3425	4149	1604	6695	122	4766	587	3536	726	1507	1837	6290	240	2383	640	586	2100	8934	332	3354	5085	1161	1000	895	5171	5706	1725
RPS23P1	27	17	37	12	8	13	40	30	40	8	9	37	16	24	15	14	12	4	11	21	6	5	4	12	15	26	5	19	8	7	6	6	8	16	13	12	12	10	7	13	6	3	20	38	13	0	15	10	15
AL590666.1	2	16	5	18	3	5	5	45	5	5	21	22	19	11	8	8	16	7	3	7	2	0	2	10	3	16	0	11	3	26	4	5	15	9	0	41	0	3	7	12	5	2	16	6	3	1	11	20	12
FGD3	437	841	1009	373	1895	1248	337	2708	460	1308	711	1815	1734	418	770	1032	1140	269	587	1888	199	251	916	450	277	164	632	164	366	179	712	2305	498	268	125	413	89	212	823	1189	556	744	138	471	502	272	149	244	312
CALM2P1	0	1	6	1	0	0	5	3	5	0	2	6	1	8	3	1	2	4	1	0	1	0	1	4	1	4	0	2	0	9	0	0	3	2	0	0	0	2	4	1	1	0	6	12	2	0	5	7	0
ILF3-DT	677	721	907	825	707	438	1253	571	310	554	908	935	645	927	512	689	1115	770	550	816	248	322	740	484	427	952	316	1585	345	874	507	798	567	1918	221	572	348	431	382	1401	409	616	1839	586	270	289	1250	1960	392
SLC35E1	4317	4549	8487	6303	5550	6149	6938	8213	3764	5232	6395	5703	5518	3972	7251	7491	11874	3988	3974	3921	2649	1726	8722	5207	4097	4829	2200	4143	4826	6426	3996	3162	6594	6681	2221	6655	1376	5697	3768	6708	3360	5855	5831	5420	3373	2700	4477	6518	5515
AC026347.1	1	0	0	0	0	2	0	3	0	2	0	1	0	0	1	0	0	0	0	13	0	0	0	0	0	0	0	0	0	0	1	4	0	0	0	0	0	0	0	0	0	0	0	0	0	0	0	0	0
SPECC1	4658	1001	2669	4734	908	2672	3348	5318	848	3068	3290	1615	895	646	4179	1661	2840	1144	1224	1549	887	702	3551	1628	1521	645	771	525	4058	1389	1406	1303	2354	1560	1032	3788	578	3385	1098	1434	1241	1487	899	2769	1254	417	457	581	1231
AL360182.1	0	1	0	4	0	0	1	5	0	0	2	6	2	0	0	1	4	1	3	0	0	0	1	0	0	5	0	0	1	3	0	0	7	1	0	5	1	3	0	5	2	0	11	1	1	0	5	4	7
PRAMEF9	0	0	0	0	0	0	0	0	0	0	3	0	0	0	0	0	0	0	0	0	0	0	0	0	0	1	0	0	0	0	0	0	0	0	0	0	0	0	0	0	0	0	0	0	0	0	0	0	0
MIR3689E	0	0	0	0	0	0	0	0	0	0	0	0	0	0	0	0	0	0	0	0	0	0	0	0	0	0	0	0	0	0	0	0	0	0	0	0	0	0	0	0	0	0	0	0	0	0	0	0	0
AC124293.1	1	0	0	0	0	0	0	0	0	0	0	0	1	0	0	0	0	0	0	0	0	0	0	0	1	0	0	0	0	0	0	0	0	0	0	3	0	0	0	0	0	0	0	0	0	0	0	0	0
AP1G1	5110	7364	5141	5038	4496	6324	7374	11317	6492	6905	6088	7768	7694	3983	4816	11576	10788	4979	4157	4361	2828	1920	10792	3665	3917	3173	2069	3296	8416	3955	3946	3983	12735	5630	5092	13319	1225	5512	4004	6419	3308	6027	4735	7838	3791	2871	2746	4256	4763
AL845331.1	0	0	1	0	0	0	0	0	0	0	0	3	0	0	0	1	1	0	0	2	0	0	0	2	0	3	0	2	0	0	1	1	0	1	0	0	0	0	0	0	0	1	5	0	0	1	3	0	0
POLR2M	1673	1564	2548	4066	906	1231	2938	2984	2348	1298	1357	2057	958	2110	1181	2488	2970	2896	932	1673	337	272	1545	1175	479	2389	255	2528	1124	2928	712	1313	2253	3338	586	2145	783	907	753	2190	355	1560	3479	1280	516	288	3366	3161	751
LINGO1	607	1114	166	480	860	140	1524	996	145	173	2456	315	228	149	906	218	364	2040	167	106	55	47	192	120	51	179	56	159	35	118	221	169	69	203	3	49	39	46	115	568	106	347	189	152	193	143	167	238	491
NAV2	917	2288	2819	2081	1683	2499	6128	4749	2489	2662	2836	1766	3686	22740	2112	4497	9635	1162	1448	947	468	379	1960	2534	731	9103	448	7862	3934	5817	867	681	10353	6570	1593	7229	127	713	2885	6923	989	2475	16808	2156	1077	1225	5385	10099	2199
DBH-AS1	31	29	29	33	62	59	17	128	13	129	63	185	154	23	15	53	51	5	11	28	5	12	32	23	9	13	14	57	3	19	4	37	18	31	5	12	3	7	13	82	18	18	20	29	13	15	30	35	6
AC142086.5	0	0	0	0	0	0	0	0	0	0	0	1	0	0	0	0	1	0	0	0	0	0	0	0	0	5	0	0	0	0	0	0	1	0	0	0	0	0	0	0	0	0	0	0	0	0	0	0	0
AC129807.1	0	0	0	0	0	0	1	0	0	0	0	0	0	0	0	0	0	0	0	0	0	0	2	0	0	1	0	0	0	0	0	0	0	0	0	0	0	0	0	0	0	0	0	0	0	0	0	0	0
AC245452.3	0	0	0	0	0	0	0	0	0	0	0	0	0	0	0	0	0	0	0	1	0	0	9	0	0	0	1	0	0	0	1	1	0	0	0	0	0	0	1	0	0	0	0	1	0	0	0	0	0
LINC01205	0	0	2	1	2	2	2	0	1	0	7	8	0	0	1	2	2	9	0	0	0	2	0	0	1	27	0	0	0	1	1	0	0	0	3	1	0	1	0	0	0	1	3	0	0	0	0	1	1
UBE4B	6378	4128	2950	4305	5305	2962	4030	9313	5595	2491	4283	4138	5406	6078	2780	5910	6582	4913	2938	2761	1790	928	5012	5152	1982	6286	1047	5708	8545	8910	2150	1995	12232	10518	3419	10095	529	4356	2876	8664	1795	3719	8029	6052	2491	1434	6891	8528	3747
RNU2-7P	1	13	4	10	1	6	0	17	8	3	24	8	4	15	8	10	5	21	0	9	0	1	2	0	0	6	2	1	1	9	5	2	3	3	7	9	1	13	1	2	2	0	4	17	1	0	3	5	0
AC131097.2	0	0	0	1	23	8	0	5	0	0	5	1	2	5	0	4	1	10	1	3	1	3	5	2	7	6	4	2	20	4	2	3	19	3	8	22	2	1	2	2	2	0	10	6	4	0	3	5	7
CLCNKA	19	4	6	6	356	4	1	9	40	11	11	270	23	40	11	4	2	35	43	180	0	150	643	145	65	32	84	30	2	59	235	266	0	83	0	3	108	3	41	99	69	56	37	11	21	12	45	38	18
SGSM3	4754	3300	1507	4680	4767	2316	5615	5011	2233	3632	1521	6054	5488	1533	3902	3723	3664	4295	3734	5004	1431	2468	13289	3542	3913	1708	3101	2810	4079	2609	6235	5455	3925	4012	1555	3921	2234	4183	8242	6963	5414	14604	1949	4501	3819	6374	1710	2492	3994
MTCO2P27	0	2	0	1	0	1	2	7	1	2	3	6	6	5	0	0	8	5	0	0	1	1	0	1	0	5	0	2	0	1	0	1	1	1	1	4	0	3	2	1	1	1	0	2	0	0	4	3	6
RPS12P5	3	3	3	0	0	0	3	5	1	1	0	0	1	8	10	2	2	0	1	2	3	0	0	0	3	1	2	7	0	1	1	0	1	3	3	4	1	0	2	1	1	0	3	0	1	0	1	3	0
ANXA2	100954	54400	126917	121386	22983	88659	81231	55093	43723	60125	51902	24428	23921	13568	58020	80129	74521	27216	51278	30186	38720	10160	44926	7116	61775	11421	7593	19508	151197	15153	17880	18728	90046	49214	63736	122377	20257	46195	30374	30838	31958	38511	14516	50469	23899	8475	9454	11468	68675
MIR6507	0	0	0	0	0	0	0	0	0	0	0	0	0	0	0	0	0	0	0	0	0	0	0	1	0	0	0	0	0	0	0	0	0	0	0	0	0	0	0	0	0	0	0	0	0	0	0	0	0
AL845331.2	0	0	0	2	1	0	0	1	0	0	2	2	1	5	2	0	2	0	9	0	1	0	1	1	17	9	0	3	3	4	0	1	0	10	0	5	0	5	0	4	2	0	4	15	0	1	7	9	0
LINC00299	13	38	29	112	5	7	22	47	48	96	29	39	43	9	17	23	62	56	8	12	5	2	4	3	4	24	0	0	1	9	2	25	6	10	0	2	2	4	4	10	7	11	4	24	2	3	2	13	5
HMGN2P8	4	0	2	1	0	1	0	2	2	0	2	2	1	0	1	1	0	2	0	0	0	0	0	0	1	0	0	0	0	2	1	0	3	0	0	1	1	2	1	1	0	0	1	2	0	0	2	1	1
RSL24D1P11	8	4	4	5	1	1	10	10	3	3	1	15	5	8	1	5	4	2	2	2	0	0	3	4	0	17	5	1	3	13	1	1	3	4	1	2	1	2	7	2	1	0	8	2	0	2	15	3	3
ZNF287	190	38	147	193	157	226	76	428	122	145	173	269	279	477	257	252	49	182	104	205	36	53	325	181	47	316	94	335	218	195	154	229	357	652	105	286	142	62	139	334	101	213	310	98	86	97	322	478	91
RF00621	0	0	0	0	0	0	0	0	0	0	0	0	0	0	0	0	0	0	0	0	0	0	0	0	0	0	0	0	0	0	0	0	0	0	0	0	0	0	0	0	0	0	0	0	0	0	0	0	0
IGHV3-23	16406	988	3172	1341	10032	8126	725	9147	1154	13081	39239	13600	11583	160	387	1171	209	165	17994	17502	30039	8343	87979	1346	27451	43	31462	298	80	2306	46364	21112	756	15	23	55	1376	5519	24536	22190	20372	26964	230	10941	20867	17995	89	125	4338
BCAR1P1	0	1	3	4	5	3	1	1	1	0	0	2	0	1	4	2	5	1	0	1	3	0	1	1	3	9	0	0	1	1	3	0	1	1	0	1	0	1	1	2	1	2	1	5	2	0	2	1	1
SNORA7B	6	3	5	9	8	2	14	9	8	10	9	6	14	14	6	4	28	7	35	0	12	8	3	2	15	4	7	0	4	24	13	3	5	3	0	4	64	2	7	9	13	0	10	5	4	3	37	13	3
RPL14P1	510	538	1353	558	386	523	1522	732	1148	506	375	1089	379	425	441	615	694	481	414	1769	331	300	422	695	576	745	181	974	419	612	450	687	632	558	327	660	606	380	386	514	399	312	728	1009	527	151	768	638	670
AL137129.1	0	0	0	2	0	0	0	0	0	0	1	0	0	1	0	0	0	2	0	0	0	0	0	1	0	1	0	0	0	0	0	1	0	0	0	1	0	0	0	0	0	0	0	1	0	0	0	0	0
RN7SKP8	0	1	0	0	2	0	2	3	0	4	1	4	0	4	5	1	0	3	0	0	0	0	0	1	1	0	0	0	0	4	0	0	2	0	0	0	0	0	0	0	0	0	2	0	0	1	0	0	0
HSD3BP1	0	0	0	0	0	0	0	0	0	0	2	1	1	0	0	1	0	0	0	0	0	0	0	0	0	0	0	0	0	0	0	0	0	0	0	0	0	0	0	0	0	0	0	0	0	0	0	0	0
UCN3	0	0	0	0	59	0	1	23	7	0	4	85	4	0	0	1	3	3	552	18	250	10	7	32	241	9	15	19	0	108	124	20	1	6	0	0	296	159	75	367	146	134	34	279	131	77	22	14	0
SNORD45A	0	0	0	0	0	0	0	0	0	0	0	0	0	0	0	0	0	0	0	0	0	0	0	0	0	0	0	0	0	0	0	0	0	0	0	0	0	0	0	0	0	0	0	0	0	0	0	0	0
LRRC29	62	140	74	135	104	118	96	253	98	113	134	118	196	192	124	107	57	74	61	143	58	40	146	110	83	204	26	183	69	176	121	122	136	326	35	115	76	145	65	201	80	88	249	129	82	71	177	290	78
AL121823.1	0	0	0	0	0	0	0	0	0	0	0	0	0	0	1	0	0	0	0	0	0	0	0	0	0	0	0	0	0	0	0	0	0	0	0	0	0	0	0	1	0	0	0	0	0	0	0	0	0
MIR449B	0	0	0	0	0	0	0	0	0	0	0	0	0	0	0	0	0	0	0	0	0	0	0	0	0	0	0	0	0	0	0	0	0	0	0	0	0	0	0	0	0	0	0	0	0	0	0	0	0
FAM9C	1	1	0	1	0	0	19	3	2	708	1	10	3	0	4	5	6	0	0	0	0	0	1	0	1	11	0	2	0	3	0	1	1	1	0	0	2	1	0	0	0	2	1	2	0	1	1	0	0
PARP1P2	0	0	0	0	0	0	0	0	0	0	0	0	0	0	0	0	0	0	0	0	0	0	0	0	0	0	0	0	1	0	0	0	0	0	0	3	0	0	0	0	0	0	0	0	0	0	0	0	0
AC009720.1	0	0	0	0	0	0	0	0	0	0	4	0	0	1	0	0	0	1	0	0	0	0	0	0	0	2	0	0	0	0	0	0	0	0	1	1	0	0	0	0	0	0	0	0	0	0	0	1	0
ZNF80	6	1	10	0	0	20	7	67	9	17	18	69	66	7	5	21	29	5	9	71	0	4	6	3	13	0	8	1	0	9	6	40	5	2	0	0	1	4	5	19	10	13	4	8	8	1	3	8	7
AC003035.1	13	0	6	6	0	4	1	3	0	2	1	5	1	7	0	2	4	1	0	0	0	0	3	3	0	2	2	0	0	3	1	1	1	2	0	2	0	2	2	0	0	0	4	0	0	0	11	5	0
AC005301.1	0	0	0	0	0	0	0	0	0	0	0	0	0	0	0	0	0	2	0	0	0	0	0	0	0	0	0	0	0	0	0	0	0	0	0	0	0	0	0	0	0	0	0	0	0	0	0	0	0
TOMM20	13792	18880	9311	9944	5055	7649	9619	14139	13574	10782	14346	9652	10308	6514	5276	10840	26825	7845	6165	9253	2905	2356	11727	8414	4109	7440	1889	10295	8266	13588	4855	5468	12266	14671	4513	12650	5448	6065	3825	14314	3365	8323	12321	6389	3579	2608	10809	11826	6848
AC010894.1	2	1	1	1	0	0	5	0	1	1	2	0	2	0	1	0	2	1	1	0	3	1	0	1	1	2	0	0	0	0	0	0	0	0	0	1	2	1	1	0	0	0	1	0	0	0	0	0	0
AC211476.4	0	0	0	0	0	0	0	0	0	0	0	0	0	0	0	0	0	0	0	0	0	0	0	0	0	0	0	0	1	0	0	0	0	0	0	0	0	0	0	0	0	0	0	0	0	0	0	0	0
GCOM2	8	4	8	12	6	10	5	9	19	4	3	12	6	17	7	15	5	9	6	12	2	0	6	6	5	16	1	7	42	8	5	0	65	14	34	75	0	5	7	7	4	2	11	16	8	1	9	12	33
AP003064.2	0	0	1	1	0	0	3	9	0	0	0	1	0	8	2	3	0	0	0	0	3	0	1	2	2	5	0	5	0	1	3	5	4	1	0	1	0	19	1	3	2	2	0	4	1	0	2	0	2
AC015871.4	0	2	10	19	9	5	22	32	2	22	16	17	6	2	13	13	7	10	7	2	3	4	4	15	0	50	3	0	0	4	6	2	3	0	0	7	1	20	4	3	4	1	18	5	1	2	3	7	6
TMED10P2	3	8	1	1	1	0	1	6	3	0	1	1	1	3	2	6	0	0	1	1	1	0	0	3	0	3	0	0	1	9	4	4	3	6	0	2	0	4	1	5	0	4	9	6	2	2	2	6	8
SMAGP	7717	3246	5277	5296	6535	1640	8525	2579	3913	3372	1429	2371	1352	327	1732	2599	1900	5442	2294	2271	922	1053	4357	878	2310	344	977	235	8993	541	2451	1683	5236	915	5115	8097	2108	1600	2090	1730	2608	4381	318	2258	1206	1255	176	336	5615
LRRTM3	0	4	4	0	0	1	2	3	1	0	9	2	0	16	2	6	2	1	1	8	0	0	2	10	0	18	0	19	2	24	2	0	10	15	0	3	4	4	5	16	0	2	66	1	2	5	64	85	11
RPL17P43	13	16	45	42	2	10	34	25	31	30	29	26	22	7	17	25	14	6	5	19	2	3	15	20	12	25	6	14	14	18	6	6	7	15	8	21	15	9	2	7	4	7	23	21	10	2	15	14	12
LINC01934	11	1	169	8	8	77	19	85	14	73	65	180	117	31	19	55	38	7	49	70	4	38	43	32	34	32	45	4	1	5	52	147	13	0	3	6	12	17	38	23	19	29	16	35	24	17	7	12	8
RPL26P34	0	1	0	1	0	0	2	0	0	0	0	0	0	0	1	0	1	0	0	0	0	0	0	0	0	3	1	0	0	0	0	0	1	1	0	3	0	0	0	0	0	0	0	4	0	0	0	2	1
RPL36AP29	2	5	1	6	4	0	10	4	6	1	6	30	3	2	4	7	1	1	2	0	0	5	3	13	1	4	0	0	1	0	18	3	2	0	1	6	7	2	2	0	1	0	2	1	3	1	4	2	3
PRICKLE2-AS1	0	0	0	0	0	0	0	0	0	0	0	0	0	0	0	0	0	0	0	0	0	0	0	0	0	0	0	0	0	0	0	0	0	0	0	0	0	0	0	0	0	0	0	0	0	0	0	0	0
LCMT1-AS1	18	3	12	11	10	18	8	20	2	18	9	37	11	29	16	16	5	4	9	30	9	3	18	6	1	48	5	37	10	46	9	24	23	48	6	8	4	3	10	11	3	15	46	4	9	12	18	59	4
NHEG1	0	0	0	0	0	0	1	1	2	0	1	5	1	0	0	0	0	1	1	0	0	0	1	2	0	2	0	0	0	0	0	0	0	0	0	0	0	0	0	0	0	0	2	0	0	0	0	0	0
OR13C8	0	0	0	0	0	0	0	0	0	0	2	0	0	0	0	0	0	0	0	0	0	0	0	0	0	0	0	0	0	0	0	0	0	0	0	0	0	0	0	0	0	0	0	0	0	0	0	0	0
AC023790.2	19	11	4	6	8	4	9	5	2	6	15	17	6	5	3	9	8	0	3	3	0	1	13	12	7	10	0	1	10	6	4	8	12	11	2	10	0	10	2	9	5	4	9	9	1	1	4	3	4
AC097641.2	14	28	13	26	16	9	23	37	5	26	36	27	29	14	19	18	36	28	1	2	2	1	4	6	5	11	6	4	7	8	13	18	20	11	7	19	2	10	3	5	9	6	7	26	1	4	6	5	8
MPDU1	6403	3288	3300	2241	10013	3869	6407	2496	2964	2246	3320	2547	1615	625	2774	3299	3424	1756	3948	4636	2901	1818	7536	1575	4647	640	1711	1003	2560	1426	4029	3888	1358	1396	1104	1732	3163	6772	3400	3129	3648	6254	945	5245	3559	1947	712	937	2126
RNU6-89P	0	1	0	0	0	0	0	0	0	0	0	3	1	0	0	0	1	0	0	0	0	0	0	0	0	0	0	0	0	0	0	0	0	0	0	0	0	0	0	0	0	0	0	0	0	0	1	0	0
AC235565.1	0	0	0	0	0	0	0	0	0	0	0	0	0	0	0	0	0	0	0	0	0	0	0	0	0	2	0	0	0	0	0	0	0	0	0	0	0	0	0	0	0	0	0	0	0	0	0	0	0
AC096564.1	6	4	8	15	5	7	10	23	6	7	7	18	11	22	28	13	9	7	23	2	10	1	12	4	3	9	8	3	5	33	0	6	16	9	3	15	2	36	11	12	7	5	24	24	9	1	16	34	9
AC139493.1	0	1	0	0	0	0	6	1	0	0	0	8	0	0	0	0	0	0	0	1	1	0	2	1	6	7	2	0	0	0	4	1	0	1	0	0	0	2	1	2	1	0	0	0	1	0	0	0	0
RNGTTP1	0	0	0	0	0	0	0	6	0	1	1	6	0	4	0	4	0	0	0	0	0	0	2	0	0	5	0	0	0	0	0	0	2	2	0	2	0	0	0	0	1	0	4	0	0	0	7	6	1
RSPO1	19	44	34	12	19	33	4	356	5	61	73	155	74	156	41	88	9	9	80	157	20	16	78	163	60	185	32	140	47	436	44	163	131	121	2	64	45	32	163	605	41	80	225	81	78	96	415	369	103
TRAV29DV5	24	0	20	5	15	116	2	41	15	22	22	110	72	17	1	55	23	3	28	108	5	26	26	11	16	1	33	2	5	6	48	54	4	0	0	0	12	8	17	45	17	25	1	18	21	20	4	5	5
AC034229.1	0	0	0	4	0	0	3	3	1	1	0	1	1	0	0	3	1	0	0	0	1	1	0	1	0	1	0	0	0	0	0	2	0	0	0	0	0	1	0	0	0	0	0	0	0	0	0	0	0
IGLV7-43	152	80	135	66	1684	520	22	1061	314	1473	52	842	994	2	3	19	5	11	3173	10653	3919	3823	5436	60	9766	0	20256	24	0	362	21800	1801	50	0	6	9	1644	736	2599	984	5419	9472	27	1667	2015	822	0	0	398
LSM6P2	0	0	0	1	0	0	0	0	0	0	2	8	0	0	1	0	0	0	0	0	0	0	1	2	0	11	2	0	0	5	0	0	0	0	1	0	2	0	0	0	0	0	0	2	0	0	3	1	0
CCR2	67	36	375	49	100	537	34	721	34	350	367	378	359	168	97	316	78	16	184	295	193	64	547	120	133	71	186	51	38	21	467	348	46	48	7	16	108	89	276	263	157	378	35	241	195	211	80	169	29
TPM1-AS	53	89	47	163	56	10	111	250	96	88	43	106	67	865	389	123	99	48	175	50	96	12	122	75	69	274	31	250	15	87	32	18	158	647	12	14	16	148	79	289	110	136	651	180	66	65	128	682	42
S100A7A	94	0	0	0	7	0	0	72	60	0	28	2	24	0	0	1	1	1324	0	0	0	0	0	1	0	9	0	0	1	0	0	0	32	5	6	1	0	0	0	0	0	0	1	0	0	0	0	0	129
SMCO4P1	0	0	0	0	0	0	0	0	0	0	2	4	0	0	0	0	0	0	0	0	0	0	0	0	0	3	0	0	0	0	0	0	0	0	0	0	0	0	0	0	0	0	0	0	0	0	0	0	0
RN7SKP272	1	1	1	0	0	0	0	2	3	0	0	1	0	0	0	1	0	0	0	2	0	0	0	0	0	0	0	0	0	0	0	0	0	0	0	1	0	0	0	0	1	0	0	0	0	0	0	0	0
LINC01485	6	6	11	2	27	1	7	13	2	9	55	10	6	2	4	2	4	5	8	6	6	1	5	0	39	10	3	0	0	0	9	5	2	9	0	4	0	2	10	8	3	7	9	12	4	0	0	3	1
AL049873.1	204	138	364	320	70	162	451	183	222	83	184	274	118	129	150	83	120	110	71	164	50	56	43	106	85	232	33	132	79	158	83	100	110	85	107	140	140	53	47	96	65	42	223	183	97	24	205	178	127
AC022367.1	0	0	0	0	0	0	0	0	0	0	2	4	0	0	0	0	0	0	0	0	0	0	1	0	0	15	0	0	0	0	0	0	0	0	0	0	0	0	0	0	0	0	0	0	0	0	0	0	0
KCNK3	98	32	417	101	53	92	52	1168	46	43	430	250	97	2587	137	1262	83	77	514	688	366	79	339	1081	292	1187	103	2633	206	3139	274	308	1323	3658	57	396	200	306	999	4727	277	1040	5549	370	563	1159	4675	7797	334
AKAP4	0	5	64	0	1	0	4	0	22	3	0	1	2	0	0	2	24	1	1	1	0	0	0	0	0	1	0	0	0	0	0	0	1	0	0	0	0	0	0	0	1	0	0	0	1	0	0	4	1
AL035420.1	3	14	0	14	5	2	2	1	10	24	3	7	11	3	6	1	11	1	0	0	0	1	0	0	2	13	0	5	1	2	0	1	8	2	2	15	0	1	0	4	2	5	5	0	0	5	2	9	8
RAG1	50	208	52	315	65	343	101	252	104	177	19	101	39	55	78	53	587	102	38	40	49	21	154	69	68	86	14	51	25	89	65	59	128	135	12	65	20	201	47	147	62	107	44	324	66	38	27	74	38
IQCF5-AS1	0	0	0	0	0	0	0	0	0	0	1	8	0	0	1	0	1	0	0	0	0	0	0	0	0	13	0	0	0	1	0	0	0	0	0	0	0	0	0	0	0	0	0	0	0	0	0	0	0
NBEAP1	6	0	5	43	0	1	9	15	0	5	32	28	0	10	3	7	10	19	7	10	0	2	3	13	0	52	1	12	0	22	3	4	19	27	4	21	0	3	11	15	1	6	21	1	3	6	11	16	6
COPS5P1	0	0	2	0	0	0	0	0	1	1	0	0	1	0	1	0	1	1	0	0	0	0	1	1	0	1	0	0	0	0	1	0	0	0	0	0	0	0	1	0	0	0	0	3	1	0	0	0	0
MIXL1	23	5	73	19	60	49	17	100	14	82	218	186	66	11	15	9	8	32	106	256	64	90	316	29	47	12	238	1	2	34	414	273	3	2	2	4	13	34	214	46	129	148	3	94	195	96	5	2	16
CT45A3	0	0	0	0	0	0	0	0	0	0	0	0	0	0	0	0	0	1	0	0	0	0	0	0	0	0	0	0	0	0	0	0	0	0	0	0	0	0	0	0	0	0	0	0	0	0	0	0	0
AL031595.3	43	93	97	28	79	49	44	365	32	147	199	219	221	98	183	155	216	49	44	39	30	41	28	58	60	153	32	59	13	77	19	38	77	61	4	71	15	13	55	68	47	39	180	60	15	10	90	127	39
ERHP1	5	2	10	2	5	4	5	3	22	3	8	14	4	8	3	5	4	7	0	10	2	1	2	12	6	9	2	4	2	6	2	1	2	2	0	3	6	5	1	1	4	3	6	32	5	1	5	7	8
SPANXC	0	0	0	0	0	1	0	0	0	0	0	0	0	0	0	0	0	0	0	0	0	0	0	0	0	0	0	0	0	0	0	0	1	0	0	0	1	0	0	0	0	0	0	0	0	0	0	0	0
KLHL17	275	602	216	394	1024	329	527	417	510	290	1243	319	543	176	382	368	1273	1053	135	215	51	28	392	171	87	164	104	227	321	242	110	435	458	462	144	707	18	128	184	624	148	277	273	197	51	75	245	365	202
SLC27A5	172	392	550	267	93	629	829	202	358	385	136	167	277	127	110	286	359	107	246	308	158	99	194	139	310	296	79	355	118	303	179	253	194	323	59	185	294	212	151	262	128	177	341	165	156	78	295	350	192
AP000827.1	0	0	0	0	0	0	0	0	0	0	0	0	0	0	0	0	0	0	0	0	0	0	0	0	0	0	0	0	0	0	0	0	0	0	0	0	0	0	0	0	0	0	0	1	0	0	0	0	0
ALKBH3-AS1	12	6	21	36	18	15	47	29	27	28	22	30	29	15	20	3	47	2	10	5	1	2	21	4	3	30	2	24	11	15	6	9	36	27	10	27	9	10	7	24	6	9	24	11	7	10	11	21	3
AC022075.1	519	8	135	47	13	24	34	69	12	198	53	127	72	56	230	98	538	20	7	53	3	30	26	45	12	77	22	52	61	88	27	68	103	57	101	109	25	8	39	60	14	30	149	27	12	9	77	71	148
CNIH1	6651	6158	10051	6939	3251	6288	13297	6896	8997	3644	6246	4472	3174	3877	5497	6194	8141	11437	4094	5424	3175	956	4132	3367	3665	6258	760	6422	4299	8619	2158	2913	7636	7422	3120	6393	3833	7314	1915	5236	2022	3587	7907	7660	2504	1026	7166	7436	3924
LINC02283	0	0	0	0	0	0	0	0	0	0	1	0	0	0	0	0	0	0	0	0	0	0	0	0	0	1	0	0	0	0	0	0	0	0	0	0	0	0	0	0	0	0	0	0	0	0	0	2	0
IGKV5-2	72	7	81	6	166	134	1	255	5	100	1261	1169	558	13	5	68	1	2	427	524	500	81	147	8	479	0	654	2	8	6	730	250	0	0	7	4	9	54	99	205	362	129	0	74	1267	41	0	3	37
ATP7A	1476	753	1798	1502	518	1322	2560	3033	1470	890	1379	1964	961	1428	1350	1729	2885	1827	834	837	431	310	2493	1072	699	1631	392	1156	1561	1390	1017	777	3246	2278	988	3116	318	1110	1010	1991	556	1800	1617	1262	753	622	914	1871	990
PPARGC1B	3579	1106	373	942	349	877	1479	2833	1214	1505	866	1250	2443	3944	564	1894	4499	575	1795	603	1289	576	1150	855	800	2017	567	1821	1392	1963	799	692	2955	2515	726	3236	247	2599	1214	2430	995	900	4630	4630	1660	819	2170	5629	762
AKAP1	12181	12371	3932	10738	6342	5537	10649	7304	8338	7971	6882	4909	4823	5551	3942	9199	15056	12432	5967	3989	3619	1762	8743	5895	4489	10522	1688	11530	3914	10409	3930	2443	6254	18154	1135	4468	1904	8676	6135	14985	3701	9247	11698	9615	4477	3600	9652	11797	2235
AC093770.1	0	0	8	0	0	0	10	4	3	0	3	6	1	0	3	0	0	1	1	0	0	0	0	3	0	14	0	0	0	1	2	1	2	0	0	0	1	3	1	0	1	1	3	3	1	0	4	0	0
AC109349.1	0	0	0	0	0	0	0	0	0	0	0	0	1	0	0	0	0	0	0	0	0	0	0	0	0	0	0	0	0	0	0	0	0	0	0	0	0	1	0	0	0	0	0	0	0	0	0	0	0
AC008708.1	0	0	0	0	0	0	0	0	0	0	5	1	0	0	0	0	0	0	0	0	0	0	0	0	0	7	0	2	0	0	0	0	0	3	0	0	0	3	0	1	0	0	6	0	2	2	5	7	1
AL359757.2	0	0	0	0	0	0	0	0	0	0	1	0	0	0	0	0	1	0	0	0	0	0	1	0	0	2	0	0	0	0	0	0	0	0	0	0	0	0	0	0	0	0	0	0	0	0	0	0	0
SNRPD2P1	2	4	23	6	2	6	10	8	19	3	12	16	3	5	2	15	5	3	4	9	1	2	2	5	2	5	2	7	1	6	2	5	6	5	0	3	4	2	2	4	4	1	4	17	5	0	8	8	12
LINC01352	15	4	20	17	0	0	1	70	0	10	5	12	7	8	2	9	2	0	0	12	1	0	0	10	5	23	1	13	7	14	0	16	15	71	0	3	0	2	1	67	3	2	4	5	1	1	19	21	3
UACA	6045	3987	9413	6296	1685	2485	10190	8778	2535	3211	2999	5531	2003	3917	5634	5498	5395	5208	1717	1674	855	521	2634	3686	1408	4685	378	3837	6118	8006	1027	1085	8414	9633	4424	14154	615	3724	1504	6128	787	2264	5147	5290	799	660	4310	5089	2310
LINC02175	7	1	7	24	11	3	7	41	14	24	8	29	17	49	13	12	20	16	12	20	7	3	12	25	2	53	6	32	8	37	5	8	37	56	7	40	2	16	10	30	5	13	38	3	8	8	27	53	11
AL512604.1	1	1	9	1	2	1	2	15	4	2	5	4	3	2	10	7	11	8	3	2	1	0	1	8	1	10	1	1	0	7	2	0	8	3	0	8	0	2	1	4	0	1	17	2	1	0	7	7	2
RNU6-1200P	0	0	0	0	0	0	0	0	0	0	0	0	0	0	0	0	0	0	0	0	0	0	0	0	0	1	0	0	0	0	0	0	0	0	0	0	0	0	0	0	0	0	0	0	0	0	0	1	0
AC104389.1	0	0	0	0	0	0	1	0	0	0	0	0	0	0	0	0	0	0	0	0	0	0	0	0	0	1	0	0	0	0	0	0	0	0	0	0	0	0	0	0	0	0	0	0	0	0	0	0	0
ABTB1	1447	3189	2078	3655	2573	1586	661	3889	865	2130	1560	1969	2689	1218	1489	2168	4532	826	1146	2078	590	404	2319	1754	1251	2008	800	2926	949	2491	1510	2144	1170	4118	201	895	606	2528	1924	4176	1090	1772	2332	1490	868	862	1842	2948	621
AADACP1	185	277	8	263	14	2	701	373	977	33	13	63	511	23	292	28	468	142	545	22	381	4	130	10	148	8	14	29	0	142	21	31	1	19	2	12	126	261	182	47	180	39	4	897	216	43	14	6	5
CASC9	904	0	10	1068	439	198	0	572	419	68	11	115	271	51	35	436	149	253	57	19	38	13	79	4	43	2	2	4	0	8	6	7	0	2	0	0	126	213	12	5	16	100	18	69	37	13	6	0	2
OR7E8P	0	0	1	0	0	0	0	0	0	0	0	2	0	0	0	0	0	1	0	0	0	0	0	0	0	1	0	0	0	0	0	0	0	0	0	0	0	0	0	0	0	0	0	0	0	0	0	0	0
ZNF354C	143	57	191	277	41	74	123	830	23	245	192	426	225	625	218	258	497	27	93	181	28	60	241	302	54	502	62	429	250	358	118	224	608	1099	136	543	61	64	150	655	56	263	730	128	75	117	475	808	90
AC234582.1	105	37	31	167	46	52	35	99	37	93	65	93	221	81	64	63	81	51	35	42	8	5	22	37	21	104	6	129	25	164	18	39	50	167	3	105	15	4	39	145	14	37	144	27	6	20	117	166	24
AP003733.1	2	11	3	21	4	4	6	0	7	4	3	10	2	1	0	5	2	22	1	3	4	1	0	2	1	5	0	0	1	0	0	0	1	0	1	5	0	4	1	0	1	1	0	4	4	0	1	2	0
ITGB5	9947	12940	9503	18335	6500	5986	4916	12029	3014	3278	8799	3391	4283	5291	6303	4053	9080	6747	2737	2687	2018	943	4935	4587	3568	4770	968	8079	9611	10085	2234	1834	8945	16968	2950	8326	1032	4626	4515	12740	1848	6386	7336	5096	2872	2088	6004	5140	7225
KIAA0895L	409	1212	271	848	559	503	635	1080	1057	569	1098	612	961	509	525	660	724	613	413	318	168	86	528	214	256	788	113	769	495	678	171	453	709	999	250	893	78	278	295	963	254	436	1215	785	127	136	565	1588	452
TMEM68	1644	1799	2095	1248	1925	868	4398	1931	2428	701	1849	1093	942	701	896	1962	3066	2689	728	698	363	158	925	620	530	799	195	527	877	677	476	593	1129	1010	559	1135	817	954	505	970	287	1002	934	1097	396	246	921	1034	705
POF1B	8985	7483	5378	8412	1897	822	9996	6962	9907	2875	1780	4109	1370	352	3500	13296	35243	4556	3969	1623	3063	858	5201	1256	2870	56	772	46	9118	2066	2590	1124	9915	977	5958	12852	1474	7210	2431	3339	1952	8122	73	11358	2463	1912	61	98	2755
AC106017.2	0	0	0	0	0	0	0	4	0	1	0	2	0	0	0	0	0	0	0	1	0	1	0	0	0	1	0	0	0	0	0	0	0	0	0	0	0	0	1	0	0	0	0	0	0	0	0	0	0
ID4	353	236	1222	2618	437	505	689	2390	137	208	317	1873	392	513	444	1536	195	138	1647	1976	350	335	3575	1227	1309	1337	398	2559	3203	3355	961	1784	3759	5372	1139	3886	1210	489	1297	4997	568	3401	2223	499	677	1020	2443	1915	972
RPS12P27	2	5	18	9	6	6	5	42	9	11	14	17	18	9	27	13	10	8	1	7	8	1	3	8	0	11	6	4	0	18	1	2	8	6	4	8	0	9	5	1	5	0	26	23	6	1	22	8	2
MTND3P23	1	4	0	0	0	3	4	3	0	0	0	0	1	0	3	1	4	9	0	0	0	0	0	0	2	0	0	0	0	0	0	1	0	2	0	6	0	2	0	2	0	0	1	0	0	0	0	0	0
HINT3	2053	3727	1923	2690	3189	1908	2424	2463	2432	1053	2748	2388	1690	3055	1004	2281	7106	2807	1062	1837	466	510	3382	1972	955	2290	410	3567	2198	3116	1257	1381	2730	4800	1192	2322	932	1681	919	3090	603	2326	4504	1683	810	756	3055	4479	1315
AC027698.1	2	0	0	1	4	0	7	11	0	2	3	8	4	5	9	4	1	1	3	3	0	0	13	5	0	3	3	2	0	3	5	3	3	3	0	1	0	1	2	3	1	0	6	1	3	1	9	18	0
DRD3	1	1	7	0	0	3	1	1	0	0	2	0	1	0	0	3	1	0	2	4	0	0	0	0	0	14	0	0	0	0	0	0	0	0	0	0	0	0	0	1	0	0	0	1	0	0	0	1	0
AC243830.2	0	0	9	13	1	1	4	7	2	2	2	4	5	5	2	3	2	2	4	1	0	0	2	3	0	2	1	4	2	2	2	5	3	0	5	0	0	1	6	0	1	1	2	3	1	1	4	7	0
RF01946	0	0	0	0	0	0	0	0	0	0	0	0	0	0	0	0	0	0	0	0	0	0	0	0	0	0	0	0	0	0	0	0	0	0	0	0	0	0	0	0	0	0	0	0	0	0	0	0	0
ALDH1A3	1577	811	1060	2057	224	1685	176	5663	463	511	1090	1520	1917	1590	957	1526	641	272	494	723	317	218	1221	555	275	585	203	486	2646	684	590	767	1096	2468	915	2239	118	255	391	1673	337	736	1383	539	529	244	1027	1517	3935
AC106874.1	0	0	0	0	0	0	0	0	0	0	0	0	0	0	0	0	0	0	0	0	0	0	0	0	0	0	0	0	0	0	0	0	0	0	0	0	0	0	0	0	0	0	0	0	0	0	0	0	0
DEFB131A	0	0	0	3	0	0	0	0	0	2	0	0	0	3	1	0	0	0	55	0	113	0	0	0	212	2	0	0	0	37	1	0	0	0	0	0	21	306	0	11	35	0	0	47	45	0	0	0	0
AC007292.3	0	2	2	1	1	1	1	10	0	4	8	3	4	0	2	1	6	2	0	0	0	1	3	1	3	6	1	2	21	0	1	1	5	3	1	33	0	1	0	0	0	0	3	2	0	0	0	8	0
BRD1	3825	3851	2678	3449	3059	1768	3617	6669	2285	2561	3964	3144	2739	2631	2474	3706	4990	4676	1678	1623	941	403	4122	1889	1664	2665	763	4025	3852	3027	1590	1557	5598	4308	1516	4714	246	1931	2136	5566	1367	3424	4800	3226	1323	1416	2908	5110	1918
LIPJ	3	1	3	1	0	0	10	5	0	1	4	12	4	3	2	2	0	0	0	5	0	4	8	15	0	5	2	4	0	5	2	3	3	2	0	12	0	1	1	2	0	3	3	0	3	0	5	13	2
CFAP65	1401	251	7	178	4	17	335	47	37	22	17	68	184	7	25	39	17	14	65	15	22	7	13	43	25	44	5	1	15	6	19	15	10	1	7	14	76	12	11	26	18	24	6	24	9	13	8	6	59
MIR6072	0	0	0	0	0	0	0	0	0	0	0	0	0	0	0	0	0	0	0	0	0	0	0	0	0	0	0	0	0	0	0	0	0	0	0	0	0	0	0	0	0	0	0	0	0	0	0	0	0
GZMA	252	71	8368	251	313	3054	1495	849	227	956	455	1252	603	191	113	691	624	71	719	1025	298	445	530	218	1070	99	355	83	55	272	510	1098	121	27	29	20	607	925	602	378	468	790	141	878	377	211	106	169	38
EEF1A1P3	24	74	56	33	24	29	76	90	80	29	42	154	66	62	46	44	82	39	23	35	16	9	17	53	15	74	7	50	23	44	30	18	77	24	9	73	13	31	32	18	18	13	78	109	45	12	56	86	47
MIR1275	0	0	0	0	0	0	0	0	0	0	0	1	0	0	0	0	0	0	0	0	0	0	0	0	0	0	0	0	0	0	0	0	0	0	0	0	0	0	0	0	0	0	0	0	0	0	0	0	0
CCDC190	10	1	7	90	13	14	7	94	11	10	31	36	3	6	9	6	11	11	19	20	13	5	3	5	0	57	4	35	74	42	0	10	81	114	34	648	8	0	33	19	2	56	6	11	0	1	11	7	125
SNORD117	4	4	5	4	2	0	6	9	12	2	5	2	13	5	3	5	9	12	0	0	0	1	0	1	0	15	1	5	3	1	0	1	3	3	0	4	1	1	0	16	0	3	6	2	0	4	5	11	0
TUB-AS1	0	0	0	0	1	0	0	0	0	0	0	1	0	0	1	0	0	0	0	0	0	0	0	1	0	0	0	1	0	3	0	0	1	1	0	1	0	0	0	0	2	0	1	1	0	0	1	4	0
SUV39H2	949	819	861	726	499	796	1392	869	1495	919	916	570	564	340	392	1186	1495	1312	308	424	135	84	504	214	235	312	101	327	345	358	213	334	670	358	255	662	167	213	216	363	160	362	543	481	163	128	429	436	363
RNU6-999P	0	0	0	0	0	0	1	0	0	0	1	0	1	0	0	0	2	0	0	0	0	0	0	0	0	0	0	0	0	0	0	1	0	0	0	2	0	0	0	0	0	0	0	0	0	0	0	0	0
AC026826.2	0	0	0	0	0	0	0	0	0	0	2	0	0	0	4	0	0	1	0	0	0	0	0	0	0	0	0	0	0	0	0	0	0	0	0	0	0	0	0	0	0	0	0	0	0	0	0	0	0
LARP1	20734	13466	23391	17712	8843	15151	28637	25639	11258	17644	16397	13196	14034	9681	13814	26535	36096	14010	8468	5264	4136	2414	17340	8560	5534	7780	3654	7704	11236	9639	6468	5743	20912	11993	4868	18637	922	9827	8296	14513	6914	9124	14776	13064	6639	5250	8732	13512	11576
AC025280.1	2	1	4	3	2	3	5	14	3	2	5	6	4	12	19	13	1	3	5	18	5	5	4	34	11	44	0	80	2	241	1	4	14	9	2	2	0	3	8	80	1	4	131	2	2	3	60	110	7
CRYGN	16	3	6	15	8	0	2	13	2	10	21	8	12	14	30	3	4	4	2	7	0	1	0	6	4	23	1	12	0	12	2	6	2	19	0	5	3	1	5	25	1	2	34	3	4	2	9	19	3
RPL7P26	24	25	59	40	9	28	64	47	41	42	62	63	16	47	32	51	59	25	12	17	8	12	9	34	17	55	13	29	13	32	10	16	27	36	25	44	17	18	9	18	11	8	75	54	12	5	35	70	22
VAMP4	1289	1253	1519	3776	601	924	1202	2413	727	1764	1606	1912	1123	1773	1193	1237	1226	1651	587	1264	368	226	1164	1172	569	1704	323	1509	711	2202	553	922	1677	3693	529	1612	661	789	664	2013	374	919	2875	887	352	326	2656	2579	802
FOXN3P1	0	0	2	1	2	0	0	6	2	1	2	6	3	5	1	2	3	0	0	2	1	1	1	3	2	22	2	2	1	0	0	1	2	3	0	3	2	2	3	1	3	0	5	6	6	0	7	4	1
UBA52P5	17	11	53	21	20	24	65	35	22	23	24	31	15	26	37	23	25	24	15	18	8	14	11	37	17	39	5	18	12	25	22	13	14	16	6	27	10	10	30	14	13	5	20	45	23	5	22	38	29
AC044839.3	0	0	0	0	0	0	0	0	1	0	0	0	0	1	0	0	0	1	1	0	0	0	0	1	0	0	0	0	0	0	0	0	0	0	2	0	0	0	0	0	0	0	0	0	0	0	0	0	0
AC040977.2	0	0	0	0	0	0	0	0	0	0	0	0	0	0	0	0	0	0	0	0	0	0	0	0	0	0	0	0	0	0	0	0	0	0	0	0	0	0	0	0	0	0	0	0	0	0	1	0	0
ZNF736P6Y	0	0	0	0	0	0	0	0	0	0	0	0	0	0	0	0	2	0	0	0	0	0	0	0	0	0	0	0	0	0	0	0	0	0	0	0	0	0	0	0	0	0	0	0	0	0	0	0	0
AC092140.2	8	11	15	16	2	31	27	55	5	8	24	20	8	24	10	14	7	24	1	5	0	14	1	4	1	10	10	29	4	29	4	12	16	28	6	20	2	5	1	11	0	3	30	5	3	0	43	31	1
BX119904.3	0	0	7	1	0	0	0	0	0	1	1	5	0	5	0	4	0	1	0	0	0	0	0	0	0	8	0	8	0	2	0	2	0	2	0	0	0	1	0	7	0	2	7	0	0	0	1	6	0
C14orf132	705	455	781	1020	657	337	533	7711	93	358	1003	1709	716	5403	964	1057	212	855	1047	1858	436	311	848	4608	435	3417	264	5087	2348	11919	538	672	4283	13959	682	2667	281	361	2024	11204	301	1282	8850	961	753	668	8952	6370	919
RNU6-786P	1	2	0	6	0	0	0	6	2	0	2	4	5	0	4	1	3	0	1	0	0	0	0	1	2	5	0	0	0	1	1	0	2	1	0	8	0	0	1	0	0	0	4	2	0	2	0	7	0
AC006600.1	0	0	0	0	0	0	0	0	0	0	1	2	0	1	0	1	0	1	0	0	0	0	0	0	0	3	0	0	0	0	1	0	0	0	2	2	0	0	0	1	0	0	0	0	0	0	0	0	0
AL592431.1	0	4	8	0	0	0	3	3	0	0	2	5	6	0	2	4	0	0	0	0	0	0	0	0	0	0	0	0	0	0	1	0	3	1	2	5	0	0	0	2	1	1	0	4	0	0	0	1	0
AL157938.1	0	0	1	1	0	2	3	1	1	1	9	6	2	3	2	2	3	0	2	0	0	0	2	1	0	41	0	2	0	2	0	1	1	2	0	0	0	0	2	2	0	0	0	0	1	0	5	6	1
ACSS3	303	78	206	571	940	70	45	1146	740	89	206	386	216	269	433	186	66	1160	156	211	67	21	142	322	154	280	42	273	127	450	86	160	211	850	25	153	70	61	113	998	52	162	395	205	74	61	349	507	330
AC087623.3	2	0	3	3	0	1	11	5	2	0	5	9	3	32	8	2	1	0	7	1	0	0	2	0	0	16	0	15	1	28	0	4	7	18	0	1	2	0	1	27	0	0	29	1	0	0	19	36	2
AC145350.3	0	0	0	0	0	0	0	0	0	0	1	0	0	0	0	0	0	0	0	0	0	0	0	0	0	0	0	0	0	0	0	0	0	0	0	1	0	0	0	0	0	0	0	0	0	0	0	0	0
AC079447.1	31	39	24	60	88	45	69	37	31	21	109	58	23	38	22	44	68	84	13	19	6	3	27	22	28	38	3	22	16	37	2	17	28	27	12	22	15	23	9	16	10	21	31	25	7	4	17	25	8
CLMAT3	9	9	3	19	1	4	14	37	2	13	17	30	10	10	72	12	12	3	4	4	4	0	1	5	5	12	5	25	1	12	0	0	11	11	0	13	2	2	5	12	1	4	14	7	2	1	9	8	2
LEMD2	5163	5178	3656	6128	7272	4016	4283	4876	6347	3838	3814	2609	4286	1561	2935	3983	4403	6092	1897	2146	1284	718	4006	1846	2705	1942	1014	2620	4815	2502	2126	2404	3667	4482	1590	4410	659	3116	2236	4640	1922	3550	2099	3674	1718	1555	2027	2646	2459
AC093722.1	0	0	0	0	1	0	0	0	0	0	0	0	0	1	0	0	0	0	0	0	1	1	0	0	0	5	0	0	0	0	0	0	0	0	0	0	0	0	0	0	0	0	0	0	0	0	0	0	0
RF01778	0	0	0	0	0	0	0	0	0	0	0	0	0	0	0	0	0	0	0	0	0	0	0	0	0	5	0	0	0	0	0	0	0	0	0	0	0	0	0	0	0	0	1	0	0	0	0	0	0
TMEM238	3697	6856	2327	3798	8235	1718	8626	1910	5715	2608	3443	1883	1399	278	1042	2762	1524	1640	5034	2677	3686	1676	3026	1114	5346	83	1853	98	2103	517	3564	2188	1197	196	758	1302	3622	3944	2374	1844	3079	3487	82	3371	1796	1339	98	91	1417
RPL23AP17	0	0	4	0	0	0	1	1	0	2	2	8	5	8	1	1	6	2	0	3	0	0	0	1	0	1	0	6	1	4	1	0	2	1	0	2	0	2	1	2	1	0	3	3	0	0	7	11	5
FAM81A	1710	434	285	914	104	1188	753	528	1029	366	76	351	241	127	405	226	584	707	226	292	94	41	365	48	131	60	77	59	32	87	89	134	44	192	28	79	109	180	98	209	118	262	96	352	114	58	84	74	87
CLN6	7319	3621	3550	5395	9132	6085	4869	2953	7828	3130	3995	2143	2339	890	2902	3513	5193	6339	2118	2181	1024	1061	3549	1142	1411	632	1065	766	1161	946	1913	1840	1293	1438	582	1463	637	1683	1638	2088	1843	2724	712	2861	1242	1056	702	1223	1619
PKMP2	3	1	9	3	5	6	5	5	7	1	2	5	3	0	3	6	1	3	1	1	0	0	1	1	1	11	1	3	7	4	2	0	6	4	0	5	0	0	0	0	0	1	1	8	1	2	1	1	5
AC068792.1	9	14	36	41	11	24	81	36	17	10	83	31	12	20	8	20	13	13	15	13	7	10	9	13	23	33	1	36	0	35	14	15	8	29	0	5	7	18	7	14	2	7	78	17	4	4	36	65	8
FABP5P14	0	0	0	0	0	0	0	0	0	0	0	0	0	0	0	0	0	0	0	0	0	0	0	0	0	0	0	0	0	0	0	0	1	0	0	0	0	0	0	0	0	0	0	0	0	0	0	5	0
VIM	33008	17676	55192	61119	21688	32692	82074	102865	9084	22557	59726	47183	26316	34517	46291	32317	21975	9760	26853	34136	8664	8294	28177	23804	25746	54327	9852	61819	10022	61708	26074	38851	18367	150712	3139	19144	11390	11526	26498	86451	11031	27964	64506	22749	20767	10642	64015	67541	25972
ECM1P2	1	0	0	0	0	0	0	0	0	0	3	2	0	1	0	0	0	0	0	0	0	0	0	0	0	5	0	0	0	0	0	0	0	0	0	0	0	0	0	0	0	0	0	0	0	0	0	0	1
AC131009.4	17	40	46	43	52	23	34	85	23	51	132	56	58	34	85	37	110	78	4	5	3	22	12	47	17	71	12	28	28	26	11	6	61	51	17	106	0	16	9	29	7	6	88	47	2	7	93	105	27
PNISR	4584	9613	6158	8081	1693	3837	7778	11623	5689	5270	19528	12844	8443	11395	5000	6779	11621	8218	3128	3650	960	1830	3116	3564	2968	8455	1519	7347	2500	8097	2426	5777	6679	8802	1774	7648	761	3241	2667	6781	1561	2784	12620	5762	1058	1032	12041	13427	2119
CTBP1-AS	75	145	70	143	158	76	99	389	135	241	114	234	269	104	146	180	152	170	61	26	24	12	49	47	33	108	30	72	66	76	41	56	173	86	31	234	3	25	49	95	53	23	66	143	24	24	69	117	26
PCYOX1L	290	678	536	1122	277	885	906	1211	265	620	531	696	1176	440	637	546	386	525	253	603	122	100	859	349	380	446	174	566	563	393	367	568	690	849	271	585	109	314	358	786	281	494	422	396	317	222	459	626	471
MIR6862-2	0	0	0	0	0	0	0	0	0	1	0	0	0	0	0	0	0	0	0	0	0	0	0	0	0	0	0	0	0	0	0	0	0	0	0	0	0	0	0	0	0	0	0	0	0	0	0	0	0
FUT3	689	7044	24	4191	3033	174	520	3569	4586	2567	1746	1438	2519	139	7339	6887	10551	2997	4609	913	4212	641	2852	297	4561	20	822	21	12810	1155	1608	701	6041	1726	4949	9274	526	7256	2897	1568	4184	5167	32	6496	3136	1927	9	11	6764
AC007216.2	3	7	19	23	6	8	13	29	14	16	14	23	24	9	26	18	29	12	9	2	4	1	3	4	12	19	3	4	4	24	1	1	17	2	3	37	1	6	1	10	1	2	21	10	3	0	14	19	9
RPL5P21	0	0	0	0	0	0	0	0	0	0	1	1	0	0	0	0	0	0	0	0	0	0	0	0	0	2	0	0	0	0	0	0	0	0	0	1	0	0	0	0	0	0	0	0	0	0	1	0	0
ATL1	173	236	275	468	65	121	217	571	133	178	194	344	201	870	160	326	274	155	264	340	139	61	450	391	176	570	38	660	410	652	166	254	540	1296	154	425	161	792	215	1069	132	518	819	440	271	158	849	939	269
TNFAIP8L2	168	88	702	186	358	719	216	491	107	372	316	324	299	135	198	292	114	50	232	644	88	73	160	59	91	84	210	58	50	64	311	597	78	135	26	66	85	86	213	165	186	203	80	144	163	115	91	128	30
AC092422.1	8	4	0	0	1	1	3	5	0	2	0	12	4	9	1	2	0	0	9	21	0	2	9	31	2	58	0	39	9	34	9	3	41	74	7	6	1	2	11	113	3	27	113	4	1	16	42	112	2
FAM91A1	5962	5376	8308	5741	3586	3017	10735	8565	4929	4097	7758	4352	5076	2458	4495	7769	20308	9839	1769	2241	1050	444	4125	1574	1615	1427	608	1382	2690	1787	1194	1978	5199	2766	1857	4673	1036	2255	1454	2876	1084	2680	2507	2974	1242	809	1393	2217	2486
CCDC3	2315	1589	1337	2188	2080	782	2483	6235	1326	1584	2631	1408	806	870	3211	1883	1562	736	1173	1273	538	251	1044	1733	1944	1715	257	2867	4128	6978	668	1369	10488	4008	1096	4338	370	538	1381	5711	417	1164	4079	1279	969	538	2408	3530	3770
LINC01366	6	2	2	4	8	7	5	13	0	10	2	4	2	2	21	2	4	2	6	19	0	1	4	3	10	1	1	6	2	6	7	13	1	6	0	0	8	1	4	11	2	1	8	2	4	3	2	0	0
AC107021.2	15	8	40	23	9	7	10	80	31	10	43	12	22	65	48	23	56	53	8	10	9	7	16	21	4	102	2	39	8	66	3	11	23	70	4	16	0	5	4	46	4	6	107	20	12	3	68	103	4
LINC02299	0	0	0	0	0	0	0	0	0	0	3	0	0	0	0	0	3	0	0	0	0	1	0	0	0	0	0	0	0	0	0	0	0	0	0	0	0	0	0	0	0	0	0	0	0	0	1	0	0
AC005323.2	0	0	0	0	0	5	0	2	0	0	0	0	0	0	5	0	0	0	0	0	0	0	0	0	0	4	0	0	0	0	0	0	0	0	0	0	0	0	0	1	0	0	0	0	0	0	0	0	0
KCNIP2-AS1	14	23	7	12	18	7	15	15	14	12	22	6	5	18	4	24	20	9	4	7	0	0	4	2	4	14	1	13	3	18	4	2	18	15	0	9	0	4	4	12	2	1	10	13	3	1	12	22	2
SLC25A14	421	252	521	554	156	440	579	374	472	250	502	443	325	274	327	403	823	450	178	309	78	62	291	216	135	260	64	377	218	405	155	242	275	363	183	384	147	143	173	326	130	253	399	186	88	72	342	443	171
AC079584.2	2	0	0	0	0	0	1	16	4	5	0	9	3	2	1	2	4	1	0	2	0	0	0	5	2	2	7	0	0	0	3	1	0	0	0	0	0	1	0	4	6	0	0	2	1	0	0	2	0
AC068408.1	0	0	0	0	0	0	0	0	0	0	1	0	0	0	0	0	0	0	0	0	0	0	0	0	0	0	0	0	0	0	0	0	0	0	0	0	0	0	0	0	0	0	0	0	0	0	4	0	1
GOLGA8M	0	0	3	0	0	0	0	2	0	0	0	2	0	1	3	0	0	0	0	0	0	0	1	0	0	0	0	0	0	0	0	0	0	2	0	2	0	0	0	1	0	1	0	3	0	0	2	1	0
EGLN3P1	5	6	4	2	12	1	2	3	3	3	11	2	12	2	8	4	2	3	0	5	4	0	2	0	0	5	2	5	0	4	2	0	5	6	1	10	0	7	4	3	3	0	17	1	2	1	3	13	1
RF00019	0	0	0	0	0	0	0	0	0	0	0	0	0	0	0	0	1	0	0	0	0	0	0	0	0	0	0	0	0	0	0	0	0	0	0	0	0	0	0	0	0	0	0	0	0	0	0	0	0
ATP8A2	62	36	36	74	27	373	50	210	15	42	79	174	56	238	94	77	49	11	101	118	21	102	282	164	58	240	83	153	10	232	167	124	7	105	4	20	65	29	108	441	70	73	382	80	101	83	345	658	14
ALG1L3P	11	6	1	67	1	13	12	2	1	8	9	4	18	1	0	30	2	5	1	2	0	2	2	2	0	5	1	0	0	0	2	2	1	0	0	1	0	0	3	0	1	0	0	0	0	2	1	1	3
AC139365.2	0	1	0	0	0	0	0	0	0	0	0	0	0	0	0	1	0	0	0	0	0	0	0	0	0	1	0	0	0	0	0	0	0	0	0	0	0	0	0	0	0	0	1	1	0	0	0	0	0
AC069113.1	0	0	0	0	0	0	1	1	0	0	0	0	0	0	0	0	1	1	0	0	2	0	0	0	0	1	0	1	0	0	0	0	0	4	0	0	0	1	0	3	0	0	6	5	0	0	0	2	0
RBPMSLP	0	0	0	5	1	8	0	8	3	1	4	7	0	1	2	1	5	2	2	0	0	0	0	1	3	18	0	5	0	0	0	0	2	0	0	4	0	2	0	0	0	0	4	0	1	0	1	1	0
PPP1R26P1	7	16	1	29	5	9	7	56	4	13	8	15	77	12	13	24	5	13	4	8	5	9	6	4	5	29	8	15	12	22	14	5	22	13	0	48	0	11	4	14	17	6	20	16	10	3	2	25	20
AC008833.1	0	2	0	0	0	0	3	4	4	2	0	0	0	4	4	6	0	1	5	0	5	1	1	0	0	0	0	0	1	0	0	0	2	1	0	1	0	3	0	0	0	0	0	3	0	0	0	0	0
MIR141	4	1	0	0	0	0	1	0	2	0	0	2	0	0	0	0	0	0	0	0	0	0	0	0	0	0	0	0	0	0	0	0	0	0	0	2	0	0	0	0	0	0	0	0	0	0	0	0	0
SH3BP5-AS1	231	127	153	318	167	235	516	1806	132	864	409	1255	955	1112	579	602	279	478	239	267	44	39	184	184	63	1006	115	652	232	424	174	447	529	598	141	987	29	155	167	699	141	124	436	414	60	94	615	1287	159
RPL10P19	15	16	20	29	7	8	24	55	9	16	3	24	60	7	25	19	21	8	1	7	3	1	5	19	11	13	0	7	4	2	6	2	10	12	1	12	2	4	7	17	9	0	1	20	8	1	1	2	7
AL589743.2	0	0	0	0	0	0	0	0	0	0	3	0	0	0	0	0	1	0	0	0	0	0	0	0	0	4	0	1	0	0	0	0	0	0	0	0	0	0	0	0	0	0	0	0	0	0	0	0	3
MT-CO1	1551019	2043994	2184280	1707515	1750954	1759224	2546179	1883151	1652527	2047998	2120320	2710519	1886387	1518566	2505332	2090684	1766845	854092	2493896	838655	1352809	1349550	1018041	3160649	3088973	2213153	820821	1453044	1420748	2574982	1268283	1015814	1775563	2054077	731192	2538127	766931	2325933	1653643	1574565	960533	550701	1936816	3558596	830665	472682	2685993	2953531	1593886
CPTP	3859	3976	3158	4762	7034	2766	2254	2631	2588	1545	2965	2051	2262	799	1501	2705	4861	5603	3148	2884	3880	1495	6640	2411	6829	1030	1767	1456	7851	1699	3813	2888	4283	3345	2256	6657	846	8010	3132	3515	3934	4009	1268	5447	3230	1560	1220	1665	3541
MTERF4	1279	1601	1083	1182	2021	881	1942	2171	1174	903	1242	1704	1102	1076	873	1365	706	1483	953	1551	496	207	1338	741	695	1184	415	1381	1804	1206	785	1338	1953	1903	990	2714	534	1036	717	1760	667	1111	1508	1152	538	429	1341	1573	785
CR383656.7	0	0	0	0	0	0	0	0	0	0	0	0	0	0	0	0	0	0	0	0	0	0	0	0	0	0	0	0	0	0	0	0	0	0	0	0	0	0	0	0	0	0	0	0	0	0	0	0	0
RF00019	0	0	0	0	0	0	0	0	0	0	0	0	0	0	0	0	0	0	0	0	0	0	0	0	0	0	0	0	0	0	0	0	0	0	0	0	0	0	0	0	0	0	0	0	0	0	0	0	0
GSTA8P	0	0	0	0	0	0	0	6	0	1	0	0	3	1	0	0	1	3	0	0	1	0	1	1	0	0	0	1	0	2	0	0	2	1	0	3	0	0	0	2	0	2	0	0	0	2	0	0	2
AC010271.2	5	0	3	0	20	0	1	0	3	1	10	4	1	1	4	2	3	1	0	1	0	0	1	0	0	9	0	0	0	1	0	0	0	4	0	1	0	0	1	2	0	1	9	1	0	0	2	3	0
CDCA7	5588	9318	3228	5473	7566	5144	6549	2912	15359	3548	3186	2697	6558	137	1225	5632	11417	11307	2192	2342	590	247	1415	239	712	117	337	79	938	247	812	1057	1104	392	570	1520	1017	1660	486	1746	866	2612	76	3340	799	632	147	130	569
LINC01276	2	6	0	0	12	1	5	8	18	5	3	4	3	0	3	1	8	1	0	3	0	2	2	2	3	2	3	0	0	2	1	2	0	1	0	0	4	1	0	0	1	0	3	3	0	2	0	1	0
RPGRIP1L	801	616	461	686	137	330	874	780	772	372	866	470	565	496	552	1068	532	364	207	274	48	55	315	210	79	482	39	348	195	404	201	199	549	559	126	358	153	85	155	514	102	321	724	212	86	118	472	738	196
GABPB2	1120	1784	1278	2383	832	1146	1318	2490	1037	1714	2103	2355	1837	2287	920	1761	2308	823	801	876	306	298	1124	1044	481	2191	291	2255	1063	2166	652	663	1767	2676	487	1386	289	888	642	2014	455	950	3161	1469	343	417	2249	3628	689
YBX2P1	2	0	3	2	13	1	5	11	0	3	4	2	5	2	9	3	0	7	11	4	6	1	3	4	2	19	1	10	0	30	3	1	1	1	0	1	0	7	0	23	2	1	2	3	3	1	7	38	6
RPL30P13	0	0	6	0	2	1	3	1	0	2	2	1	2	1	4	1	1	0	1	0	1	0	1	6	0	1	0	1	0	3	0	0	0	1	0	1	0	0	0	0	1	1	3	6	1	0	2	0	2
AC092155.2	12	41	40	38	9	9	38	27	47	21	51	56	14	10	30	18	17	6	2	17	1	5	2	20	11	37	5	24	5	24	6	15	8	13	17	23	12	11	5	4	3	6	33	44	4	3	27	19	26
AL049634.2	0	0	1	0	2	9	0	8	0	0	4	3	1	0	9	0	2	0	1	0	0	0	2	0	0	0	0	0	0	0	0	2	0	0	0	0	0	0	1	3	0	0	2	0	0	1	0	0	2
AC023161.1	0	0	0	0	0	0	0	0	0	0	4	0	1	0	0	0	1	0	0	0	0	0	0	0	0	7	0	0	1	0	0	0	0	0	0	0	0	0	0	0	0	0	0	0	0	0	0	0	0
AL035404.1	0	0	3	0	0	0	6	0	0	0	2	4	4	1	0	0	1	1	0	0	0	0	0	1	0	3	0	0	0	0	0	0	0	0	0	0	0	2	1	0	0	0	0	2	2	0	0	3	0
RN7SL502P	0	12	16	11	2	0	3	21	3	6	5	28	6	2	4	13	4	6	2	0	1	0	2	1	2	11	0	2	0	14	0	0	8	0	0	14	0	7	0	0	0	0	17	5	0	0	10	19	1
TPO	121	24	23	1	9	256	6	116	1	20	45	190	24	373	17	295	8	298	159	72	26	6	76	121	41	568	22	148	61	162	22	52	150	959	8	175	3	22	47	349	17	244	286	83	35	33	341	561	126
AL513366.1	0	1	16	27	8	3	14	29	22	18	12	27	16	7	25	13	35	23	4	1	0	2	5	1	3	37	1	5	6	15	2	4	37	10	17	41	0	9	0	3	7	2	17	25	2	4	1	12	19
ATP1B3-AS1	9	10	15	15	2	7	5	66	24	8	43	13	27	12	28	15	15	18	15	26	2	0	1	103	2	31	0	171	16	135	5	12	58	8	9	56	1	7	4	246	2	6	54	25	2	3	43	154	5
AC079776.2	0	0	0	0	0	0	0	0	0	0	0	0	0	0	1	0	0	0	0	0	0	0	0	0	0	1	0	0	0	1	0	0	0	0	0	0	0	0	0	0	0	0	0	0	0	0	0	1	0
AC116353.3	0	0	0	0	0	0	2	0	0	0	2	2	0	0	1	0	0	0	0	0	0	0	0	1	0	9	0	0	0	0	0	0	0	0	0	0	0	0	0	0	0	0	0	0	0	0	0	0	0
ANP32B	16246	15114	18058	8813	10218	10408	18964	10203	13232	7853	14613	9944	7011	4874	7302	13805	20822	14113	6909	10627	3232	3380	9321	5503	6829	4698	3312	9647	8059	10890	6600	5905	7139	10752	3414	8510	2925	6620	6142	10889	5164	7591	10767	8462	3869	3031	11036	9543	4385
AC005912.1	2241	2793	2948	3782	311	501	5863	1916	2120	1711	2232	3524	1193	1359	1321	1067	1490	1086	304	2350	203	304	555	2196	660	2650	270	1322	650	2500	490	1679	1113	876	799	1169	836	1001	168	756	205	519	3700	2071	251	125	2285	2135	1811
LETM1	7178	4212	3814	3592	4037	4730	4254	4782	4191	4132	3603	2972	3944	1342	2917	7684	8507	4515	3204	1800	2808	914	6145	2481	4019	1277	1076	1520	4156	2050	2096	1838	7032	2095	1797	6097	457	8054	2621	3452	2907	3264	1645	9322	2821	1620	1318	1895	3922
CTBP2P5	1	1	0	2	1	0	1	0	1	1	2	2	1	2	1	2	1	0	1	0	1	0	1	1	1	4	1	1	0	0	1	0	1	1	0	1	0	0	1	0	0	0	0	2	0	0	2	0	0
CYS1	5010	263	495	1378	53	88	48	853	120	80	477	850	69	2457	206	341	49	128	230	846	257	55	276	1210	230	1733	84	2995	102	3664	245	243	153	7808	38	119	115	102	554	3943	84	700	2820	304	165	286	3330	3318	177
PDE12	2455	2293	4060	5113	2217	3613	5728	4656	3599	3298	1632	2621	1469	2684	1947	4599	4534	4055	2096	2069	1360	617	3857	1508	1828	2691	803	2389	2939	3322	1163	1508	3612	3082	1272	3833	730	2067	1465	3457	1613	2292	3567	2697	1601	821	2724	3982	2097
ZSCAN23	13	10	12	15	2	6	77	108	3	9	12	78	20	103	9	21	7	0	12	33	3	8	5	37	5	90	9	84	29	53	19	18	75	160	9	28	11	7	14	138	9	27	108	8	5	8	30	107	21
AC037471.1	0	0	0	0	0	0	0	1	0	1	0	0	0	0	0	0	0	0	0	0	0	0	0	0	0	0	0	0	0	0	0	0	0	0	0	0	0	0	0	0	0	0	0	0	0	0	0	0	0
SOX15	168	107	132	110	102	52	66	211	65	31	69	135	40	469	35	80	57	24	156	410	85	34	42	348	61	738	28	1102	6864	972	49	75	3417	1383	2281	5635	38	36	165	1142	34	201	1201	74	34	94	1049	1217	5603
AL589880.1	11	8	43	31	9	1	11	27	6	24	21	31	7	14	9	13	31	6	9	29	4	2	30	35	10	12	4	16	20	28	1	30	23	64	35	47	5	12	12	54	8	33	28	29	15	9	7	7	19
AC112907.2	0	11	19	21	29	8	6	5	9	5	15	3	11	2	3	17	36	10	4	6	1	2	2	5	2	10	2	16	7	10	7	4	3	12	3	6	0	1	6	6	5	4	19	6	1	0	20	12	5
AC011443.1	4	0	9	2	6	1	8	14	5	5	1	6	5	0	4	3	12	5	0	0	6	0	5	0	10	10	3	3	2	6	2	1	17	0	3	10	0	4	2	2	3	0	6	10	3	0	4	3	0
VCP	25037	13561	29597	18597	13255	14284	22367	25809	10459	18624	19224	15946	21855	11562	16115	23025	37047	24371	13175	12195	6173	4751	29597	8438	11875	11727	5788	15900	18558	13137	11049	10717	24560	24786	8012	21262	2698	13795	14770	22173	9705	22338	17936	18184	13240	9088	12238	15344	13831
AC009502.2	2	3	0	0	0	0	3	0	0	0	0	1	0	0	0	0	0	2	2	0	0	0	0	0	0	1	0	0	0	1	0	0	0	1	0	2	0	0	0	0	1	1	3	0	0	0	1	1	0
AC008991.1	1	0	1	0	0	0	0	0	0	0	1	0	0	0	0	1	0	0	0	1	0	4	0	3	2	0	0	0	0	0	0	0	1	3	0	0	0	0	0	2	1	0	0	0	2	2	5	1	0
CTBP2	12801	8959	4445	10502	31404	2851	10197	7995	6169	6771	8456	4564	6195	7998	4552	10763	17831	11395	3320	3446	1764	959	7234	3192	3184	4943	908	5960	3021	5697	2596	2549	4221	7361	1359	3735	1797	4782	3384	7072	2450	5848	7005	6415	2374	1933	5964	7255	3528
AC114982.1	1	0	1	0	1	0	0	5	6	0	1	6	1	3	1	0	4	1	1	0	0	0	0	0	1	5	0	0	0	0	2	0	0	0	0	2	0	0	0	0	0	0	0	1	0	0	0	4	0
AC010406.1	0	0	3	0	0	0	5	0	0	0	0	0	0	0	0	0	0	0	0	0	0	0	0	0	0	0	0	1	0	0	0	0	0	0	0	0	0	0	0	0	1	1	0	0	0	0	0	0	0
GAMT	189	88	301	291	879	158	228	382	128	90	483	576	104	424	177	132	491	600	326	1547	114	451	1299	1230	401	1113	477	1851	759	1321	1036	1126	592	1681	437	531	473	106	396	1275	429	778	1209	124	256	347	1229	1122	809
AL392048.1	2	3	10	3	4	0	3	5	1	0	0	7	4	4	5	0	2	1	0	0	0	0	0	1	2	8	1	0	1	8	0	1	4	5	0	5	0	0	2	1	0	0	1	2	0	1	2	6	2
RNU6-308P	0	0	0	2	0	0	0	0	0	0	0	0	0	1	0	0	3	1	0	0	0	0	0	0	0	0	0	1	0	3	0	0	1	0	0	3	0	0	0	0	0	0	1	0	0	0	0	0	0
AL603839.3	33	26	5	59	28	7	30	43	9	45	11	44	18	54	26	27	20	41	9	12	4	0	19	14	9	16	12	62	17	63	18	22	9	65	14	19	15	19	11	36	2	9	123	37	8	3	85	106	4
SETP8	4	7	7	6	5	3	2	3	11	1	13	6	4	1	3	9	20	7	0	1	0	1	3	1	1	17	3	2	0	1	1	1	4	4	1	4	0	0	3	5	0	4	0	6	4	0	1	2	3
ANKK1	14	24	0	26	3	4	21	33	6	7	5	28	28	20	7	16	7	15	7	5	0	0	7	4	4	19	7	23	16	22	10	15	32	9	16	44	0	0	5	30	8	3	3	3	1	0	19	17	39
RMI1	2257	1160	1519	592	673	1123	2018	1039	1458	623	887	990	1332	407	712	1692	1765	1924	431	795	206	168	1158	458	261	285	175	220	533	301	379	451	949	668	343	875	526	559	335	566	318	965	396	964	304	244	280	394	383
AC245100.8	131	249	91	529	51	99	134	91	427	181	133	108	84	97	33	84	160	189	69	191	19	28	95	91	75	48	29	105	43	77	86	154	52	114	31	52	62	83	56	134	54	141	195	64	28	32	98	88	69
SMIM2-AS1	13	250	9	121	247	31	105	73	274	53	46	21	18	29	565	51	23	94	84	39	52	15	98	86	69	37	9	54	17	75	21	23	42	26	3	21	73	201	11	46	34	26	30	293	44	23	118	20	19
MEP1B	3	122	0	14	0	4	41	68	300	15	8	9	2	10	241	8	20	1	5683	1	9541	3	1	5	11217	12	16	3	5	6147	28	41	9	0	1	8	194	51623	34	3516	4761	74	102	36259	9939	2	9	13	4
SLC7A15P	1	0	0	0	0	0	0	0	0	0	0	7	0	2	0	0	1	0	0	0	0	0	1	0	0	21	0	1	0	0	0	0	0	0	0	1	0	0	0	0	0	0	4	0	0	0	0	0	0
GNAI2	21385	13807	32297	37185	22248	33110	27738	39507	7905	16007	27254	17096	15260	20259	22381	19959	19730	12406	12181	25672	6534	4661	17905	11924	11305	23241	8037	36721	16883	31197	13803	18887	14954	57807	5243	14965	3288	12661	17545	42691	9142	18860	33480	12046	11294	8950	24731	30721	15511
AC114786.2	3	0	0	0	3	0	4	0	0	0	2	0	0	0	15	0	0	0	1	0	0	0	2	0	0	0	0	0	0	0	0	1	0	0	0	0	0	2	0	0	0	0	0	10	3	0	0	0	0
FIG4	839	1040	1190	1706	388	1230	1099	1809	501	677	863	1175	1108	1056	614	1330	2213	1170	656	1176	321	272	1502	732	523	835	338	1208	1271	1225	650	908	1639	2204	552	1318	378	794	894	1567	446	1302	1631	810	543	401	1252	1509	685
RN7SKP248	1	4	0	3	0	0	1	1	0	6	0	7	1	1	3	2	5	0	0	0	1	0	0	2	0	0	0	0	0	0	0	0	2	0	0	2	0	1	0	0	0	0	0	1	0	1	0	0	0
MIR4288	0	1	0	0	0	0	0	0	0	0	0	0	0	0	2	0	0	0	0	0	0	0	0	0	0	0	0	0	0	0	0	0	0	0	0	0	0	0	0	0	0	0	0	0	0	0	0	0	0
MYH1	0	0	12	1	0	0	0	12	21	1	19	6	1	1	8	2	2	0	4	0	0	0	0	1	2	31	1	1	0	4	0	0	0	2	0	0	0	2	0	4	0	0	2	0	0	0	0	2	0
AC105384.2	3	2	0	1	0	0	1	8	0	14	7	25	5	9	21	3	4	3	2	0	0	0	1	0	0	28	0	1	2	3	5	0	0	2	0	4	0	3	1	2	1	0	1	2	0	1	6	5	5
PELI3	765	333	572	1205	1192	803	184	993	595	688	389	445	579	1032	514	632	1123	1152	331	625	171	111	487	834	229	1521	209	2572	627	1838	337	455	975	3806	168	614	138	211	610	2782	260	781	2400	241	306	527	1380	2642	359
EIF1P1	0	0	2	1	0	1	1	2	1	0	1	1	1	0	0	0	1	1	0	0	1	0	1	0	1	1	0	4	2	0	0	0	6	0	0	2	0	0	0	0	0	0	0	2	0	0	0	3	1
CALM2P2	50	64	64	43	34	15	85	136	58	93	116	151	125	139	88	96	84	97	75	50	30	17	38	43	51	130	19	115	18	95	35	37	65	64	14	93	29	58	60	75	46	32	80	190	85	21	112	158	56
MIR4273	0	0	0	0	0	0	0	0	0	0	0	0	0	0	0	0	0	0	0	0	0	0	0	0	0	0	0	0	0	0	0	0	0	0	0	0	0	0	0	0	0	0	0	0	0	0	0	0	0
AC010327.3	4	0	0	4	0	0	17	4	0	1	9	3	0	0	13	0	15	1	0	0	0	0	2	1	0	3	0	1	5	0	0	1	3	3	3	3	0	0	1	1	0	0	3	0	0	0	0	0	1
Z92544.1	14	0	1	4	8	0	0	1	1	0	8	2	1	0	1	1	2	0	0	2	0	0	0	2	0	0	0	5	2	4	2	1	3	1	3	1	0	2	3	4	2	1	0	0	0	0	3	2	7
COL22A1	372	57	4068	354	92	51	1220	497	22	334	557	271	235	386	624	261	7232	1305	20	80	6	8	170	26	15	64	60	42	7	36	93	132	43	26	1	11	5	7	81	185	24	129	107	25	9	57	57	108	21
GSTA4	509	912	391	737	1416	86	2135	1388	2486	476	878	1204	847	924	862	506	1517	2243	984	1177	442	419	1969	1869	612	1354	329	1396	3328	1518	978	1127	2853	2239	2163	4168	594	1063	534	1968	623	730	1515	773	614	433	1373	1715	1764
RNU2-25P	0	0	0	0	0	0	0	2	0	1	0	1	1	0	0	0	2	2	0	0	0	1	0	0	0	0	0	0	1	0	0	0	1	0	0	1	0	0	0	0	0	0	1	0	0	0	0	0	0
OR4A40P	0	0	0	0	0	0	0	0	0	0	0	0	0	0	0	0	0	0	0	0	0	0	0	0	0	0	0	1	0	0	0	1	0	0	0	0	0	0	0	0	0	0	0	0	0	0	0	0	0
TM4SF19	10	92	7	24	4	15	22	17	13	32	48	8	23	5	46	5	19	12	1	4	1	1	1	3	4	25	1	1	37	1	1	1	80	4	44	94	0	1	1	4	1	2	5	4	2	0	2	6	63
DDI1	4	3	0	0	1	0	9	5	1	2	2	10	5	8	4	1	7	3	5	2	1	2	1	24	0	5	0	2	0	5	5	2	0	8	0	3	0	2	1	3	0	0	0	7	1	1	1	3	0
AC025198.1	6	5	10	4	4	4	5	5	4	3	5	16	4	8	7	2	5	2	3	11	2	3	4	7	9	7	0	6	2	5	5	7	1	3	0	4	3	8	2	2	7	0	6	13	6	0	11	4	6
MIR8063	0	0	0	0	0	0	6	3	0	1	0	0	0	0	0	0	1	1	3	0	0	0	0	0	0	0	0	0	0	2	0	0	0	0	0	3	0	1	0	1	0	0	14	0	0	0	1	2	0
AL513318.2	33	182	101	192	25	0	0	21	45	3	6	29	248	9	24	7	18	78	17	11	30	1	20	31	20	20	3	7	17	22	32	18	49	59	0	30	25	16	17	59	21	32	50	23	6	15	9	19	73
IGFALS	9	245	8	993	431	360	16	53	57	300	19	616	422	21	9628	3275	48	77	85	568	73	301	3270	973	118	22	262	33	5	54	473	655	27	18	5	17	272	15	186	606	201	204	27	45	126	91	34	42	45
RBMX2	1596	1151	3899	2622	941	2542	3696	1435	1606	1190	3044	1388	917	808	1546	1782	2733	1614	818	1227	404	457	1123	940	859	973	503	1538	942	2115	807	1040	952	1586	406	1158	681	978	838	1639	561	1039	1351	1100	486	356	1797	1594	544
AC245389.1	0	0	0	0	0	0	1	0	0	0	0	0	0	0	0	0	0	0	0	0	0	0	0	0	0	0	0	0	0	0	0	0	0	0	0	0	0	0	0	0	0	0	0	0	0	0	0	0	0
C1orf112	583	681	523	290	515	421	736	533	1285	819	538	366	558	203	228	570	1233	1133	117	354	49	68	344	112	68	134	66	128	135	127	119	231	363	313	130	358	86	104	127	310	113	343	215	221	65	81	119	221	138
SLC8A3	6	1	14	15	9	4	10	196	2	42	15	73	21	46	9	29	4	5	28	37	24	6	24	58	25	50	33	56	4	46	38	41	33	51	4	8	8	13	31	199	15	55	100	32	43	25	93	123	21
MRPL9P1	0	2	0	0	0	0	0	0	1	0	0	1	1	18	5	1	0	0	0	1	0	0	0	0	1	7	0	0	0	0	0	0	0	0	0	0	0	0	1	0	0	1	0	1	0	0	0	1	0
AC099689.1	1	19	19	8	2	6	21	28	6	29	17	40	35	6	20	16	17	4	8	2	2	4	3	5	17	24	1	3	2	18	6	5	8	2	3	14	0	9	4	1	0	0	9	8	0	3	16	14	9
AC069540.1	0	0	0	0	0	1	0	0	0	0	0	0	0	0	0	0	0	0	0	0	0	0	0	0	0	0	0	0	0	0	0	0	0	0	0	0	0	0	0	0	0	0	0	0	0	0	0	0	0
NOXO1	2	7	0	4	7	4	2	1	6	3	0	0	0	1	3	3	4	6	6	2	5	4	2	3	6	0	2	8	6	4	3	1	3	5	0	3	2	8	3	3	3	3	0	4	3	2	2	4	0
MAN1A2	6936	4339	5107	7897	3206	4159	7524	10607	3788	4481	6424	7386	3538	6409	4283	6621	6943	6200	3098	2712	1199	1161	5955	3848	2117	5656	1160	4228	2818	6781	2603	2773	7259	7247	1753	5891	1180	2776	2777	5508	1525	4336	8972	4681	2284	1413	6733	8384	2812
RF00096	0	0	0	0	0	0	0	0	2	1	0	0	0	1	0	0	0	0	0	0	0	0	0	0	0	0	0	0	0	0	0	0	0	0	0	0	0	0	0	0	0	0	0	0	0	0	0	0	0
AC026362.2	7	33	57	4	12	11	8	85	8	40	33	43	19	24	48	48	60	14	13	3	1	4	5	21	17	62	1	22	14	93	2	1	93	41	13	35	0	25	9	21	9	1	123	36	1	6	34	67	8
AL035413.1	28	31	14	32	37	22	24	35	13	19	24	23	27	30	18	16	19	26	27	40	19	12	27	25	15	30	9	37	12	46	25	31	26	72	9	12	17	16	18	46	15	25	29	19	9	10	42	52	15
RF00019	2	0	1	0	0	0	0	1	0	0	0	0	0	1	0	1	0	0	0	0	0	0	0	0	0	1	0	1	0	0	0	0	0	0	0	1	0	0	0	2	0	0	1	0	0	0	0	4	0
AC145422.1	16	7	2	15	15	5	8	21	18	8	4	32	24	34	6	11	3	29	4	12	0	0	8	6	0	28	0	19	3	11	8	6	17	16	0	11	0	5	3	21	5	7	23	10	0	1	11	33	0
AC010325.2	0	2	11	1	1	2	21	11	3	3	6	7	3	0	2	2	9	1	0	0	1	0	0	1	0	7	0	3	0	7	0	2	2	0	0	10	2	3	1	5	0	0	1	4	0	0	3	2	0
OR7A11P	0	0	0	0	0	0	0	0	0	0	11	3	1	0	1	0	0	0	0	0	0	0	1	0	0	10	0	0	0	0	0	0	0	0	0	0	0	0	0	0	0	0	0	1	0	0	0	0	0
RNU6-1192P	0	0	0	0	0	0	0	0	0	0	0	0	0	0	0	0	0	0	0	0	0	0	0	0	0	0	0	0	0	0	0	0	0	0	0	0	0	0	0	0	0	0	0	0	0	0	0	0	0
PHKG1P4	0	0	0	0	0	0	0	0	0	0	0	1	0	0	0	0	0	0	0	0	0	0	0	0	0	1	0	0	0	0	0	0	0	0	0	0	0	0	0	0	0	0	0	0	0	0	0	1	0
ZSWIM7	605	524	859	846	334	532	1197	939	614	404	1034	660	466	622	931	607	837	440	338	549	169	129	591	322	390	941	153	779	394	1236	379	625	504	802	205	585	390	409	319	680	311	397	1382	344	283	129	1058	1003	456
TCP10	1	191	4	0	39	0	5	17	114	2	9	2	6	2	3	0	32	59	10	0	8	0	1	1	1	0	0	0	0	8	2	1	0	0	1	0	5	85	0	11	9	17	0	35	13	0	4	0	1
CHADL	193	108	56	130	66	58	26	306	68	196	90	215	154	200	194	84	79	342	172	282	106	40	199	428	141	540	75	1018	280	657	171	159	317	725	92	328	90	153	217	1236	107	203	705	142	117	148	746	928	352
MAST3	1140	2226	2644	1835	2458	2063	1456	7521	2009	2254	1421	2286	2693	618	1341	3157	4535	1640	1887	1430	2275	293	1895	1017	2573	1161	886	866	672	1894	1241	1670	1455	1427	254	1002	119	3965	1925	2636	1634	1434	1398	5936	1805	741	784	1184	745
AP000867.2	0	0	1	1	0	0	1	1	2	0	2	0	2	1	0	3	3	3	2	0	0	0	0	3	0	0	0	0	1	1	0	0	1	1	0	0	0	1	0	1	0	1	0	2	0	3	0	0	1
PIGF	1093	716	720	756	844	486	1077	759	765	510	703	581	552	243	417	1017	748	996	588	602	382	172	722	264	487	260	144	176	528	269	446	627	566	357	344	567	570	555	331	390	327	598	237	635	309	192	244	295	258
RNU6-1152P	0	0	7	0	0	0	0	4	1	2	2	2	4	1	5	4	0	2	0	0	0	0	0	0	0	5	1	0	0	0	0	0	1	0	3	0	0	0	0	0	0	1	0	2	0	0	0	0	0
POU6F2-AS2	0	0	0	10	129	0	0	1	1	0	0	0	18	0	0	0	0	22	0	0	1	0	1	0	0	1	0	0	0	0	0	3	0	0	0	0	0	0	0	2	0	2	0	0	0	0	0	0	0
AL133410.1	56	50	39	56	17	44	101	51	18	53	33	58	69	24	28	39	81	54	13	15	5	4	18	13	11	25	4	7	2	10	1	9	5	11	2	5	5	6	8	20	8	8	22	14	3	4	26	29	0
WWP1P1	15	16	15	8	15	2	17	24	17	6	16	32	13	15	12	16	18	18	7	8	2	1	12	20	7	11	2	4	2	8	9	0	23	19	2	12	5	8	7	13	5	3	12	25	8	3	10	13	7
NDUFB2-AS1	44	53	25	53	127	45	68	49	27	42	23	38	29	39	36	34	97	52	18	44	14	5	65	32	35	24	23	29	30	28	25	43	38	55	10	50	23	22	26	41	18	25	49	27	9	17	30	39	16
RF00019	0	0	0	0	0	0	0	0	0	0	0	0	0	0	0	0	0	0	0	0	0	0	2	0	0	0	0	0	0	0	0	0	0	0	0	0	0	0	0	0	0	0	0	0	0	0	0	0	0
AC090241.1	0	2	8	5	0	0	0	11	2	2	3	0	9	2	14	5	4	11	0	0	0	0	1	1	3	10	0	5	0	3	0	0	7	3	0	5	0	0	0	1	0	0	20	4	0	0	8	8	6
CYP4F9P	0	0	0	3	0	0	0	0	0	0	2	4	0	0	0	0	0	0	0	0	1	0	0	0	0	6	0	0	0	0	0	0	0	0	0	0	0	2	0	0	1	0	0	2	2	0	0	0	0
SUOX	1832	893	770	1773	1837	2191	1215	1664	1000	1254	949	671	740	1147	638	1077	1131	1866	844	1107	499	379	2030	809	512	1213	396	1707	1882	1536	964	941	1675	2400	602	1768	288	795	929	2525	550	1452	1230	1110	823	719	1240	2016	731
WNT2B	492	531	161	976	155	198	238	7076	176	839	239	3182	2020	677	1443	673	519	157	648	312	275	110	387	557	502	402	225	759	959	312	383	564	2290	865	482	2104	381	274	263	2132	258	763	642	906	220	170	315	1029	519
AP005233.2	46	244	75	201	2	87	106	48	100	210	35	26	182	7	82	33	328	20	10	1	2	4	6	0	7	0	13	0	11	5	7	12	23	0	7	32	1	2	6	8	18	11	3	6	0	6	1	0	1
TRIM51HP	0	0	0	0	0	1	0	0	0	0	0	0	0	0	0	0	0	0	0	0	0	0	0	0	0	0	0	0	0	0	0	0	0	0	0	0	0	0	0	0	0	0	0	0	0	0	0	0	0
AC008083.2	8	8	43	22	9	36	18	71	4	29	57	102	43	22	19	21	17	4	9	60	2	7	10	11	1	8	26	11	11	17	34	68	18	9	9	16	8	6	12	19	14	21	5	12	9	2	9	14	14
AC107214.2	8	9	0	6	12	20	22	7	3	9	26	7	8	6	7	34	8	4	5	4	1	2	11	1	3	7	4	8	2	13	13	3	15	18	7	12	0	7	4	8	1	5	17	14	3	0	9	12	0
AC108734.1	3	1	17	3	4	1	15	8	17	3	3	14	1	4	1	6	6	9	7	8	2	4	2	10	5	14	3	5	3	3	6	4	10	1	0	8	6	3	3	2	3	3	4	13	5	0	6	7	7
IGLV10-54	147	67	17	232	800	95	34	733	88	1043	1896	525	3452	4	26	3	1	0	1405	2118	1804	492	4613	175	1819	43	5530	9	3	13	3732	577	7	0	0	6	10	1391	19124	1192	1526	7385	4	1612	5662	5096	0	3	20
SCPEP1	5154	1135	3904	7825	8098	4291	2233	4214	1198	1793	6893	3296	3767	1714	1253	1725	1871	7742	1358	3618	985	666	3412	3299	1920	3008	924	4378	3936	3553	1672	2414	4504	5588	2489	5285	1398	3369	1903	5953	1230	2800	4045	2795	1559	1077	3182	4143	3639
RF00015	5	0	3	1	4	7	6	16	2	0	3	10	4	1	11	3	11	4	0	2	0	2	1	2	1	8	0	0	0	8	0	0	4	1	0	1	0	1	1	2	0	1	8	2	0	0	0	2	1
HMGB3P32	3	3	9	1	7	45	16	8	12	11	8	16	6	0	0	5	10	25	3	5	0	0	1	2	6	2	1	2	3	0	0	6	3	0	0	0	2	2	3	2	1	0	0	14	0	0	0	4	0
FLNA	58704	62035	193841	96294	27440	140695	36904	432419	27790	31501	132730	63304	71640	1454188	70408	237592	115596	14229	55229	122990	24535	7749	34563	351706	18578	1086130	13021	1689136	133298	1103012	18689	35220	666174	2462604	26075	144058	2346	15917	254892	1144451	20299	195314	1864359	38693	50765	122909	914290	1574393	115268
RNU1-103P	1	8	2	1	4	1	3	8	10	7	13	7	18	2	5	6	18	13	9	0	2	0	0	0	1	6	1	1	0	0	3	1	8	3	4	9	0	0	2	5	0	3	0	6	0	3	2	4	3
AP000477.2	0	0	0	0	0	0	0	0	0	0	0	2	0	0	0	0	1	0	0	1	0	0	0	0	0	2	0	0	0	0	0	0	0	0	0	0	0	0	0	0	0	0	0	0	0	0	1	0	0
TMA16P1	0	0	2	0	0	0	1	0	1	0	0	0	0	0	0	0	3	0	0	0	0	0	0	0	0	0	1	1	0	1	0	0	0	0	1	2	0	0	0	0	0	0	0	2	0	0	0	0	0
ANKRD36BP1	0	0	0	0	0	0	0	0	0	0	0	0	0	0	0	0	0	0	0	0	0	0	0	0	0	0	0	0	0	0	0	0	0	0	0	0	0	0	0	0	0	0	0	0	0	0	0	0	0
AL138880.2	0	0	0	0	0	0	0	0	5	0	3	0	3	0	0	0	1	0	0	0	0	0	0	0	0	4	0	0	0	0	0	0	0	0	0	0	0	0	0	0	0	0	3	0	0	0	0	0	0
MEG8	3	5	8	22	3	0	9	43	3	7	19	37	9	12	53	9	2	4	5	12	1	0	1	25	4	20	5	20	0	170	1	6	4	7	6	4	11	2	2	60	3	2	41	6	1	0	26	78	5
VDAC1P3	4	5	6	3	2	7	9	4	8	2	5	6	3	6	2	8	3	6	3	8	1	1	3	5	4	1	0	4	1	3	5	1	1	3	2	3	0	8	3	2	3	4	2	34	7	3	2	1	7
CLPTM1LP1	0	0	0	0	0	0	0	0	0	0	0	1	0	0	0	0	0	0	0	0	0	0	0	0	0	0	0	0	0	0	0	0	0	0	0	0	0	0	0	0	0	0	0	0	0	0	0	0	0
NNT	1007	4355	3088	3003	12532	772	11011	6313	3837	2569	2559	4459	2739	6799	6228	6325	4492	5008	3095	3267	1342	1789	10251	7217	2237	4567	1650	4079	2651	3982	3183	3391	5023	8061	1018	3247	2063	4358	2398	5141	1785	4163	6815	5936	2416	1647	4497	7657	1591
OR4A41P	0	0	0	0	0	0	0	0	0	0	0	0	0	0	0	0	0	0	0	0	0	0	0	0	0	0	0	0	0	0	0	0	0	0	0	0	0	0	0	0	0	0	0	0	0	0	0	0	1
AL365203.1	0	0	0	0	0	0	0	0	0	1	0	0	0	0	0	0	0	0	11	0	0	0	0	0	0	2	0	0	0	0	0	0	0	0	0	0	0	0	0	0	0	0	0	0	0	0	0	0	0
MIR320D1	0	6	14	2	3	3	28	5	1	15	10	12	4	4	4	7	5	1	3	0	0	3	1	4	8	5	2	3	1	8	4	3	0	0	0	6	3	13	5	1	2	1	7	7	0	0	3	15	0
SSTR2	123	70	290	301	114	2415	275	373	49	346	254	970	141	171	159	209	196	68	173	240	202	55	375	461	208	173	102	113	6	143	142	104	43	50	33	71	335	160	109	224	262	373	359	249	100	266	223	298	52
RF00017	5	8	10	3	4	1	12	6	3	10	16	20	8	2	6	13	14	25	2	0	1	6	0	0	7	7	9	6	1	3	7	1	1	2	4	3	4	3	0	3	2	0	4	4	1	1	5	8	10
AL683826.1	0	0	0	0	0	0	0	0	0	0	0	0	0	0	0	0	0	0	0	0	0	0	0	0	0	0	0	0	0	0	0	0	0	0	0	0	0	0	0	0	0	0	2	2	0	0	0	0	0
FAM19A4	1	3	96	17	6	0	17	2	1	3	69	6	0	41	1	127	1	33	156	753	1	0	26	509	5	2630	0	1009	24	4393	0	4	62	5	4	20	17	2	276	5124	1	516	5747	4	61	199	4759	4791	3
AC021087.1	14	13	33	10	31	12	24	36	17	21	16	31	36	11	69	21	30	38	15	3	15	2	4	7	7	12	1	3	41	5	7	3	74	22	31	143	1	15	6	3	4	8	9	21	8	3	8	14	8
RPUSD1	3574	2851	1428	3827	4491	2784	2398	1701	2713	1661	2152	811	1025	451	852	1645	3206	974	925	1350	886	424	2191	596	1208	495	584	723	1259	598	1070	1151	953	1231	290	1069	332	1370	1109	1676	1162	1428	656	1098	830	634	605	764	653
PPP1R14D	382	963	663	1061	185	30	234	981	1842	1075	726	126	86	25	345	90	15	615	2855	122	3904	83	91	30	4141	10	115	6	12	993	195	282	4	4	6	9	334	9081	244	435	1956	291	15	6280	2292	193	9	10	9
MYSM1	2185	2040	1832	1663	1407	1279	4028	4601	2238	2875	2643	4132	3817	3509	1867	2818	5212	3961	1136	1121	535	269	1613	1084	590	2054	418	1328	1432	1674	619	1381	4069	2247	1170	4726	310	1184	597	2006	629	1081	3171	2610	408	330	1746	3108	1412
AC013727.2	0	0	0	0	0	0	0	0	0	0	0	0	0	0	0	0	0	0	0	0	0	0	0	0	0	0	0	0	0	0	0	0	0	0	0	0	0	0	0	0	0	0	0	0	0	0	0	0	0
CDC42SE2	5235	2700	7000	5152	1793	4573	5757	9130	3311	4836	4439	7226	3516	2845	2388	7763	8859	3716	4189	5896	2301	1101	6025	1927	3116	1466	1573	1762	1123	2585	3528	5211	1815	3117	492	1686	2604	5531	3111	4035	2390	4958	2587	5840	3413	1737	1697	2740	1431
MTRNR2L12	425	1588	998	575	773	357	1211	604	1101	1032	887	1840	631	1027	1653	593	688	279	479	377	520	560	175	3052	1522	1374	388	932	393	1080	696	273	476	518	324	613	367	818	656	224	316	112	1341	4510	602	246	1406	1303	883
AC003043.1	2	0	0	0	0	0	0	0	0	0	0	0	2	1	0	0	1	0	0	0	0	0	0	0	0	4	0	1	0	0	0	0	0	0	0	0	0	0	0	0	0	0	0	0	0	0	0	2	0
CICP4	0	9	1	3	0	0	1	2	0	0	7	4	1	0	1	0	2	6	0	1	0	1	0	1	1	7	0	1	3	1	2	0	0	1	0	2	0	0	1	0	0	2	0	4	0	0	6	3	0
RELL1	568	308	819	513	360	271	759	1336	450	687	482	961	463	587	622	1014	592	780	409	886	295	286	2028	1171	402	849	279	883	434	751	508	506	584	632	154	724	200	1157	465	771	474	780	1545	1158	440	376	643	1179	550
GREB1	325	111	140	243	46	99	107	2279	47	377	252	426	285	218	285	289	117	154	99	91	82	20	246	196	98	185	34	459	52	237	72	79	179	584	17	239	13	26	108	212	123	112	273	122	98	34	220	455	121
AC108704.1	6	1	8	13	1	6	22	2	1	10	3	12	2	5	6	8	14	1	0	2	4	0	1	0	0	8	1	3	0	1	3	2	6	1	2	7	0	4	1	2	1	0	0	7	2	1	3	5	4
GRAP2	139	54	1197	181	233	658	203	1078	140	407	217	904	546	159	50	370	313	53	225	536	174	175	351	222	110	86	270	105	73	68	396	583	191	120	16	64	93	169	226	528	168	364	81	327	309	163	78	106	132
KIAA1841	525	982	1011	889	276	249	1530	1200	817	435	789	513	526	265	605	490	1384	784	266	325	133	77	573	192	212	283	130	152	342	301	216	207	609	433	238	489	222	579	288	479	173	552	391	675	148	123	426	422	208
RPL10P2	13	5	36	18	5	18	19	18	24	5	22	30	9	9	22	6	15	9	7	15	3	4	3	17	10	34	5	9	5	15	12	6	16	4	3	12	4	1	9	5	7	3	18	31	15	2	15	19	18
LINC00200	0	0	0	0	0	4	0	1	0	0	3	4	0	0	0	1	0	374	4	0	4	0	0	0	2	3	0	1	0	0	0	4	0	0	0	0	0	0	0	0	1	1	4	1	0	0	0	0	0
C3orf67-AS1	1	0	1	1	0	0	1	0	0	3	0	0	3	0	3	0	0	1	0	7	0	0	5	10	0	0	5	0	0	0	1	2	5	0	0	5	0	0	0	0	3	0	0	3	1	0	1	2	1
AP000290.1	0	0	0	0	0	0	0	0	0	0	2	0	0	0	0	0	0	0	0	0	0	0	0	0	0	0	0	0	0	0	0	0	0	0	0	0	0	0	0	0	0	0	0	0	0	0	0	0	0
TIMM17B	2764	2328	5721	3899	3682	5502	4480	1796	4588	1912	4698	1360	1127	1166	2304	2065	3510	3187	2763	3835	1834	1212	2559	1535	3423	1668	1273	2904	2224	2177	2493	2377	1303	2763	929	1566	2515	2671	1831	2800	1884	2338	2025	2186	1579	800	1975	1894	1750
AC119403.1	3	18	6	10	0	12	25	15	10	27	16	17	21	16	6	10	24	244	12	5	0	0	10	3	4	11	4	8	8	9	2	6	14	5	7	21	2	6	6	10	5	2	18	23	2	0	7	8	6
AL031663.1	0	0	0	0	0	0	0	0	0	0	0	0	0	0	0	0	0	0	0	0	0	0	0	0	0	0	0	0	0	0	0	0	0	0	0	0	1	0	0	0	0	0	0	1	0	0	0	0	0
PITPNM3	657	3316	210	1419	824	351	1491	1429	152	1482	950	796	781	7223	76	2170	488	474	946	1378	488	189	679	3180	531	8847	282	20503	8959	9822	467	185	10196	13432	2753	9755	54	251	3062	10703	714	2390	11196	1345	431	1135	6128	9722	3669
KRT127P	0	0	0	0	0	0	0	3	0	0	0	0	0	0	0	0	0	0	0	0	0	0	0	0	0	1	0	0	1	0	0	0	0	0	0	0	0	0	0	0	0	0	0	0	0	0	0	0	0
ECH1	12161	7317	7812	8681	13121	2621	20582	6371	7116	2442	4973	4662	3725	4594	4273	9053	12123	4093	8850	8000	4408	3310	8918	4535	6533	7152	3388	11623	8566	8391	8048	5756	7434	12632	3217	7100	4024	9727	7917	12938	5950	9424	10247	7946	6133	4429	8528	10578	4906
CALM3	28756	15371	26631	16830	24710	24506	49629	22058	25813	19969	21703	12221	11491	12580	9431	22443	22295	14775	23217	22110	18497	8276	34048	12432	22521	24277	9728	48333	11653	35586	16557	14069	10408	47852	3798	6974	5793	40948	21492	42482	17923	29072	33814	32793	18760	11506	26408	34105	9214
RNU6-198P	0	0	0	0	0	0	3	5	5	0	0	1	0	0	5	1	5	3	0	1	0	0	0	0	0	4	0	0	0	0	0	1	2	4	0	2	0	1	1	0	0	0	5	2	0	1	0	1	1
ARGFX	0	0	0	0	0	0	0	0	0	3	21	4	0	0	2	0	0	1	0	1	0	2	1	2	2	8	0	0	0	0	1	4	0	0	0	0	0	1	0	0	0	0	0	1	0	0	0	0	0
AC078927.1	2	0	0	0	0	0	1	1	0	1	0	0	0	1	0	1	0	1	0	0	0	0	0	0	0	2	1	1	0	3	2	2	1	0	1	0	0	0	0	4	1	0	0	0	0	0	0	0	0
CDRT8	0	0	0	0	0	0	0	0	0	0	0	0	0	0	0	0	0	0	0	0	0	0	0	1	0	0	0	0	0	0	0	0	0	0	0	0	0	0	0	0	0	0	0	0	0	0	0	0	0
RPS20	60692	56161	74266	46737	61093	67269	137870	52465	69234	27878	69778	53103	26977	30163	28062	41380	68853	27832	68082	88674	33629	28781	34682	34425	46324	38486	21043	69700	40384	74710	45116	81944	32959	63823	20805	40353	77705	25314	29025	61372	25912	33551	73457	34136	19523	11495	68446	59900	34197
RNA5SP365	0	0	0	0	0	0	0	2	0	0	2	0	0	0	0	0	0	1	0	0	0	0	1	0	0	0	0	0	0	0	0	0	0	1	0	0	0	0	0	0	0	0	0	1	0	0	0	0	0
AC114763.2	3	14	0	5	17	1	19	8	4	10	2	13	21	3	12	6	6	3	3	1	0	0	0	1	0	5	0	1	0	13	0	0	3	4	1	6	0	4	1	1	0	1	1	10	0	0	2	6	0
LDHD	692	910	167	931	1799	451	533	577	253	485	79	852	1151	110	287	968	67	344	2037	1455	1683	866	6756	1189	2865	304	1004	516	1237	1227	2265	1485	669	782	535	971	551	5345	2229	2289	2344	3035	308	2701	1837	1139	365	306	300
AC098591.2	50	61	50	40	121	35	86	109	63	57	29	81	121	36	45	90	243	124	35	35	27	26	31	28	48	29	32	35	77	45	49	19	99	44	7	141	20	35	50	42	53	38	30	76	64	25	50	33	83
FAM83A	134	540	607	2713	117	0	3	901	151	567	176	11	112	16	1583	156	19	7408	261	4	112	3	1	0	801	30	3	0	22873	5	1	9	16114	4041	6583	26234	2	510	2	64	41	22	3	693	178	5	3	7	22784
S100A16	7210	26261	11847	29907	11107	21978	11784	10676	14462	26384	14226	5679	4814	1323	7122	14033	14662	11795	14511	7451	15351	3581	10557	1974	23250	2282	2649	2513	102877	5648	6005	3870	82468	14633	57331	89392	5057	16301	9888	6064	11187	8669	2799	12670	7619	2510	1713	1861	58861
AC009988.1	0	0	5	0	0	0	0	0	0	4	5	1	0	15	0	3	2	2	0	0	0	0	0	1	0	9	0	0	0	0	0	0	0	0	0	1	0	0	0	0	0	0	1	0	0	0	2	0	0
AL138825.1	0	0	0	0	0	0	0	0	0	0	0	2	0	0	0	0	0	0	0	0	0	0	0	0	0	3	0	0	0	0	0	0	2	0	0	0	0	0	0	0	0	0	0	0	0	0	0	0	0
CHRNA6	3	1	25	19	8	10	3	28	5	20	22	54	22	5	11	20	8	3	0	10	0	2	9	1	3	33	0	0	1	0	5	5	3	0	2	3	0	1	6	3	3	1	1	4	2	0	3	2	2
AC025884.3	0	0	0	0	0	0	0	0	0	0	0	0	0	0	0	0	0	0	0	0	0	0	0	0	0	0	0	0	0	0	0	2	0	0	0	0	0	0	0	0	0	0	0	0	0	0	0	0	0
RPL7P21	3	3	19	2	10	4	3	12	7	6	10	12	11	6	19	9	8	5	1	4	1	5	4	3	6	4	0	4	0	2	0	1	10	1	2	6	0	8	3	4	3	5	7	8	5	1	4	2	5
PLXND1	14377	5239	6294	8723	18358	13632	12944	26057	1859	5368	15173	6751	8777	5283	13268	9433	7225	2446	3291	3320	1687	1314	7231	3337	2526	6957	2432	4098	1328	3005	3935	4525	2301	9916	271	1675	361	1647	4239	10584	3204	4598	5025	4600	3335	2694	2939	8115	3053
AP000860.1	0	0	0	0	0	0	0	0	0	0	0	2	0	1	0	0	1	0	0	0	0	0	0	0	0	4	0	0	0	0	0	0	0	0	0	1	0	0	0	0	0	0	0	0	1	0	0	2	0
RNA5SP492	2	0	0	0	1	4	0	1	0	0	0	3	1	0	0	1	1	1	0	0	0	3	1	0	6	0	0	0	0	0	5	3	0	0	4	3	0	0	0	0	0	0	0	0	0	0	0	0	0
GLRA4	3	4	1	1	1	0	1	9	1	15	0	6	1	10	2	0	2	0	137	3	197	7	8	3	332	1	8	0	2	140	0	1	5	17	0	2	19	661	3	23	142	17	2	767	147	0	9	9	1
OR2P1P	0	0	1	0	0	0	0	0	0	0	3	0	0	0	0	0	0	0	0	0	0	0	0	0	0	0	0	0	0	0	0	0	0	0	0	0	0	0	0	0	0	0	1	0	0	0	0	0	0
VILL	4847	3794	4391	4292	2855	1109	10888	3997	1203	5739	317	5677	2772	473	1444	2193	1355	6590	4712	4288	7232	5735	21737	3625	13970	243	6182	387	1094	4785	13787	4078	556	535	414	869	4395	21535	17657	8711	9088	20445	330	16887	10019	12902	273	453	768
ANGPTL7	37	13	71	8	2	1	6	95	7	0	26	97	13	664	8	43	7	27	58	209	19	3	17	267	31	591	4	791	21	607	2	17	49	1772	2	155	36	23	121	1092	16	196	1960	21	26	196	745	1027	68
RF00019	0	0	0	0	0	0	0	0	0	0	4	1	0	0	0	0	2	0	0	0	0	0	0	0	0	6	0	0	0	0	0	0	0	0	0	0	0	0	0	0	0	0	0	0	0	0	0	0	0
AL078623.1	0	0	0	0	0	0	0	4	0	0	11	7	0	0	0	0	2	0	0	0	0	0	0	0	0	6	0	0	0	0	0	0	0	0	0	0	0	0	0	0	0	0	0	0	0	0	0	0	0
AP005205.1	0	0	0	0	0	0	0	0	0	0	0	0	0	0	0	0	0	0	0	0	0	0	1	0	0	0	0	0	0	0	2	0	0	0	0	0	1	0	0	0	0	1	0	0	0	0	0	0	0
AC067942.3	0	0	0	1	0	0	0	0	0	1	4	4	0	0	0	0	0	1	0	0	0	0	0	2	0	1	0	0	0	0	0	0	0	0	1	0	0	0	1	0	0	1	0	0	0	0	0	0	0
HMGCL	3734	2212	1973	1547	5375	2385	3535	2303	1638	927	1767	1659	1569	1106	1211	2047	2948	3600	1692	2371	1320	999	4752	1615	2523	1241	1000	1966	1926	1849	2279	1916	1472	2852	905	1715	1584	4803	2117	2799	2037	2932	1547	2812	1947	1472	1292	1540	998
BAG1	4748	4778	6880	9877	2035	2069	16523	4498	5662	4523	2291	3461	2962	2223	4895	4527	5828	4211	4193	3826	2402	1659	6677	2997	5781	2961	1499	4984	3914	5097	3886	3313	4171	5077	2264	4427	3114	3655	4486	5508	2932	6933	4976	3749	2576	2661	4153	4250	4414
RNU6-126P	1	0	0	5	6	0	11	4	6	5	27	2	7	2	5	1	4	5	0	0	0	0	2	0	0	3	0	3	0	0	1	1	5	1	0	5	0	0	0	1	0	0	0	4	0	0	1	1	0
RPS18	76796	59059	49325	84724	34254	67954	110341	53551	180949	40675	38293	39430	58740	24281	28642	37480	63697	43528	66676	65454	36077	20562	39673	19869	39139	44513	16749	51676	59047	53161	39890	69776	61576	48621	39440	74845	115469	34798	22381	54855	31342	40127	54456	40414	22823	15143	46825	43765	42661
AP001972.5	3993	476	279	586	435	676	1365	3661	305	3452	537	1006	714	1490	581	880	1247	2043	685	667	584	330	745	1324	368	2333	366	5111	435	4232	592	423	1376	3551	125	638	142	849	911	2545	464	542	3076	1599	498	546	2281	4001	427
CBSL	23	3	2	11	4	3	2	0	1	5	0	12	4	6	9	5	31	1	4	0	2	13	48	32	5	2	0	5	4	1	6	17	0	15	0	4	1	3	17	16	0	0	0	7	1	15	5	4	2
AL049745.1	4	1	7	1	1	1	10	1	3	0	6	5	0	1	5	3	1	3	2	5	0	0	0	3	2	5	0	0	1	3	0	0	0	1	0	0	0	0	0	0	0	0	1	4	1	0	0	0	3
JDP2	1763	1561	628	3520	3375	1025	1110	2516	453	1249	1424	1880	933	952	1548	1571	649	652	2348	2227	1042	337	1852	1880	2351	1530	425	2125	1770	6150	1386	1706	1099	3158	492	1161	924	2865	3010	8302	1391	2544	2322	2522	1905	1392	1688	3139	1367
APOBEC1	174	297	14	114	73	0	1232	158	123	129	7	202	1	26	863	3	9	204	2199	179	2765	365	237	57	4621	23	325	3	0	1373	246	112	0	0	0	0	1083	7057	687	406	1738	1209	15	4114	1520	243	0	11	4
ADRB3	2	0	49	2	0	9	0	55	1	12	21	12	9	36	2	22	2	3	87	183	28	10	11	248	4	56	3	29	4	703	25	67	5	244	1	4	27	18	56	854	14	41	234	33	53	49	397	385	2
MINDY3	725	881	1222	1437	407	797	1702	1889	1292	1183	1133	1573	708	1416	1137	1359	1336	1291	792	1296	293	243	1555	914	566	1336	288	1355	893	1670	653	966	1439	2361	694	1335	642	771	845	1869	405	1559	1933	876	496	377	1541	1731	668
CSH2	0	0	0	0	1	22	0	0	0	0	0	0	0	0	1	0	0	0	0	0	0	0	0	0	0	0	0	0	0	0	0	0	0	0	0	2	0	0	0	0	0	0	0	0	0	0	0	0	0
RASSF10	178	755	466	46	1442	1	443	563	1513	596	11	258	564	12	27	19	1207	729	152	239	45	124	853	368	115	12	165	12	731	39	386	299	1202	61	362	846	170	266	71	181	217	553	12	275	109	131	16	35	598
AL596218.1	0	0	0	0	0	0	3	8	0	4	1	13	1	2	14	0	10	1	0	0	0	0	0	0	0	5	0	0	1	1	1	1	1	1	0	0	0	0	0	2	0	0	6	3	0	0	7	4	2
AC017074.2	0	1	0	1	4	0	1	0	1	2	0	0	0	0	3	0	0	1	0	0	0	0	0	0	0	0	0	0	0	2	0	0	0	0	0	1	0	0	0	0	0	0	0	0	0	0	0	1	0
AC008514.1	49	1	59	546	12	425	86	32	4	82	12	9	51	15	36	45	30	2	6	4	4	10	12	3	5	20	5	2	3	6	7	8	5	13	2	6	1	50	8	9	4	10	4	12	6	5	5	9	9
AC010185.1	1	0	2	1	0	1	2	7	0	0	0	0	1	1	4	0	1	1	0	3	0	0	0	2	0	3	0	5	0	1	1	0	0	2	0	1	0	0	0	0	0	1	2	0	1	0	0	4	1
ZMYM5	390	1719	992	1619	298	337	1489	1423	933	692	1390	971	674	792	864	842	1235	1043	311	638	153	100	688	648	247	863	162	663	889	1234	262	503	1472	929	565	1324	186	512	388	1351	200	538	1789	782	220	131	1061	1366	691
CFAP97	1971	3202	3819	3156	1097	3087	3206	4398	5152	1286	2159	2717	1602	3768	2168	3959	3649	1616	1048	1966	281	292	2372	1842	382	3096	383	2999	1621	3213	848	1503	3829	4315	953	2550	632	489	979	3635	507	1702	5411	1024	560	581	3519	5102	1776
AL162408.1	0	0	0	1	0	1	0	4	0	3	2	1	0	5	1	6	1	0	0	2	0	0	1	3	4	3	0	7	2	3	0	0	5	1	0	7	0	0	2	0	0	0	1	2	0	0	3	9	2
RAB33B	589	877	1434	1886	666	832	1485	1606	1041	1553	1032	1211	597	1215	1086	1429	1400	1485	526	1135	176	196	846	881	358	1292	193	997	783	1779	544	825	1357	1971	547	1190	717	447	564	1614	242	809	2162	673	259	297	1822	2170	622
POMGNT2	1000	815	1623	1666	1916	2124	1257	1659	1167	882	909	949	763	1651	614	2132	1431	2399	809	1331	289	287	1841	1401	494	2332	390	4828	815	2381	958	913	1179	4272	317	781	448	452	907	3750	571	1850	2770	555	568	846	2416	3048	979
OR14C36	0	0	0	0	0	0	0	1	0	0	0	0	0	0	0	0	0	0	0	0	0	0	0	0	0	0	0	0	0	0	0	0	0	0	0	0	2	0	0	0	0	0	0	0	0	0	0	0	0
MEMO1	264	479	578	519	347	174	601	534	457	276	523	501	314	276	210	337	301	342	155	277	111	140	250	293	209	335	79	330	318	416	194	257	402	503	221	432	131	221	121	339	112	206	694	319	81	69	500	650	241
AC040934.1	17	10	7	14	3	0	17	31	0	12	16	28	15	11	19	13	20	13	6	4	1	0	0	4	3	5	1	11	10	10	4	6	10	6	8	23	0	10	1	12	5	2	28	23	3	4	14	20	2
AC062029.1	94	104	25	85	290	62	137	80	66	116	112	106	193	97	38	92	43	139	46	121	19	34	100	52	29	76	37	49	23	57	89	135	43	163	26	50	22	50	52	99	44	66	69	73	42	33	71	64	22
AC004920.1	0	0	0	2	4	0	0	0	1	3	0	1	0	0	0	0	1	0	0	0	0	0	0	0	0	1	0	0	0	0	0	0	0	0	0	2	0	0	0	0	0	0	0	0	0	0	2	0	0
KCNK16	0	0	0	0	0	0	0	3	17	0	1	174	11	0	0	0	0	0	11	21	10	6	14	15	27	0	2	0	0	0	24	9	0	0	0	0	367	19	5	137	93	184	0	10	20	197	0	0	1
LYPLA1P1	0	0	1	0	0	0	0	1	0	0	0	3	0	0	6	0	0	0	0	0	0	0	0	0	0	0	0	0	0	0	0	0	0	0	0	0	0	0	0	0	0	0	0	0	0	0	0	0	0
UQCRFS1	8880	3864	7175	3748	4438	6473	15676	5157	8332	3168	4742	4274	2773	3828	3586	5003	7909	38060	5837	6904	4843	2314	7653	4074	7330	5211	1630	6095	4247	5781	3831	4866	4170	6305	2904	4510	4948	9981	3140	4638	4333	4836	7271	9550	3541	1487	6004	6927	3593
AC092832.2	0	0	0	0	0	0	0	3	0	0	0	0	0	0	0	0	0	0	0	5	0	0	0	0	0	0	0	1	0	0	0	0	0	0	0	0	0	0	0	1	0	0	0	1	0	0	0	3	3
ELOBP1	11	15	19	36	7	12	13	7	11	7	48	19	7	13	2	10	9	6	6	11	2	2	3	7	8	5	0	8	4	8	13	5	2	7	2	9	9	7	5	2	5	5	10	13	10	1	5	14	3
AL117339.4	18	17	19	13	1	17	9	101	5	29	32	40	36	68	44	43	63	27	9	8	4	1	11	4	2	55	0	53	8	47	1	3	45	70	4	40	0	5	12	17	6	8	119	9	12	5	46	139	6
HMGN2	11122	6692	9674	6675	16890	7251	20733	7397	12703	4467	11149	6722	5817	4574	3926	9066	9000	10981	5974	15713	3152	1839	10713	4829	3385	5734	2351	8745	5091	9536	4871	8013	4472	12720	3933	5282	4423	4343	3583	10690	4106	9254	11514	6822	2530	2173	9617	11370	4938
S100A1	71	119	34	182	113	64	35	72	134	338	102	243	137	61	41	39	117	272	201	454	32	265	165	303	353	155	59	179	62	200	199	172	100	138	25	114	411	52	145	438	90	170	206	89	104	61	180	270	1459
ATP2B3	0	2	27	3	0	0	0	15	4	4	12	5	7	34	3	2	4	1	10	10	0	0	3	38	0	92	2	65	1	82	3	4	2	31	0	2	0	0	13	88	1	3	192	2	14	28	167	237	9
CYCSP25	0	0	0	0	0	0	1	0	1	1	0	0	0	0	0	0	0	0	0	0	0	1	0	0	0	2	0	0	0	0	0	0	0	0	0	1	0	1	0	0	2	0	0	2	1	0	0	0	1
AC006355.2	0	1	0	0	0	0	0	3	7	0	4	0	0	0	0	2	0	1	0	0	0	0	0	0	0	0	0	3	3	0	0	0	2	0	0	0	0	0	0	0	0	0	2	0	0	0	1	1	0
AC079328.2	0	0	0	0	0	0	0	0	0	0	0	0	0	0	0	0	0	0	0	0	0	0	0	0	0	0	0	0	0	0	0	0	0	0	0	0	0	0	0	0	0	0	0	0	0	0	0	0	0
ZFP36L2	71472	54889	34431	66595	27163	24518	65502	79777	34845	31627	30906	28205	37040	16287	20827	38584	119535	47217	35638	28526	14032	7302	41732	23945	22546	20606	8206	9023	23672	19985	19807	26891	24878	25990	9088	27874	6868	25860	32355	69048	15391	32712	33496	43842	18664	9536	13608	22506	36470
PPP4R1L	306	293	594	865	282	311	798	1040	936	559	641	657	821	384	1132	716	1046	855	283	301	100	54	346	247	358	428	68	400	224	414	157	335	545	706	85	575	77	308	292	819	152	345	492	480	80	97	373	676	220
RF00418	2	2	3	1	0	2	1	1	1	3	2	3	2	0	0	4	3	4	0	1	0	1	0	0	0	0	0	0	0	0	0	2	2	0	0	0	0	0	0	0	0	0	0	3	0	0	0	0	0
RPL15P4	1	0	1	1	0	1	0	1	3	2	1	3	1	0	0	0	1	1	0	2	0	0	0	2	0	2	0	2	0	0	0	1	2	0	0	0	0	1	1	2	0	0	1	3	0	0	1	3	2
ATP9B	1888	2148	917	1781	984	1774	3324	3282	1298	2435	1527	2561	2402	1469	816	1759	1433	984	1027	1751	330	821	3947	1238	725	1516	664	1516	1452	1845	1327	1443	2624	2295	640	2317	935	997	1814	3138	1255	3455	2300	1403	964	1069	1509	2102	874
MIR3128	4	4	0	0	2	0	0	3	0	1	0	3	1	0	0	1	0	3	0	0	0	1	1	0	0	6	0	0	1	2	0	0	5	0	2	8	3	2	1	1	0	1	1	3	0	0	0	5	0
RF02212	0	0	0	0	0	0	0	0	0	0	0	0	0	0	0	0	0	0	0	0	0	0	0	0	0	0	0	0	0	0	0	0	0	0	0	0	0	0	0	0	0	0	0	0	0	0	0	0	0
AC027613.1	0	0	0	0	0	0	0	0	0	0	0	0	0	0	0	0	0	0	0	1	0	0	0	0	0	1	0	0	0	0	0	0	0	0	0	0	0	0	0	0	0	0	0	0	0	0	0	0	0
RN7SKP270	0	0	0	0	0	0	0	0	0	0	0	0	0	0	0	0	0	1	0	0	0	0	0	0	0	2	0	0	0	0	0	0	0	0	0	0	0	0	0	0	0	0	0	0	0	0	0	0	1
EPS8L2	13172	14753	2661	11777	11756	3174	6874	5288	9060	4732	5145	3416	3817	1126	3016	4226	8675	13231	5950	2690	5890	1576	10751	2482	10161	576	2132	783	41452	3558	3879	2747	24655	7933	13216	46236	1203	21333	5121	6966	5784	8357	1266	18100	6729	3176	340	407	15601
RF00019	0	0	0	4	0	0	1	13	5	3	2	3	2	3	1	1	3	9	1	0	0	0	0	1	0	2	0	2	0	3	0	0	3	0	0	5	0	0	0	0	1	0	0	2	0	0	0	9	2
MIR6504	0	0	0	0	0	6	1	0	0	4	0	2	4	0	0	0	0	0	2	0	0	0	0	0	0	0	0	1	0	0	0	0	1	0	0	0	0	0	0	0	0	0	4	1	0	0	0	0	0
DUX4L6	0	0	0	0	0	0	0	0	0	0	0	0	0	0	0	0	0	0	0	0	0	0	0	0	0	0	0	0	0	0	0	0	0	0	0	0	0	0	0	0	0	0	0	0	0	0	0	0	0
AL445647.2	0	0	0	0	0	0	0	0	0	0	0	0	0	0	0	0	0	1	0	0	0	0	0	0	0	0	0	0	0	0	0	0	0	3	0	0	0	0	0	0	0	0	0	0	0	0	0	0	0
AC034187.1	0	1	0	3	1	0	0	0	0	0	0	0	1	0	0	0	0	0	0	0	0	0	0	0	0	0	0	0	0	0	1	0	2	0	7	0	0	0	0	0	0	0	1	0	0	0	0	0	0
RN7SL581P	0	0	0	0	0	0	0	1	0	0	0	1	0	0	1	0	0	1	0	0	0	0	0	0	0	1	0	0	0	4	0	0	0	0	0	0	0	0	0	0	0	0	0	0	0	0	0	4	0
AC073862.5	6	3	0	0	1	0	0	11	1	1	10	2	6	6	1	3	1	0	1	0	0	0	0	19	0	25	0	68	1	10	0	5	8	10	1	2	2	1	2	45	0	0	36	0	0	1	35	44	3
KIF26B	2151	744	2194	4483	2164	582	139	3563	1258	1203	2433	954	3292	790	2027	5332	10768	351	212	214	34	110	293	417	54	180	81	210	87	238	249	110	314	127	53	243	29	59	320	1156	265	913	456	205	126	371	274	651	275
MTPAP	836	1752	2061	1829	965	1406	2252	2006	2274	1699	1545	1345	920	1271	1126	2205	4118	2215	734	605	390	185	900	683	499	1222	196	793	866	899	488	546	1588	1113	525	1625	297	691	414	936	393	761	1760	983	359	267	1302	1866	894
RF00017	0	2	0	0	0	1	0	1	0	2	0	2	1	0	0	2	6	0	0	0	0	0	0	0	0	3	0	0	1	0	1	0	0	1	0	1	1	0	0	1	0	0	0	1	0	0	4	1	0
RF00019	0	4	8	1	0	0	2	6	7	6	3	2	4	9	4	2	6	6	0	0	4	0	0	0	0	2	0	1	3	8	3	0	4	2	2	3	0	1	0	0	0	1	3	0	0	0	2	4	0
AL590396.1	0	0	0	0	0	0	0	0	0	0	0	0	0	0	0	0	0	0	0	0	0	0	0	0	0	0	0	0	0	0	0	0	0	0	0	0	0	0	0	0	0	0	0	0	0	0	0	0	0
CCDC36	21	18	47	59	18	15	43	207	9	31	31	92	21	45	37	39	13	30	17	52	4	7	10	42	3	162	6	115	25	57	12	3	69	310	17	77	9	9	18	121	13	30	227	26	1	14	148	360	17
TRAV8-5	2	0	4	5	1	8	1	2	1	2	1	5	5	27	0	6	2	0	1	9	1	1	1	7	4	3	3	2	0	0	9	7	2	4	0	0	0	1	1	10	0	4	5	4	2	3	1	74	0
MAP2K4P1	0	3	8	7	2	9	5	8	5	6	9	28	8	9	11	16	4	5	6	19	2	1	7	5	2	19	2	10	5	5	4	10	5	25	7	14	0	6	1	12	7	5	25	15	3	2	9	26	16
AC090607.1	5	1	0	3	2	2	5	5	3	2	1	5	4	5	10	2	6	4	2	0	0	0	3	0	3	9	1	7	2	4	2	2	5	8	2	12	0	1	1	2	2	1	4	6	1	0	7	14	1
AC112503.2	0	2	0	13	6	7	4	12	0	4	7	6	6	31	2	2	2	5	0	6	0	2	1	7	0	15	5	4	3	6	3	0	10	18	2	10	0	3	2	7	2	1	9	0	0	0	9	36	8
CENPF	6214	7040	3634	1578	2911	3568	5249	4009	4979	2748	4166	2099	3992	580	1837	8915	12665	10951	789	1003	344	244	2775	197	444	119	292	87	2057	180	478	654	4255	383	892	4784	161	844	579	541	779	1322	132	3619	451	364	75	138	842
MNT	2545	2528	2181	3433	4076	2560	1829	5776	1877	2185	2285	1877	1987	2036	2166	3131	7411	2084	1300	1290	1154	486	2145	1507	1756	2249	766	3099	2317	3081	1148	927	3703	3690	735	2944	289	1382	1754	4799	1470	1504	4559	1803	1085	827	2607	4065	3997
RNU6-28P	0	1	0	0	3	0	4	2	0	0	7	2	1	1	0	1	1	2	0	1	0	1	0	1	3	8	0	4	0	2	0	0	0	0	0	0	0	3	0	0	2	0	4	4	0	0	1	0	0
COPG2	2012	1627	1148	1128	1168	2005	885	2006	993	716	1970	1166	613	650	627	1477	4298	1288	798	633	398	274	2377	777	569	875	205	1226	1941	1173	429	508	2265	2111	817	1944	183	749	765	1556	551	1657	1346	1176	431	632	987	1339	1304
LINC02075	0	0	2	0	0	0	0	0	0	0	1	3	0	0	0	0	0	1	0	0	1	0	0	0	0	25	0	2	0	4	0	0	0	0	0	3	0	0	0	1	1	0	4	0	0	1	9	0	0
Z98884.1	4	11	20	14	10	0	14	36	14	7	45	18	48	17	5	12	7	85	5	10	0	0	18	24	10	40	0	17	5	37	2	3	11	37	12	19	2	17	6	33	1	11	68	13	3	1	56	58	6
AL353662.2	14	19	52	43	30	32	65	52	36	19	35	52	30	21	48	24	31	27	12	22	29	8	6	27	37	33	21	27	13	39	26	18	26	15	23	49	35	19	22	22	22	9	36	62	21	8	35	46	34
RNASEH2B-AS1	19	65	25	42	12	6	12	71	29	89	42	64	66	19	40	23	61	23	5	17	6	7	12	14	10	63	1	22	3	21	8	6	19	19	10	14	4	18	7	14	14	11	48	20	7	5	38	47	13
CYP4F62P	0	2	1	0	0	0	1	0	0	0	0	1	0	0	0	0	0	0	0	0	0	0	0	0	0	0	0	0	0	0	0	0	0	0	0	0	0	0	0	0	0	1	0	1	0	0	0	0	0
RNU6-748P	0	0	0	0	2	0	0	5	0	1	7	0	4	0	4	4	5	2	0	0	0	0	0	0	0	1	0	0	0	6	0	0	0	1	0	2	0	0	0	1	0	0	0	1	0	0	0	1	0
RNU6-1247P	0	0	4	0	0	0	0	0	0	0	0	1	0	5	0	1	1	0	3	0	0	0	0	1	0	2	0	8	0	3	0	0	0	1	0	0	0	2	0	2	0	0	4	0	0	0	4	8	0
AC007012.2	0	0	0	0	0	0	0	0	0	0	0	1	0	2	0	0	2	0	0	0	0	0	0	0	0	8	0	0	0	0	0	0	0	0	0	0	0	0	0	0	0	0	0	0	0	0	0	0	0
SENP2	4470	2045	2132	4594	1029	1456	3970	2894	2095	2244	1853	2101	3347	1664	1152	2341	5441	3103	1283	1406	759	426	2408	1485	1515	1776	399	2005	1849	2309	1096	1164	2641	2729	835	2668	557	1645	1158	2964	897	1719	2411	1816	1116	717	2190	2673	1124
MAPK4	50	26	168	10	13	11	5	89	86	3	99	119	25	2170	0	216	12	188	288	586	81	28	31	1001	44	2524	14	4914	262	2948	18	97	839	2812	46	278	39	58	575	3617	41	651	4196	77	108	227	4146	3793	208
GPR53P	0	0	0	0	0	0	0	0	1	0	0	0	0	0	0	0	0	0	0	0	0	0	0	0	0	1	0	0	2	0	0	0	0	0	0	0	0	0	0	0	0	0	0	0	0	0	0	0	1
AL033529.1	0	0	0	2	2	0	0	0	0	2	6	4	1	0	0	3	1	0	1	0	0	0	0	1	2	4	0	0	0	1	1	0	1	0	0	0	0	2	0	0	0	0	0	0	0	0	0	1	0
AC012360.2	9	13	41	13	8	3	14	17	9	29	52	20	3	8	15	17	17	5	1	7	0	2	14	15	9	10	10	4	7	15	13	19	18	11	4	11	0	4	3	6	1	2	13	1	3	0	9	10	3
AC005154.5	0	0	0	0	0	2	0	0	3	1	0	0	6	0	0	3	0	1	0	0	0	0	1	0	0	0	0	0	0	0	0	1	0	2	0	3	0	1	0	1	0	0	0	0	0	0	1	2	0
MTCO3P45	1	0	0	0	0	0	0	0	0	1	0	3	0	0	0	0	0	0	0	0	0	0	0	0	3	3	1	0	0	0	2	1	0	0	0	0	0	0	1	0	0	0	0	1	0	0	0	0	1
RF00017	1	1	0	0	2	3	3	0	0	0	1	1	0	0	0	0	2	5	0	2	0	0	1	0	0	1	0	0	0	0	0	0	3	0	0	0	0	0	0	0	0	0	0	0	0	0	1	0	0
MIR1238	0	0	0	0	0	0	0	0	0	0	0	0	0	0	0	0	0	0	0	0	0	0	0	0	0	0	0	0	0	0	0	0	0	0	0	0	0	0	0	0	0	0	0	0	0	0	0	0	0
PRCP	5349	2468	5690	6624	4185	5305	10504	10035	3250	5545	6037	4189	3447	2771	3714	4919	6471	4535	2350	5054	1183	945	5525	2510	1809	3984	1209	4107	5275	3017	3181	3499	6689	7333	2406	5352	2095	1812	2811	6762	1661	3771	4557	2275	2462	1527	3605	4765	3781
AC007106.1	2	0	0	5	0	0	0	0	0	0	0	1	0	2	0	1	2	0	0	0	0	0	0	0	0	0	0	0	0	0	0	0	0	0	0	0	0	0	0	0	0	0	0	0	0	0	0	0	0
C12orf10	2330	1832	1993	3114	2254	2253	3193	1872	1856	1267	2106	1185	1041	945	1135	1583	1710	1815	1699	2161	980	685	2204	1046	1468	1269	696	2202	1462	1978	1532	1590	1158	2695	533	1249	1165	1537	1279	2576	1093	1773	1721	1286	1062	769	1689	1663	923
AP002336.3	1	3	0	1	1	3	1	1	0	1	1	1	4	1	8	2	3	1	0	4	0	0	1	0	0	0	0	0	0	2	0	0	1	0	0	3	0	3	0	2	1	2	0	0	1	0	2	3	0
ALKBH8	646	533	518	522	115	307	810	797	694	495	513	613	404	613	239	674	792	699	185	342	59	95	453	250	108	368	91	298	338	340	207	322	625	585	194	587	113	146	140	555	114	338	697	264	113	114	433	622	159
AC084128.1	0	0	0	0	0	0	2	0	0	0	1	0	0	1	0	0	0	0	0	0	0	0	0	0	0	3	0	0	0	0	0	0	0	0	0	0	0	0	0	0	0	0	0	0	0	0	0	0	0
RN7SKP210	0	0	0	0	0	0	0	0	0	0	0	1	0	0	0	0	0	0	0	0	0	0	0	0	0	1	0	0	0	0	0	0	1	0	0	4	0	0	0	0	0	0	0	0	0	0	0	0	0
AP001258.1	0	2	1	3	2	5	2	0	0	1	0	2	8	0	1	2	5	1	0	0	0	0	4	0	0	1	0	0	0	0	1	7	0	1	0	3	0	0	0	0	1	0	0	3	1	0	0	0	0
AC113137.1	0	0	1	0	0	6	0	0	0	2	0	1	0	0	0	0	0	0	0	0	0	0	0	0	0	0	0	0	0	0	0	0	0	0	0	0	0	0	0	0	0	0	0	0	1	0	0	0	0
AC026771.1	6	5	0	1	2	0	2	14	3	2	7	8	8	7	1	5	5	9	3	0	1	0	2	1	0	4	0	1	4	0	0	0	5	1	2	5	0	8	6	0	0	1	1	2	0	0	0	14	1
TOP3A	2561	1309	2135	1338	1472	2861	2015	3112	1838	1685	2412	1192	1858	1016	1858	3179	2686	1888	814	1117	493	273	1826	853	632	1173	497	972	1286	1158	679	827	1930	1480	420	1808	255	901	1019	2216	759	1579	1343	1273	692	612	1046	1672	770
LINC01040	0	0	0	0	0	0	0	0	0	0	2	1	0	0	0	0	0	0	0	0	0	0	0	0	0	1	0	0	0	0	0	0	0	0	0	0	0	0	0	0	0	0	0	0	0	0	0	0	0
LINC01956	0	0	0	1	0	0	0	0	0	0	0	0	35	0	0	0	0	8	0	2	0	0	4	0	2	0	0	0	0	0	0	0	0	0	0	0	0	0	2	0	0	1	0	0	0	0	0	0	0
AL353771.1	2	3	2	0	7	1	2	4	5	3	2	9	2	3	5	4	3	2	6	2	0	0	0	0	0	2	0	2	0	2	3	1	2	0	6	6	4	6	1	1	0	0	15	0	0	1	3	12	1
FAM3B	3811	5743	45	569	5516	36	425	1306	2971	1965	16	4392	1755	245	1096	39	56	1580	6450	3809	3399	2709	7364	2948	8122	11	2219	20	2966	3442	5918	3380	2589	199	2197	2814	8672	15038	3513	3143	4842	9224	96	9200	5370	3050	10	22	4317
USP9YP32	0	0	0	0	0	0	0	0	0	0	1	0	0	0	0	0	1	0	0	0	0	0	0	0	0	0	0	0	0	0	0	0	1	0	0	0	0	0	0	0	0	0	0	0	0	0	0	0	0
GABARAPL1	2550	732	4085	4349	713	2233	975	3756	617	1487	3168	3003	1600	3091	3791	1879	1651	954	1732	3785	1009	1301	5569	5969	2330	5209	1127	7834	1417	12085	2004	2942	2595	7072	677	2684	1034	1173	2241	12700	987	2977	8429	1331	1291	1240	8337	7410	2726
SYNPR	22	64	5	4	26	0	16	6	14	25	4	96	617	17	12	1	6	15	61	50	17	20	9	27	5	25	11	23	0	59	78	43	1	12	0	0	33	12	23	39	12	148	59	32	9	37	106	121	0
FBXO3	2454	2570	2422	4944	1019	1700	3472	3357	2956	1531	1932	2589	1914	2495	2282	2422	3935	2970	1424	1939	680	536	2838	1751	1182	3210	524	2562	2956	2883	1127	1612	4301	4873	2323	4177	1691	1937	1356	3010	744	2170	3898	2037	996	803	3180	3781	1723
AC243964.2	85	53	37	76	133	104	196	46	356	40	176	43	108	15	69	28	65	82	75	31	45	5	29	86	49	81	38	11	3	21	22	77	7	8	1	16	36	133	15	21	35	26	11	135	35	10	7	6	11
PCK2	2171	2687	1743	2073	4094	2217	1595	2730	4452	2129	2469	1379	1274	265	1492	3171	5943	2475	10968	1302	22911	664	2465	803	28636	326	514	488	1104	7248	1333	1284	986	941	509	1469	885	75338	1733	7335	13933	2531	585	32919	22868	1246	262	419	1556
AL663074.2	0	0	1	0	0	0	7	0	1	0	2	0	3	0	0	0	0	3	0	0	0	0	0	2	0	9	0	0	0	1	0	0	0	0	0	0	0	0	0	0	0	0	0	0	0	0	0	0	0
LINC01491	0	0	0	0	0	0	0	0	0	0	0	0	0	0	0	0	0	0	0	0	0	0	0	0	0	0	0	0	0	0	0	0	0	0	0	0	0	0	0	0	0	0	0	0	0	0	0	0	0
POTEB2	0	0	0	0	0	0	0	0	0	0	0	0	0	0	0	0	0	0	0	0	0	0	0	0	0	0	0	0	0	0	0	0	0	0	0	0	0	0	0	0	0	0	0	0	0	0	0	0	0
GCFC2	1322	1505	1571	1293	635	1516	1670	1657	1470	774	1243	1515	896	1659	856	1736	1993	1411	536	737	198	174	944	822	389	1661	201	1519	605	1515	435	781	1467	1544	458	1558	327	822	394	1738	296	649	2438	691	256	269	1626	2264	653
EIF4ENIF1	1604	1568	2254	1680	1310	1424	2185	3057	1296	1659	1718	1749	1402	2289	1113	2102	1969	1801	866	1305	500	332	2163	1264	792	2388	551	2452	1861	2264	910	1043	2915	4366	863	2430	417	1160	1306	2851	890	1956	3907	1614	803	750	2720	3628	1264
LINC01811	0	66	0	0	0	0	2	6	82	0	0	5	1	0	2	0	2	0	5	1	1	0	1	0	0	4	0	0	0	0	0	5	0	6	0	0	0	1	1	5	4	0	0	1	2	0	0	0	0
AC104002.3	0	0	0	0	0	0	0	0	0	0	0	0	0	0	0	0	0	0	0	0	0	0	0	0	0	0	0	0	0	0	0	0	0	0	0	0	0	0	0	0	0	0	0	0	0	0	0	0	0
CFAP70	82	55	35	74	5	112	53	155	18	69	202	193	109	89	72	139	58	163	45	81	2	12	113	50	41	109	3	30	38	86	34	58	134	132	24	178	5	48	25	123	48	40	93	49	18	15	76	130	54
RPS18P6	1	2	7	1	3	2	4	2	9	3	0	4	8	1	2	0	3	1	1	0	1	1	0	1	1	3	0	1	0	3	1	1	5	0	3	3	8	1	2	0	0	0	3	4	1	0	1	4	3
AC005901.1	1	0	0	0	0	0	0	0	0	0	0	2	0	0	0	0	0	0	0	0	0	0	0	0	0	0	0	0	0	1	0	0	0	0	0	0	2	1	0	0	0	0	0	0	0	0	0	0	0
VEZF1	3964	3547	4680	6006	2327	2631	4074	7633	3175	2966	3836	4168	2370	8154	3030	5439	4834	5050	2426	2581	1178	723	3662	2998	1501	7029	788	6604	2904	6216	1734	2217	5290	8735	1195	3799	1183	2275	2178	6837	1166	3844	10686	3224	1736	1314	7647	10480	2398
MIR4711	0	0	0	0	2	0	0	0	0	0	0	1	0	0	0	0	0	0	0	1	0	0	0	0	0	0	0	0	0	0	0	0	0	0	0	0	0	0	0	0	0	0	0	0	0	0	0	4	0
ZNF586	583	544	705	593	412	662	970	1339	779	440	478	628	694	366	362	666	755	488	369	707	149	146	673	329	230	411	189	499	480	397	378	505	664	623	222	607	418	405	317	757	241	537	794	476	199	205	458	758	393
AC093799.1	9	19	0	68	10	6	13	38	20	25	63	15	36	27	30	18	35	25	8	8	0	1	6	4	11	19	4	18	5	15	7	10	25	18	5	26	6	7	9	44	7	4	36	14	1	4	39	17	12
PHLDB1	4443	4928	2035	5126	1976	2074	2325	14010	1104	1970	3243	3505	3914	6615	4473	4188	2649	1798	1521	1591	1053	395	2709	2258	1594	5676	512	5934	1249	4122	1465	1253	2697	9096	290	2422	324	1351	2530	11206	1239	3055	8544	2127	1344	1494	4169	8111	1153
AL080251.1	0	0	0	1	0	0	0	1	2	0	1	1	1	0	1	0	0	2	0	2	0	0	0	0	0	4	0	1	3	0	0	0	6	1	3	3	0	0	0	0	0	0	2	0	1	0	0	0	1
RNU7-159P	0	0	0	0	0	0	0	10	0	0	0	4	0	8	0	27	1	0	0	0	0	0	0	0	0	0	0	0	0	0	0	0	0	0	0	0	0	1	0	0	0	0	3	3	0	0	1	0	0
C9orf72	1251	747	995	882	290	616	1297	1631	575	1171	1302	1468	1288	555	1159	1308	3027	1822	503	866	177	127	949	674	376	553	144	1556	672	1336	334	602	1501	1078	449	1431	563	370	570	1908	206	949	1625	666	167	247	884	1087	501
AC109446.3	7	15	3	5	11	7	7	65	6	12	14	47	31	1	26	11	2	6	18	31	0	11	19	9	3	5	7	3	2	5	24	83	9	1	4	4	2	4	26	7	11	6	9	9	20	2	3	6	6
VCX3A	0	0	8	3	5	0	0	0	0	3	1	4	0	0	1	0	0	8	0	0	0	1	0	0	0	0	0	0	0	0	0	0	0	1	0	2	0	0	1	0	0	0	0	0	0	0	0	0	1
IFNB1	0	0	0	1	0	0	0	0	0	4	0	1	1	0	0	2	1	3	0	0	0	0	0	0	0	0	3	0	0	0	0	0	0	0	0	0	0	0	0	0	0	0	0	0	0	0	0	0	0
CENPS-CORT	73	39	39	27	35	45	32	29	70	14	47	14	33	12	22	49	35	36	16	47	8	9	36	39	18	13	0	28	27	35	18	30	18	27	10	33	26	51	19	36	10	30	24	39	16	9	15	25	21
CHCHD4	1149	870	939	796	820	1046	1528	701	1222	649	572	574	534	630	490	870	1468	1087	676	754	436	198	867	556	703	910	225	1148	619	1101	443	548	682	1278	322	578	445	785	418	1015	441	712	1302	820	472	248	1142	1287	481
SH3GL1P3	0	0	0	0	0	0	0	0	0	0	0	0	0	0	0	0	0	0	0	0	0	0	0	0	0	0	0	0	0	0	0	0	0	0	0	0	0	0	0	0	0	0	0	0	0	0	0	0	0
GAPDHP25	3	2	8	5	7	1	9	4	13	6	12	6	3	4	7	4	4	3	2	2	1	3	1	1	3	18	0	2	1	9	1	1	4	0	2	5	1	4	1	6	2	0	0	12	4	1	6	4	4
DEFB1	1159	397	12383	564	1404	920	337	127	63	141	299	142	25	54	103	9	825	42	121	89	73	140	160	152	155	10	44	2	2090	68	174	243	1273	56	902	1606	3359	160	93	137	80	454	58	85	142	223	5	30	4801
RNU6-901P	0	0	0	0	0	0	0	0	0	0	0	0	0	0	0	0	0	0	0	0	0	0	0	0	0	0	0	0	3	0	0	0	3	0	0	3	0	0	0	0	0	0	0	0	0	0	0	0	0
AC007622.1	0	1	0	2	0	2	1	2	3	1	1	6	6	4	2	3	4	2	1	0	0	0	0	3	0	3	1	1	1	1	0	1	2	2	3	4	1	0	0	1	1	0	6	1	0	0	3	4	1
AP000553.1	0	0	0	0	0	0	0	0	0	0	0	0	0	1	0	0	0	0	2	0	0	0	0	0	0	0	0	0	0	0	0	0	0	0	1	0	0	0	0	0	0	0	0	0	0	0	0	0	0
HCG2040054	1	2	0	1	0	3	4	24	0	3	1	5	10	6	1	0	1	0	0	3	0	0	1	9	0	9	4	3	1	4	4	3	9	14	1	3	0	1	2	0	1	0	4	3	1	3	3	10	0
RNA5SP322	0	0	0	0	0	0	0	0	0	0	0	0	0	0	0	0	0	0	0	0	0	0	0	0	0	2	0	0	0	0	0	0	0	0	0	0	0	0	0	0	0	0	0	1	0	0	0	0	0
DENND1B	1795	2581	2158	1502	773	1190	1858	3001	1301	1914	1436	2294	1668	784	880	2326	3173	1932	1094	1183	642	329	1696	861	716	461	374	456	1284	912	694	1094	2825	949	1220	2889	497	2132	637	1168	407	1178	1210	2870	755	369	562	886	1247
AL645941.2	8	1	5	12	8	48	2	9	0	13	8	4	10	0	0	1	0	0	1	20	0	6	5	1	5	4	3	2	0	2	8	16	0	0	0	0	5	10	4	5	8	7	2	8	4	8	0	3	0
B4GALNT2	0	4	0	4	2	0	27	90	33	0	2	490	5	1	607	6	8	16	144	470	240	175	6465	981	573	21	306	2	56	2	585	433	19	0	19	30	107	280	55	488	166	61	0	53	239	60	1	0	7
HCG11	166	365	385	517	44	64	219	1003	784	825	374	879	441	934	376	874	1107	25	195	184	51	79	249	362	100	853	92	909	320	983	178	214	1064	1423	186	778	56	204	207	878	47	301	1116	263	122	108	857	1494	264
HNRNPA1P64	4	2	12	3	2	4	9	2	6	2	3	5	5	2	0	6	5	8	1	4	1	1	2	2	1	4	0	1	2	0	0	0	3	1	1	2	0	2	0	0	0	2	2	10	3	0	2	4	5
WNT8A	0	0	0	0	0	1	0	2	0	0	3	15	0	2	0	1	3	0	0	0	0	0	0	0	1	31	0	0	0	1	0	0	1	0	0	3	0	1	0	0	0	0	0	0	0	0	0	1	0
CD79A	2147	210	1030	262	2718	2585	252	12279	569	4134	7491	17626	3923	409	93	1437	1262	53	7943	42225	3791	6390	27039	1790	3859	15	20289	125	140	500	39472	32531	106	19	29	108	1463	1788	19950	3375	11428	10735	31	2714	14387	5650	12	9	739
AL603832.3	1	2	1	0	0	2	0	4	2	1	2	0	3	1	0	1	3	2	0	0	0	0	0	0	0	0	0	0	4	5	0	0	4	1	0	3	0	3	1	0	0	0	1	0	0	1	1	0	0
RAX	0	0	15	0	3	0	0	1	2	1	9	2	0	0	6	1	1	0	0	3	0	0	1	0	0	5	1	0	4	0	0	0	0	0	1	5	0	0	0	0	2	0	1	1	0	0	2	0	3
RPS6KA2	2146	5043	3248	2571	2246	2030	3786	7312	1772	3252	2745	3286	2742	3890	4594	3337	2508	922	2040	2173	1093	970	5525	2476	1602	2664	1108	4299	3245	5354	2847	2273	4184	8149	505	2980	410	1369	3572	5545	1728	4025	4147	2342	2390	2193	3467	4693	2531
MIR646HG	5	2	9	12	3	1	1	26	1	11	21	21	7	33	40	23	9	5	10	22	0	4	4	34	4	54	9	38	12	25	5	26	13	46	2	16	4	5	4	13	5	13	13	10	4	2	15	78	11
AP002833.3	0	0	0	0	1	0	0	1	0	0	13	4	1	2	1	0	1	0	5	0	0	0	0	0	0	26	0	2	0	1	0	0	0	0	1	0	0	0	2	0	0	0	21	0	0	0	10	11	0
SLC25A38P1	6	1	8	2	5	6	6	2	5	3	4	6	4	2	0	5	6	6	1	4	0	2	3	9	1	5	1	1	1	3	4	2	3	1	0	3	0	4	4	4	2	2	2	11	2	2	3	5	1
AL158212.4	1	3	0	10	2	5	0	26	3	9	11	1	15	7	13	2	11	8	6	2	2	0	3	2	0	10	2	6	5	3	3	0	18	7	3	14	0	9	1	6	0	1	25	16	6	0	2	15	6
AL353898.3	21	49	51	52	38	17	69	50	22	55	90	103	77	31	43	45	105	105	25	6	14	34	7	29	35	66	23	22	13	38	36	30	49	20	20	33	8	49	6	9	19	10	66	50	4	4	65	37	20
AC234791.1	0	0	0	0	0	0	0	0	0	0	0	0	0	0	0	0	0	0	0	0	0	0	0	0	0	0	0	0	0	0	0	0	0	0	0	0	0	0	0	0	0	0	0	0	0	0	0	0	0
SEC23A-AS1	1	0	0	0	3	3	4	1	2	6	1	4	3	1	3	2	2	6	3	4	0	0	1	0	2	1	0	2	1	2	1	2	0	2	0	1	0	2	1	1	4	0	0	3	1	0	0	4	0
MCTS1	2838	1695	5482	2308	934	3047	4930	1913	3879	1926	3181	1849	1065	877	2715	2827	3392	1698	2114	1947	1284	863	1880	994	1987	947	598	920	1648	1544	1300	1650	1594	1251	1362	1871	1903	1701	1025	1127	1172	1441	1510	1909	840	491	1130	1256	1203
NEK4P3	0	0	0	0	0	0	0	0	0	0	4	1	0	0	0	0	0	0	0	0	0	0	0	0	0	0	0	0	0	0	0	0	0	0	0	0	0	0	0	0	0	0	0	0	0	0	0	0	0
HOXC13	229	14	79	182	444	622	30	3	6	88	502	2	0	1	16	4	18	847	2	0	0	0	1	2	0	3	0	0	2	0	0	3	39	0	27	11	0	0	0	0	0	1	0	1	1	0	1	0	3
CADPS2	3340	1545	2352	4385	4153	2021	3795	4191	1910	780	2003	2366	2465	1814	2866	4373	6404	1832	1231	1221	428	465	3161	1630	746	1962	357	2627	248	932	915	1005	499	12767	72	504	710	1064	1302	2599	685	2817	1214	1401	951	1032	706	1656	763
VIPAS39	1218	1514	1575	1802	1066	1432	1715	1865	1511	1094	1261	1202	1283	1393	1062	1902	1599	1478	894	1265	507	388	1847	996	689	1308	352	1559	1704	1614	864	972	2066	3352	640	1518	588	1549	706	2209	614	1658	1806	1678	819	518	1371	1653	741
MYOM2	69	150	135	37	12	58	230	83	17	56	32	152	27	127	88	110	66	15	65	202	119	32	77	337	97	161	34	595	148	222	103	64	60	4344	60	59	29	183	104	697	16	165	336	175	48	20	250	369	28
AC096633.1	1	1	5	0	0	0	1	1	0	2	2	10	1	0	0	2	9	3	0	1	4	0	0	0	0	3	0	0	0	0	0	0	0	1	0	0	0	16	0	1	3	0	0	12	1	0	0	0	0
AL391005.1	4	0	0	0	9	0	3	3	1	5	1	2	0	4	1	4	2	1	0	8	0	0	7	5	0	2	0	0	32	0	3	12	17	2	12	34	0	0	5	3	0	0	4	0	0	0	2	2	4
ZNF729	1	0	3	0	1	0	1	0	0	1	0	0	0	1	1	1	2	0	2	0	0	0	1	1	0	4	0	0	0	0	1	0	0	1	0	1	0	1	1	0	0	0	1	1	1	0	1	0	0
AP003392.3	48	40	31	69	11	30	159	16	41	39	69	24	20	10	21	45	34	74	21	9	9	24	16	1	46	3	19	3	11	42	17	13	14	12	7	15	34	9	17	8	13	14	16	17	9	7	16	7	11
HERC3	2350	2321	3061	2401	1387	1908	2076	3550	1049	1790	2286	2427	1245	2187	1230	2297	3017	1840	1225	1619	669	424	2960	2015	959	2093	579	2065	3081	2306	1063	1228	4256	4573	1391	6125	582	1953	1297	3625	761	2190	3196	2757	1152	769	2271	2894	1909
CYP2C61P	0	0	0	0	0	0	0	0	0	0	0	0	0	0	0	0	0	0	0	0	0	0	0	0	0	0	0	0	0	0	0	0	0	0	0	0	0	0	0	0	0	0	0	0	0	0	0	0	0
AC009163.3	2	6	8	1	4	1	1	19	9	8	2	17	8	1	4	13	11	2	2	2	0	0	1	0	0	5	2	1	2	4	2	2	9	4	1	9	5	6	0	2	5	0	1	10	1	1	0	5	3
AQP6	7	109	3	145	12	7	2	8	34	7	84	19	82	14	6	19	4	5	2	9	0	6	17	7	0	26	3	24	3	6	15	17	4	14	0	1	0	1	4	25	17	18	35	0	9	13	30	55	8
AC007611.1	74	32	22	18	8	18	52	44	18	13	35	12	6	8	50	7	28	31	7	14	7	0	14	9	11	20	4	23	7	9	3	9	9	20	1	5	8	24	5	25	6	8	12	12	7	3	21	8	11
MAGEA3	5	41	20	1966	2960	24	0	11	2214	25	4448	4	11	0	26	57	29	7718	6	1	0	0	1	11	0	2	0	0	0	0	0	9	0	0	0	0	0	1	0	0	0	2	0	1	0	0	5	0	10
WWP1	5865	7088	5043	5892	4875	2040	6774	9543	4216	3299	4884	5256	2967	3238	2645	6216	7649	3411	2434	2407	1000	836	5206	3206	1387	2823	1016	2500	2832	3478	2168	2996	5047	5828	1723	4684	1323	2476	2195	5237	1115	3681	4910	3476	1640	1169	3689	4585	2023
AL360271.2	0	0	0	0	0	0	1	0	0	0	0	1	0	0	0	0	0	0	0	0	0	0	0	0	0	0	0	0	0	0	0	0	0	0	0	0	0	0	0	0	0	0	0	0	0	0	0	0	0
PRDX3P2	14	12	15	17	29	33	72	14	13	14	21	15	20	12	22	18	52	7	3	8	6	1	1	25	2	12	3	9	9	8	6	7	10	9	4	18	1	21	2	5	8	1	13	26	7	2	9	3	4
NLRC4	105	53	142	75	101	204	97	326	62	151	264	124	149	105	302	151	140	57	56	167	30	14	96	52	38	63	27	42	23	50	71	128	40	75	9	51	7	48	78	96	50	109	67	56	49	24	41	75	25
RF00019	0	2	0	0	0	3	7	0	0	0	0	0	1	5	1	0	2	0	0	0	0	0	0	0	0	0	0	0	0	0	0	0	0	0	0	0	0	0	0	0	0	0	0	0	0	0	0	2	4
AC243960.3	9	6	27	9	2	3	18	29	6	13	29	44	24	15	2	9	7	2	3	48	4	0	11	8	3	7	8	8	3	16	27	41	2	6	0	0	3	0	9	27	4	6	2	11	8	0	11	20	4
CKAP4	13668	7093	12781	15425	13919	7428	21993	9751	11017	6177	15857	8521	8782	3430	11115	12385	4393	17546	6143	5718	1675	4113	18920	5552	4709	2900	3709	4716	14952	5815	7682	6253	12451	7938	5908	14455	2821	3664	7924	9958	5096	16120	5747	4533	5940	5819	4550	5391	9415
AL022332.1	0	0	0	0	0	0	0	3	0	6	0	6	1	0	0	1	0	0	1	20	0	0	0	0	0	0	0	0	0	1	2	5	0	0	0	0	0	0	0	1	2	3	0	0	0	0	0	0	0
LINC01815	0	0	0	0	0	0	0	0	1	0	0	0	0	0	0	0	0	0	0	0	0	0	0	0	0	0	0	0	0	0	0	0	0	0	0	0	0	0	0	0	0	0	0	0	0	0	0	0	0
RNA5SP286	0	0	0	0	1	0	0	0	0	0	0	0	0	0	0	0	0	0	0	0	1	0	0	0	0	0	0	0	0	0	1	0	0	0	0	0	0	0	0	0	0	0	2	0	0	0	0	3	0
LINC00607	15	2	9	3	4	8	10	13	2	10	20	15	7	86	14	5	4	15	3	3	2	0	3	6	3	17	1	1	9	18	0	3	7	46	2	4	1	1	2	3	1	1	33	6	3	2	6	20	8
RTF2	5171	8096	4957	5480	6243	3357	6212	4223	6082	2320	4923	2625	3908	2789	2586	3074	4974	4487	3013	3750	1897	972	4042	2207	3394	3202	996	6611	3628	4706	2352	2965	3327	8258	1218	3023	1709	4805	2947	6257	2100	4209	4811	4071	2318	1473	4006	4532	1813
AL110292.1	0	1	0	0	0	1	0	0	0	0	3	1	0	0	0	0	1	3	0	1	0	0	0	0	0	2	0	0	1	2	0	0	0	0	0	1	0	0	1	0	0	0	1	0	0	0	0	5	0
KRT18P34	55	30	88	50	63	42	64	70	53	43	32	20	35	12	20	68	46	50	14	13	12	4	15	8	14	12	4	8	21	14	10	13	88	17	16	46	5	87	21	27	22	11	11	107	19	2	10	15	23
BX248123.2	0	4	0	0	0	4	0	0	0	0	0	0	0	0	0	0	0	0	0	1	0	0	1	0	0	4	0	0	1	0	0	0	0	0	0	0	0	0	0	0	0	0	0	0	0	0	0	0	0
ZNF32-AS3	1	0	0	0	0	0	0	2	0	4	3	4	0	0	0	0	1	0	0	0	0	0	0	0	0	0	0	0	0	0	0	0	0	0	0	0	0	0	0	1	0	0	4	0	0	0	0	0	0
PSMB3P2	2	2	8	0	1	1	8	0	1	4	7	5	0	3	6	2	2	3	3	2	3	1	1	1	2	1	1	0	0	4	0	1	0	1	0	1	1	0	1	0	0	0	3	1	2	0	3	1	1
AC126335.1	0	1	1	0	0	0	0	0	0	0	0	0	0	0	0	0	1	0	0	0	0	0	1	0	0	0	0	0	0	0	0	0	0	0	0	0	0	0	0	0	0	0	0	0	0	0	0	0	0
ARX	3	732	1	6	6	94	1	82	12	19	30	252	245	1	99	111	7	84	386	34	407	50	103	48	105	1	22	2	0	17	109	61	0	0	0	5	131	122	78	297	175	169	1	284	79	154	2	0	2
AL021937.1	13	9	0	0	6	3	0	47	5	13	18	10	20	5	13	15	10	14	3	3	1	2	3	0	1	25	1	13	4	1	2	1	28	6	0	9	0	2	1	16	3	2	8	18	1	1	5	11	2
PRELID3BP2	0	0	0	0	0	0	0	0	0	0	0	0	0	0	0	0	0	0	0	0	0	0	0	0	0	0	0	0	0	0	0	0	0	0	0	0	0	0	0	0	0	0	0	0	0	0	0	0	0
RN7SL571P	0	0	0	0	0	0	1	1	0	0	0	0	1	0	0	0	0	0	0	0	0	0	0	0	0	4	0	0	0	3	0	0	1	0	0	0	0	0	0	0	0	0	0	0	0	0	1	0	0
NANP	534	929	568	719	711	411	506	658	1462	586	559	334	395	273	597	886	1068	794	221	257	100	78	426	170	202	318	68	234	389	257	139	182	556	418	299	793	133	262	164	229	151	311	500	359	137	116	311	513	508
AC063952.1	0	17	0	22	0	0	0	0	10	7	11	0	10	1	0	0	1	3	0	1	6	1	0	0	0	1	0	1	0	0	0	0	0	0	0	0	1	0	0	0	0	0	0	0	0	0	0	0	0
SCEL	508	333	407	254	23	3	547	243	65	594	34	104	6	90	953	133	5	303	14	25	0	4	41	1	6	6	0	0	80211	16	2	8	69058	11565	67973	166544	28	2	5	7	9	37	3	10	3	1	1	4	32367
AL049646.2	0	0	0	1	3	0	0	4	10	0	0	0	5	1	0	2	13	5	0	0	0	0	0	0	0	0	0	0	0	0	0	1	1	1	0	5	0	0	0	0	0	0	0	0	0	0	0	0	1
DRC3	258	178	113	185	76	259	180	797	146	144	137	277	286	270	133	222	259	235	95	114	43	28	137	128	37	343	55	292	117	355	71	97	297	508	75	338	36	65	91	400	81	129	339	137	56	72	358	538	99
EEF1E1P1	27	25	11	24	23	2	15	2	22	5	4	3	5	4	1	10	26	29	1	2	0	1	5	7	1	11	2	5	3	0	1	3	4	4	2	5	8	2	0	2	2	5	5	10	3	0	0	1	0
WDR76	1237	532	957	657	660	1128	1585	801	1266	670	473	649	405	436	454	1150	836	1067	285	925	91	82	570	219	97	395	164	362	484	418	187	337	603	562	261	541	195	192	227	473	193	603	503	443	162	159	397	645	293
VPS33B-DT	12	17	8	20	31	2	13	3	18	9	19	27	4	3	11	6	4	11	16	12	2	11	21	10	14	48	16	15	8	16	12	7	12	85	9	13	18	5	7	24	4	17	75	8	3	5	35	32	6
EEF1A1P11	181	251	516	197	113	289	565	480	550	176	238	596	368	427	280	283	1448	222	200	456	134	99	183	379	213	1354	95	445	182	373	213	153	382	341	106	352	252	219	301	829	157	129	330	651	338	84	449	431	329
AC012594.1	0	0	2	3	1	0	8	4	0	1	6	0	1	1	2	0	0	1	6	0	0	0	0	0	0	23	0	1	0	2	0	0	2	0	0	1	0	1	0	0	0	0	3	3	1	0	2	2	0
AC098869.1	3	0	1	0	9	1	8	10	3	4	0	2	2	2	5	3	4	9	5	1	3	0	0	1	2	6	0	0	4	0	1	1	9	0	3	9	1	5	3	4	5	0	0	5	3	1	0	1	8
AL022344.1	0	0	0	0	0	0	0	0	0	1	0	0	0	3	0	0	0	0	0	0	0	0	0	0	0	1	0	1	0	1	0	0	0	0	0	0	0	0	0	0	0	0	2	1	0	0	0	0	0
TMEM147-AS1	218	382	155	266	223	362	443	513	343	366	291	331	414	248	246	184	1519	240	134	182	28	22	163	70	44	227	52	200	154	120	104	232	392	339	115	522	35	45	76	187	106	121	226	159	35	37	181	298	133
MAGI2-AS3	750	323	1133	1686	203	295	682	2492	157	417	1103	1753	530	3039	1527	1133	434	251	396	928	170	92	463	1334	331	3024	113	2683	265	1867	260	655	1105	4149	182	1144	203	150	576	3273	155	688	4877	495	233	226	3527	4883	907
ART2P	1	0	0	0	0	0	0	2	0	0	0	0	1	0	0	0	0	0	0	0	0	0	1	0	0	0	0	0	0	0	0	2	0	0	0	0	0	0	0	3	0	0	0	0	0	0	0	0	0
LINC02489	4	9	0	13	2	0	89	16	4	8	5	17	40	2	67	26	1	3	31	36	7	16	50	49	22	1	5	1	0	14	36	34	0	0	0	0	37	7	9	8	9	24	0	14	14	11	0	1	35
SNORD115-15	0	0	0	0	0	0	0	0	0	0	0	0	0	0	0	0	0	0	0	0	0	0	0	0	0	0	0	0	0	0	0	0	0	0	0	0	0	0	0	0	0	0	0	0	0	0	0	0	0
DHRS4-AS1	1081	2202	1138	2717	1472	1494	1567	2525	3173	1338	656	1676	1235	1146	1167	3084	617	1202	2102	1354	1243	393	1995	1196	1216	1139	420	901	1113	1160	1142	1049	1439	2432	637	1279	1963	4193	702	2171	625	1875	1553	3698	1652	617	1244	1587	623
AL590483.1	0	14	1	0	0	0	0	0	4	1	1	2	2	0	0	0	20	0	0	0	0	0	1	0	0	10	0	0	0	0	0	1	0	0	0	1	0	0	0	0	0	0	0	1	0	0	0	0	0
AC005828.1	1	0	0	0	0	2	0	3	0	0	5	0	3	0	2	2	1	8	0	3	0	0	1	0	0	2	0	0	0	0	0	1	4	0	0	7	0	0	0	1	0	1	1	0	0	0	0	0	3
MIR433	0	0	0	0	0	0	0	0	0	0	0	0	0	0	0	0	0	0	0	0	0	0	0	0	0	0	0	0	0	0	0	0	0	0	0	0	0	0	0	0	0	0	0	0	0	0	0	0	0
DPRXP4	6	11	16	20	12	5	18	36	3	40	27	26	21	12	42	22	32	18	9	1	4	3	3	5	9	26	3	5	2	10	4	4	22	6	9	27	2	10	4	5	2	2	13	23	1	6	13	41	23
AC131055.2	0	0	0	0	0	0	0	0	0	0	1	0	0	1	0	1	0	0	0	0	0	0	0	0	0	0	0	0	0	0	0	0	0	0	0	0	0	0	0	0	0	0	0	0	0	0	0	0	0
RBBP8NL	279	1087	138	401	1126	22	295	310	1325	86	273	87	218	13	375	40	1400	720	474	202	407	78	415	119	490	3	103	3	1090	79	278	274	704	67	249	798	94	1670	110	365	263	313	1	943	402	51	4	2	100
AC015922.2	52	34	150	371	63	49	68	286	69	186	142	82	67	168	113	74	32	163	101	103	55	22	159	102	51	260	9	343	48	274	48	58	125	824	27	88	32	68	110	424	49	187	155	84	112	86	298	326	125
ASS1P4	0	0	14	0	3	1	0	0	3	0	0	1	0	0	2	2	1	2	1	0	0	0	0	0	0	0	0	0	0	0	0	0	2	0	0	1	0	1	1	2	0	0	0	2	2	0	0	0	1
TAGLN	10366	12066	66507	41336	7666	19533	8732	53984	2963	3914	29243	14627	10346	323221	17628	44538	4641	2502	21887	60361	8323	3296	7703	53533	11112	201335	2719	579100	29631	323551	6395	17972	46342	611476	7122	15001	11759	5158	54126	229394	5771	66522	425014	8418	15086	38189	289814	357587	25286
RF01956	0	0	0	0	0	0	0	0	0	0	0	0	0	0	0	0	0	0	0	0	0	0	0	0	0	0	0	0	0	0	0	0	0	0	0	0	0	0	0	0	0	0	0	0	0	0	0	0	0
AC135977.1	27	11	21	14	22	10	19	11	55	4	50	25	13	7	13	11	18	34	7	28	2	4	6	38	10	14	1	12	6	28	6	1	4	13	2	9	7	4	8	40	14	8	13	20	15	5	18	16	8
AP000281.1	5	5	28	13	5	12	22	14	21	3	12	26	5	11	11	6	14	4	14	11	8	2	3	12	8	17	4	8	3	6	5	9	11	8	2	10	5	9	17	7	6	0	6	18	13	4	4	14	13
AC015712.4	0	0	0	4	1	0	0	1	1	1	0	1	0	3	1	0	0	0	0	0	0	0	1	0	0	2	0	2	0	3	0	1	1	1	0	0	0	0	0	0	1	0	0	0	0	0	3	5	8
RNA5SP186	0	0	0	0	0	0	1	0	0	0	0	0	0	0	0	0	0	0	0	0	0	0	0	0	0	0	0	0	0	0	0	0	0	0	0	0	0	0	0	0	0	0	0	0	0	0	0	0	0
AC092139.2	2	6	0	3	7	9	0	29	4	2	0	4	5	0	11	12	0	4	8	0	11	3	2	5	2	3	3	0	5	7	2	2	23	4	3	12	0	10	7	0	7	1	14	2	10	5	6	1	4
RUNDC3B	234	28	71	103	55	41	199	298	215	74	89	142	63	245	77	155	1174	141	168	106	69	18	104	114	308	422	12	123	102	254	35	113	169	207	45	150	40	701	66	182	43	103	332	478	144	35	379	313	74
SMG1P5	89	80	46	124	72	62	69	217	115	81	69	150	120	92	93	88	199	71	60	96	24	21	72	61	33	84	20	45	70	52	31	61	103	96	49	102	40	41	50	182	31	89	122	96	22	25	41	135	50
WEE2	5	5	11	6	2	18	3	19	3	5	8	29	16	3	18	5	60	7	3	1	0	0	3	11	5	25	1	2	4	5	7	7	17	7	9	18	3	2	1	10	5	5	6	6	3	0	11	10	1
LYVE1	195	99	320	226	452	78	524	1357	86	220	403	98	229	736	539	427	177	31	1774	2405	219	134	603	1646	1046	3836	202	3300	611	2541	204	1772	932	9718	98	398	2804	452	547	7644	208	2660	4829	966	260	522	2966	7552	1605
TYMS	6491	1144	2651	1810	2769	4412	7277	1359	6125	2079	3363	1352	1728	326	1151	2698	1932	4709	773	1935	492	292	1049	186	508	623	333	381	788	286	543	842	859	423	553	1002	542	575	402	530	686	1428	292	1738	371	270	153	591	646
AC011611.6	1	3	0	0	0	0	0	1	0	0	0	0	0	0	0	0	1	1	0	0	0	0	1	1	1	0	1	0	0	0	0	1	2	0	0	3	0	0	0	0	0	0	0	2	0	0	0	1	1
Z97192.2	9	7	18	22	30	40	16	30	3	41	102	7	20	6	6	11	16	101	5	10	0	0	20	0	1	23	10	4	2	4	6	13	4	18	0	7	0	3	8	10	6	7	7	4	5	2	6	19	2
AL513175.1	11	9	30	8	7	6	22	18	46	23	9	14	17	11	11	21	33	21	2	5	4	0	3	11	4	7	2	5	2	2	2	3	20	6	6	17	2	2	3	5	3	1	5	13	7	4	9	10	5
BLCAP	4941	8245	4180	7582	4653	3293	5952	4279	5254	9939	3223	2276	5101	2533	3371	6011	6939	7201	2614	2384	1703	703	3149	1372	2439	2268	882	2846	5013	1690	1534	2012	6045	4723	2329	6645	919	4913	1876	3932	2005	2976	3690	4518	2209	1064	2813	4176	2956
ZNF705E	7	18	16	4	1	8	0	11	5	17	1	8	13	10	8	4	20	4	6	1	2	3	2	4	3	1	5	4	0	13	0	2	6	10	0	11	0	3	13	12	2	2	10	18	0	0	2	9	5
AL033384.1	2	32	15	35	0	7	4	19	62	22	72	10	5	9	60	10	33	8	9	5	0	1	0	4	10	31	0	10	467	1	1	4	476	89	391	535	5	10	0	18	11	6	24	7	2	3	11	64	200
AC007663.4	11	7	5	6	10	6	6	23	8	9	8	7	12	28	13	14	140	11	2	1	3	0	3	2	3	5	0	15	3	11	12	11	24	25	2	15	0	1	2	22	0	5	25	8	2	2	19	19	0
GNGT1	166	0	0	798	150	0	0	58	156	19	99	15	2	3	1	0	0	114	0	0	0	1	1	0	0	11	0	1	0	4	0	0	1	0	6	16	3	18	1	2	0	4	0	0	0	13	0	0	4
FAM220A	804	979	1280	1385	1052	858	1138	1019	1142	582	865	673	786	754	894	1122	746	977	413	687	227	145	757	491	308	846	213	725	1320	762	481	633	1153	1362	565	1241	406	387	455	1225	243	673	1196	458	315	282	952	1172	730
AC138627.1	3	4	0	0	4	1	1	2	1	5	11	17	5	5	3	1	4	0	2	4	0	0	1	15	1	18	0	2	2	0	0	3	1	7	4	5	1	1	1	1	0	4	5	0	3	3	1	6	0
TRAV23DV6	6	0	33	4	11	30	1	37	3	10	11	59	29	8	6	17	6	6	15	55	2	8	24	7	2	2	26	0	1	0	25	52	2	0	0	0	3	5	11	31	10	9	0	3	22	4	0	0	5
FOXD4	16	53	77	102	7	17	78	36	5	28	8	9	17	10	21	104	40	111	11	15	12	6	27	5	1	33	0	12	6	5	14	21	11	4	3	11	0	6	4	26	15	4	12	10	7	4	6	4	9
RNU6-206P	0	0	4	0	0	0	0	0	0	0	0	0	0	0	0	0	0	0	0	0	0	3	0	0	0	0	0	0	0	0	0	0	0	0	0	0	0	0	0	0	0	0	0	0	0	0	1	0	0
LINC01422	0	0	0	1	0	6	1	15	1	1	2	13	2	7	2	1	1	0	0	0	1	2	1	5	0	17	0	3	1	7	4	2	7	4	1	9	0	0	1	0	3	1	0	1	4	0	4	4	3
SLC47A1	187	38	407	142	1911	145	57	148	158	195	373	175	91	304	102	122	102	49	83	116	53	26	114	113	91	280	27	452	143	341	122	53	236	56	105	415	12	48	176	407	80	132	485	57	89	70	357	336	97
LGR4	11600	7379	7374	9170	1849	2625	24257	7985	6368	8486	4394	5081	3169	3488	4078	10354	18633	6090	3887	2174	2094	1204	8579	2875	2029	2289	852	1845	3568	3083	2736	1831	7233	3077	2051	6228	3728	6181	3467	5006	1953	9067	3785	10307	2948	2369	2180	3913	2046
BCO1	776	103	450	232	94	18	479	244	167	174	47	175	79	76	152	185	364	204	2467	147	1532	50	327	57	8449	49	80	36	18	982	193	136	41	21	43	39	192	11856	233	929	1589	302	43	7947	2338	102	26	27	38
AL450344.1	0	3	2	8	3	1	5	6	1	1	4	1	4	0	11	3	2	1	8	1	0	3	0	3	0	1	0	3	0	0	2	0	3	0	0	5	0	1	0	1	1	0	0	0	1	1	3	6	1
AC109479.2	0	0	0	0	0	0	0	0	0	0	0	5	0	0	0	0	0	0	2	0	0	0	0	0	0	6	0	0	0	0	0	0	0	0	0	0	0	0	0	0	0	0	0	0	0	0	0	0	0
CICP14	542	401	206	510	314	291	293	2273	265	607	567	719	981	585	547	618	632	807	154	159	106	38	212	254	98	524	87	586	453	489	170	215	1386	879	119	1191	1	202	302	795	182	206	635	522	83	145	368	880	129
HNRNPA1P40	8	4	17	12	14	2	13	11	6	10	19	10	12	6	5	5	8	5	5	5	0	3	0	1	6	24	2	1	5	3	3	3	3	2	0	6	1	3	8	1	2	2	7	7	4	0	7	7	6
PRB2	2	0	0	0	0	0	4	1	0	0	0	1	1	0	1	3	1	0	0	0	0	0	0	0	0	0	1	0	0	1	4	0	0	2	0	1	0	0	1	0	0	3	0	0	0	0	0	1	11
MED10	1321	901	2096	1063	3009	1103	3478	1049	1626	1346	1513	1061	571	727	1493	973	1375	1564	724	1467	521	361	1251	708	1111	871	411	1549	1003	2054	695	1091	911	1847	462	1018	616	1178	782	1565	725	1198	1713	836	487	337	1823	1726	699
DUXAP9	13	19	14	269	18	16	14	43	162	198	30	8	28	13	37	12	41	50	3	5	0	0	8	1	3	5	0	5	3	3	2	5	2	3	1	0	6	2	2	10	2	7	16	4	4	0	4	6	29
AL591848.1	2	7	0	0	1	0	0	2	1	0	0	1	3	0	0	0	1	7	0	0	0	0	1	0	0	2	0	0	0	0	0	0	0	1	0	2	0	0	0	0	0	1	2	1	0	0	0	0	0
AC024909.2	46	53	10	24	7	11	6	62	23	43	22	54	30	13	22	34	57	52	47	27	36	4	21	8	47	27	4	46	10	16	17	58	10	134	5	19	6	31	29	74	13	21	17	89	22	5	29	65	35
AC009365.1	0	0	0	0	0	0	0	0	0	0	0	0	0	0	0	0	0	0	0	0	0	0	0	0	0	4	0	0	0	0	0	0	0	0	0	0	0	0	0	0	0	0	0	0	0	0	0	0	1
CLIC4P3	4	2	13	9	6	6	8	14	2	6	11	12	5	44	7	34	10	3	6	3	3	0	2	21	4	25	1	16	4	7	7	2	12	39	1	6	1	1	17	15	3	3	29	10	12	6	11	34	1
UBL7-AS1	156	99	86	118	143	95	95	122	148	80	51	124	100	55	72	95	127	168	48	184	68	43	175	56	94	49	44	60	112	65	65	92	107	93	35	103	96	125	68	98	76	121	44	136	66	72	53	70	50
MTDHP5	0	0	0	0	0	0	0	0	0	0	0	0	0	0	0	0	0	0	0	0	0	0	0	0	0	4	0	0	0	0	0	0	0	0	0	0	0	1	0	0	0	0	0	0	0	0	0	0	0
LINC01241	3	0	0	0	0	0	0	1	0	0	0	0	1	0	0	0	1	0	0	0	0	0	0	1	0	6	0	0	0	0	0	0	0	0	0	0	0	0	0	0	0	0	0	0	0	0	0	0	0
AC109361.2	14	6	3	11	8	4	44	25	6	52	9	2	1	11	25	9	113	14	5	0	11	0	0	0	8	3	0	0	1	11	0	0	11	14	0	8	0	22	1	5	6	1	4	101	2	1	1	5	2
ZNF622	1402	1166	1259	1323	2160	1517	2237	1726	2087	941	1421	1178	1049	756	1626	1322	2068	1357	1281	1411	719	382	1882	902	1144	612	399	983	1203	1169	998	1056	1062	1362	409	888	782	1865	984	1568	847	1493	871	1508	882	514	892	901	596
AC011472.5	12	20	19	7	5	13	16	28	13	15	31	18	32	18	33	10	50	9	4	4	5	5	4	12	23	17	6	9	5	20	10	2	5	17	2	6	0	11	4	10	3	10	25	14	1	1	29	32	2
YIPF1	1898	1121	3512	1515	1407	2071	2073	1790	1216	1480	3366	1950	1769	802	1984	1548	1569	1609	1486	2243	763	707	2888	1138	1262	792	809	885	1868	1028	1766	2014	1719	1389	980	1703	1360	1872	1578	1726	1185	2434	847	1626	1200	737	871	1062	1390
AC093802.2	0	0	0	0	0	0	0	0	0	0	0	1	0	0	0	0	0	0	0	0	0	0	0	0	0	0	0	0	0	0	0	0	0	0	0	0	0	0	0	0	0	0	0	0	0	0	0	0	0
FIGNL2	42	28	42	59	106	20	24	84	9	12	82	28	31	13	30	26	7	28	14	33	2	8	35	22	13	37	9	17	1	3	30	20	2	32	0	3	4	5	25	53	19	21	28	20	15	15	13	36	13
KRT17P3	9	1	7	61	1	4	0	24	54	3	15	2	31	1	3	3	1	3	0	0	0	0	0	0	0	2	1	0	43	0	0	0	32	1	2	34	0	3	0	0	0	0	0	3	0	1	0	0	38
AC005828.4	4	5	1	4	6	0	0	4	1	8	8	7	2	0	3	8	4	13	2	2	0	4	3	2	1	26	7	2	3	5	1	3	6	0	0	4	1	3	2	1	2	1	0	1	0	3	4	1	3
AC026412.1	217	476	234	606	1543	288	311	385	405	801	449	606	244	284	622	441	453	915	421	579	298	105	539	327	568	317	179	386	211	332	262	416	268	510	120	175	84	516	213	589	235	379	613	838	160	181	416	417	216
AC021739.3	11	4	0	9	7	3	4	27	11	17	8	9	5	7	12	7	14	20	1	0	4	0	1	4	0	0	1	7	0	13	1	2	10	1	2	11	0	9	1	5	1	2	6	15	1	1	8	27	0
AC008267.4	2	4	2	1	3	0	3	11	11	4	17	2	23	2	29	8	3	3	0	0	0	0	1	0	0	5	0	2	0	3	1	0	4	3	0	13	0	1	0	1	0	0	6	7	0	0	0	5	1
ERAL1	5687	3383	3933	4527	4457	3269	5655	3393	3878	2793	4581	2101	2155	1245	1617	3933	4188	6864	2359	2617	1372	1058	4661	1327	2302	1528	1049	2235	2620	1390	2072	2126	2495	3091	886	2395	1056	2365	2428	3320	2130	3180	1717	2214	1755	1050	1606	1813	1348
AL592430.1	3	15	0	24	4	23	11	20	8	30	7	50	23	20	17	14	17	18	8	7	5	0	2	4	2	11	0	16	5	10	4	3	45	7	4	53	0	42	5	4	3	0	12	55	1	0	30	33	19
AP000851.2	0	0	0	3	0	0	0	0	0	0	0	1	1	1	0	0	0	1	0	1	17	0	0	0	18	5	0	2	1	5	0	1	12	2	0	0	0	0	0	5	1	0	7	20	0	0	0	0	21
DKK1	154	1	886	1081	111	47	1238	110	157	2147	1672	152	25	99	153	8	2841	1092	21	113	11	8	116	46	109	9	11	6	547	14	181	63	232	54	2302	2954	130	6	53	88	86	104	7	8	32	13	40	13	219
COA3	5651	4224	3827	5702	2081	2517	6756	2820	7561	3263	5425	3175	1555	1850	3733	3809	3960	3929	4347	5181	3161	2212	4713	3826	5322	2321	1500	3045	4118	2834	3549	4115	3627	3374	2905	3333	4949	5936	1867	3155	2622	2852	2855	5013	2204	982	2714	2532	3480
AC005296.1	0	0	0	0	0	1	0	0	0	0	0	0	0	0	0	0	0	0	0	0	0	0	0	0	0	0	0	0	0	0	0	0	0	0	0	0	0	0	0	0	0	0	0	0	0	0	0	0	0
VCAN-AS1	1	0	0	7	0	0	0	12	0	4	4	2	5	0	20	6	9	0	0	0	0	0	0	0	0	1	0	0	0	2	1	0	1	2	0	6	0	1	0	2	0	1	5	0	1	0	0	1	1
TMEM189-UBE2V1	2	0	0	1	0	2	0	1	0	1	3	1	2	2	0	1	0	1	0	0	0	0	1	1	0	0	0	0	3	2	0	0	2	0	3	0	0	1	2	5	0	0	2	0	1	0	0	0	0
KYNUP2	0	0	0	0	0	0	0	2	0	0	0	1	0	0	0	1	0	0	0	0	0	0	0	0	0	8	0	0	0	0	0	0	0	0	0	0	0	0	0	0	0	0	0	0	0	0	1	0	0
AC021148.1	32	7	18	3	17	39	21	23	5	6	8	24	9	28	7	20	24	17	6	3	1	1	6	8	5	40	2	13	26	22	6	8	26	24	12	24	2	7	5	21	5	12	16	15	4	6	41	41	4
LOXL3	288	237	533	527	493	453	240	949	323	260	692	258	338	245	708	387	386	163	175	226	90	36	271	233	90	286	75	444	59	380	198	239	187	1242	23	125	42	67	196	802	125	264	769	202	161	135	313	457	160
AC004816.1	41	92	228	83	145	90	115	63	191	45	118	72	27	34	19	35	52	158	55	49	24	21	50	12	30	32	13	21	734	50	16	44	727	198	1116	1802	47	46	26	30	25	76	15	60	17	13	22	19	418
AC109446.1	0	0	1	0	0	0	0	2	3	0	1	0	1	0	0	0	0	0	0	2	0	0	0	1	0	0	4	0	0	0	0	0	0	1	0	1	0	0	1	0	0	0	0	0	0	0	0	0	0
AL034397.1	9	7	18	8	12	4	11	12	23	5	7	25	8	5	11	7	19	19	4	4	1	4	7	10	4	21	5	9	8	8	5	3	12	12	8	21	4	10	4	8	4	4	9	20	3	2	5	17	4
C6orf120	1459	2393	1583	2631	1442	1074	2418	2855	4336	2381	1406	1684	1764	1647	1220	1402	1388	1889	1287	1752	670	284	2629	1359	982	1763	420	1393	1459	1356	919	1360	1911	2510	873	1921	621	1957	725	2198	783	1743	1850	2480	1215	614	1147	2252	1180
AC009303.3	0	0	0	1	0	0	0	1	0	1	0	0	0	0	0	1	1	1	0	0	0	0	0	0	0	1	0	0	0	0	0	0	1	0	0	2	0	1	0	1	0	0	4	1	0	0	0	2	0
B3GAT1	60	23	42	37	48	241	20	244	27	99	67	860	101	61	30	83	273	14	176	716	23	352	3796	2620	66	39	549	296	12	26	297	698	21	68	5	43	114	29	101	191	259	305	100	111	370	187	64	98	92
UBA7	1182	2364	4728	4320	3320	4592	3722	7711	2368	3908	2272	4801	4512	2165	2234	7675	3221	1606	3608	3916	1969	959	6950	2358	3930	2107	2107	3433	1880	2579	2742	4513	2678	3924	665	1894	606	9053	4600	6665	3763	5587	2753	7375	3460	2352	1860	2636	1441
AP005120.1	1	0	0	0	2	0	4	1	0	1	0	0	0	0	0	0	0	0	0	0	0	0	0	0	0	1	0	0	0	0	0	1	1	0	0	0	0	0	0	0	0	0	1	0	0	2	0	2	0
F9	0	0	0	0	0	0	0	0	0	1	0	0	1	0	0	0	0	0	0	0	0	0	0	0	0	4	0	0	0	0	0	0	0	0	0	0	0	0	0	0	0	0	0	0	0	0	0	0	1
AC093579.1	0	0	0	0	0	0	0	0	0	0	0	0	0	0	0	0	0	0	0	0	0	0	0	0	0	0	0	0	0	0	0	0	0	0	0	0	0	0	0	0	0	0	0	0	0	0	0	0	0
AC023906.4	2	5	0	5	3	5	7	49	1	7	5	46	36	9	12	16	18	14	6	3	1	0	0	6	0	12	1	10	3	3	4	5	9	4	6	9	0	2	2	9	0	1	9	5	3	1	4	16	2
PTPRO	146	425	453	103	156	470	197	699	465	181	275	255	172	110	120	151	379	45	110	215	27	20	92	65	30	109	53	35	21	72	85	256	37	115	19	40	27	54	87	148	58	60	158	125	35	30	130	159	40
AL132996.1	2	0	0	1	0	0	1	2	1	4	0	8	3	1	0	1	1	0	0	10	0	0	1	0	0	2	0	0	0	0	0	3	0	1	0	0	0	0	1	0	0	0	0	2	1	0	1	0	2
AL353152.1	0	0	0	0	0	0	0	1	0	0	0	2	0	0	0	2	1	0	0	0	0	0	0	1	0	4	0	0	0	0	0	0	0	0	0	0	0	0	2	2	3	0	0	0	0	0	0	0	1
MIR4727	0	0	0	0	0	0	0	0	0	1	0	0	0	0	1	0	0	0	0	0	0	0	0	0	0	1	0	0	0	0	0	0	1	0	0	0	0	0	0	0	0	0	0	0	0	0	0	0	0
FAM30B	0	0	1	0	0	0	0	0	0	0	1	1	0	0	0	0	0	0	0	0	0	0	0	0	0	0	1	0	0	0	0	0	0	0	0	0	0	0	0	0	0	0	0	0	0	0	0	0	0
ERVH-1	1	2	2	2	0	0	0	1	0	0	14	5	1	0	0	1	9	0	0	0	0	3	2	0	3	1	0	0	0	0	0	2	0	0	1	0	0	7	0	0	1	2	1	1	1	0	2	4	0
AC005722.1	1	0	0	0	1	0	0	0	0	0	1	0	1	0	0	1	0	0	0	1	0	0	0	0	0	0	1	0	0	0	0	0	0	0	0	0	0	0	0	1	0	0	0	0	0	0	2	0	0
DCAF8L1	1	0	0	0	0	0	0	0	1	0	0	0	1	2	1	0	0	0	0	1	0	0	0	0	0	3	0	0	0	0	0	0	0	0	0	1	0	0	0	0	0	0	0	0	0	0	0	0	0
LINC01209	0	0	0	3	0	0	0	0	0	0	2	3	2	1	2	1	1	0	0	0	0	0	0	1	0	13	0	0	1	0	0	0	1	0	1	2	0	1	1	0	0	0	0	0	0	0	0	0	0
RNU6-165P	0	0	0	0	0	0	0	0	0	1	0	2	0	0	0	0	0	0	0	0	0	0	0	0	0	0	0	0	0	0	0	0	0	0	0	0	0	0	0	0	0	0	2	0	0	0	0	0	0
CYP2G1P	7	13	0	3	0	0	5	10	2	1	8	11	11	8	5	5	14	5	0	1	0	0	0	1	1	13	0	2	4	2	0	1	7	4	0	5	0	0	0	1	3	0	3	4	0	0	7	7	3
AC007992.1	1	0	1	0	0	1	2	4	2	0	1	1	0	0	2	0	0	0	1	0	1	0	0	3	1	0	0	0	1	0	0	0	3	1	0	0	0	0	0	0	0	0	0	1	1	1	1	0	2
EFCAB1	3	2	6	13	2	3	10	42	6	4	12	36	8	3	12	3	9	3	10	19	14	4	27	6	3	8	9	15	18	25	12	15	33	45	12	87	15	6	6	29	12	23	30	15	4	5	12	18	18
ZMAT2	3548	2320	3497	3590	1388	2868	5476	2902	2534	2798	3625	2772	1950	2141	1963	3359	3709	1922	2190	2699	1000	933	3076	1874	2180	1861	829	3548	2599	3098	2289	2566	2758	3679	1486	2777	1340	2350	1808	3144	1240	2962	3192	2399	1312	1009	3173	3297	1616
SNORA4	0	0	0	0	0	0	0	0	0	0	0	0	0	0	0	0	0	0	0	0	0	0	0	0	0	0	0	0	0	0	0	0	0	0	0	0	0	0	0	0	0	0	0	0	0	0	0	0	0
AC012313.2	13	17	27	10	18	17	27	198	9	12	11	53	33	19	14	23	33	27	7	18	17	3	25	23	6	40	7	33	27	18	24	33	89	20	9	49	4	9	16	42	6	21	64	21	9	9	43	57	32
CBLC	5710	4479	5228	5382	2654	1357	7497	3880	5667	3013	3380	1839	1695	159	1609	2384	3873	1751	3101	1093	2763	775	3289	761	4799	23	735	12	2402	863	2125	713	2271	158	961	2969	777	7813	2083	1965	2896	2988	43	6938	1977	1324	20	24	2936
AC073130.2	17	7	11	28	7	10	14	68	12	22	21	45	32	33	57	17	28	10	17	5	3	3	3	9	36	36	2	63	9	22	4	6	26	29	9	11	4	13	25	17	2	5	28	21	1	11	17	52	21
PTPN3	7306	4199	2932	4093	2534	1831	393	2728	3658	2762	1586	1849	1935	286	2823	2344	14214	6317	1477	839	1014	521	3771	1377	1813	313	583	238	4106	889	1095	794	3818	836	1849	7501	475	3901	1150	1520	1360	2062	213	4090	1447	870	167	303	1841
AL513323.1	0	0	0	0	0	0	0	4	0	0	3	2	0	1	0	0	1	0	0	3	0	0	1	0	0	2	0	0	0	0	0	1	0	0	0	0	0	1	0	0	0	0	0	0	0	0	0	0	0
AL136984.1	2	9	16	2	3	0	20	34	5	1	3	39	22	38	8	8	21	20	3	2	0	0	1	0	0	35	0	10	1	10	2	5	8	11	5	10	0	1	10	13	2	0	42	16	1	1	19	42	0
AC064836.3	30	82	42	63	151	18	37	30	34	28	35	37	29	66	9	20	22	39	13	15	9	14	20	28	16	54	9	50	18	93	10	23	35	65	19	49	19	45	11	53	5	13	105	38	7	13	75	42	16
RPL23AP69	3	7	10	1	0	1	7	5	4	1	4	7	3	4	6	4	1	3	0	0	1	0	0	2	2	1	0	2	1	3	0	0	0	0	0	1	0	1	1	1	1	0	3	5	4	1	4	1	0
AL162632.2	0	0	0	0	0	0	0	1	0	1	0	0	1	0	0	0	0	1	0	0	0	3	1	0	0	2	0	0	0	0	0	0	0	0	0	0	0	0	0	0	0	0	0	0	0	0	0	0	0
PCNAP4	1	0	0	0	0	0	1	0	2	0	1	2	1	0	0	2	0	0	0	0	0	0	0	0	1	8	0	0	2	0	0	1	0	0	0	2	0	0	0	0	0	0	0	0	1	0	0	0	0
ZNRF3-IT1	0	0	0	0	0	0	0	0	0	0	0	0	0	0	0	0	0	0	0	0	0	0	0	0	0	0	0	0	0	0	0	0	0	0	0	0	0	0	0	0	0	0	0	0	0	0	0	0	0
RN7SL557P	0	0	0	0	0	0	0	0	0	0	0	0	0	0	0	0	0	0	0	0	0	0	0	0	0	2	0	0	0	0	0	0	0	0	0	0	0	0	0	0	0	0	0	0	0	0	3	0	0
RPL23AP36	0	1	6	2	0	0	1	0	0	1	1	2	4	0	0	5	0	2	2	0	0	0	0	2	0	8	0	0	3	0	0	0	1	0	0	1	0	1	0	0	0	0	5	5	0	2	0	3	0
WASHC2A	2515	2113	4340	3654	2353	2190	2561	5044	2404	3343	3279	2403	2407	2591	3562	3192	9125	4563	1318	1605	542	343	2751	1602	1076	2248	515	2620	2212	3025	960	1485	3054	3690	966	2719	398	2860	1555	3681	946	2595	3627	3367	1062	767	2821	3888	1181
AL391419.1	1	2	15	10	0	0	27	18	4	16	5	17	6	5	5	7	42	7	2	1	2	0	1	8	2	3	0	3	1	4	0	2	15	0	7	6	0	3	1	0	0	1	3	10	2	0	3	6	6
AC009542.2	0	0	0	0	0	0	0	0	0	2	3	3	0	0	0	3	2	0	0	0	0	0	0	0	1	3	0	2	1	0	0	0	1	0	0	2	0	1	0	0	1	0	1	0	0	0	0	0	1
PGDP1	39	7	11	5	8	10	17	7	24	4	32	16	10	3	10	7	19	12	10	11	7	3	8	8	9	12	2	1	43	2	18	4	64	7	15	72	3	26	6	3	66	7	3	27	15	3	3	7	44
RF00019	0	0	0	1	0	0	0	0	0	0	0	5	1	0	0	0	1	1	0	0	0	0	0	0	0	3	0	0	0	0	0	0	1	0	1	0	0	0	0	0	0	0	0	0	0	0	0	0	0
PSMD2	20117	9841	9445	14908	10836	14068	10325	11989	7663	9447	12872	5804	14226	5971	5483	12125	17089	12389	5642	6858	2761	2128	13309	4719	5357	6735	2515	12834	10830	8423	4111	4903	12993	17430	4429	13130	1836	6251	6208	12375	4447	10880	9228	7247	5098	3754	7063	8949	5706
AL353748.1	1	1	0	3	3	0	6	3	2	2	3	4	0	5	3	3	9	1	0	1	3	0	2	2	0	3	1	3	0	1	1	0	5	4	0	2	0	0	0	1	0	1	6	1	1	0	2	6	2
SPAST	1900	2517	2140	2637	1034	1553	2472	3013	2497	1510	1716	1632	1424	1044	1084	2325	2146	2481	707	978	481	199	1628	765	766	826	250	614	1161	1024	553	744	2249	1207	748	1892	542	1611	648	1427	458	1253	1199	1782	554	416	1001	1390	731
COL4A2-AS2	3	1	3	2	0	21	2	8	2	20	26	2	8	1	19	9	3	1	2	0	1	0	0	2	0	4	2	12	0	12	0	0	6	6	0	1	0	1	1	18	1	0	28	0	0	0	7	25	3
SMIM1	208	87	51	97	314	63	4	76	76	35	95	89	39	67	14	31	156	262	42	180	56	78	120	122	29	108	59	181	30	173	86	125	39	149	18	26	85	14	52	222	72	64	182	30	34	68	107	132	112
AL731892.1	1	2	3	0	1	2	3	1	2	2	1	0	3	6	2	1	1	10	0	2	1	0	0	0	0	2	0	0	1	0	0	0	13	4	3	5	1	0	1	0	1	0	2	0	1	0	3	2	2
AC012170.1	3	11	10	12	1	4	10	20	9	11	10	15	5	3	15	17	11	15	1	3	4	3	4	5	4	3	6	10	3	9	1	4	12	1	2	9	2	5	2	2	4	1	10	13	5	1	8	8	6
AC018521.2	0	0	0	0	0	0	0	0	0	0	0	0	0	0	0	0	0	0	0	0	0	0	0	0	0	0	0	0	0	0	0	0	0	0	0	0	0	0	0	0	0	0	0	0	0	0	0	0	0
RN7SKP132	0	0	0	0	0	0	0	0	0	0	0	0	0	0	0	2	0	1	0	0	0	0	0	0	0	0	0	1	0	0	0	0	2	1	0	0	0	0	0	0	0	0	1	0	0	0	0	0	0
RNU6-46P	0	0	1	3	0	0	0	0	1	4	0	1	1	0	8	2	4	2	1	1	1	0	0	0	0	1	0	0	0	0	1	0	0	0	0	0	0	8	0	3	0	0	0	10	4	0	1	0	0
LINC01684	15	2	45	10	9	27	40	33	2	36	27	26	30	13	13	13	16	4	12	29	2	0	8	17	11	10	6	13	2	6	4	18	2	19	0	4	6	2	7	10	3	8	28	3	3	1	5	13	8
SPATA24	91	77	126	123	56	63	78	128	130	84	81	96	86	48	64	78	108	166	126	106	87	28	113	80	97	109	31	177	72	150	80	116	75	185	44	82	64	178	66	160	81	86	128	123	71	58	185	163	103
AC123912.3	0	0	0	0	1	1	0	0	0	8	0	6	1	5	5	2	1	0	0	2	0	0	4	0	5	4	0	5	1	1	0	2	5	7	6	0	0	3	0	1	2	0	7	6	2	0	0	10	4
ARL2BPP4	1	0	6	2	0	0	0	0	1	0	0	0	0	0	0	1	2	0	0	0	0	0	1	0	0	0	0	0	0	0	0	0	1	0	0	0	0	0	0	0	0	0	0	0	0	0	0	0	0
STAU1	11754	18977	14640	17976	8259	8514	16191	11300	16899	28856	22351	6393	7845	8246	7939	9206	24708	14127	6468	5960	4093	2434	11696	6802	6486	6286	2464	7361	7056	9401	5219	4974	9385	12032	3324	8204	1725	13202	5308	12785	4305	8940	11828	11899	5166	3376	7670	9716	6258
MIR676	0	0	0	0	0	0	0	0	0	0	5	2	0	1	0	0	0	0	0	0	0	0	0	0	0	1	0	0	0	0	0	0	2	0	0	0	0	0	0	0	0	0	0	0	0	0	0	0	0
AC004054.1	0	0	0	0	0	0	1	0	0	0	4	2	0	0	1	2	0	0	1	0	0	0	0	0	0	3	0	0	0	0	0	0	1	0	0	0	0	0	0	0	0	0	0	0	0	0	0	0	0
AL354726.1	2	10	7	0	2	0	0	2	6	5	2	6	5	9	4	11	10	11	0	1	0	0	2	2	4	4	1	1	2	4	1	0	4	1	0	7	0	3	0	2	0	0	3	1	0	1	0	1	0
GAPDHP70	12	8	42	24	28	29	42	16	45	12	38	25	23	18	16	32	16	20	14	17	14	11	15	16	15	38	2	19	10	16	11	5	18	17	2	20	4	47	19	10	21	8	7	64	27	3	30	19	33
LTV1P1	0	0	1	0	0	0	0	0	0	1	2	3	0	0	1	0	0	0	0	0	0	0	0	0	0	2	0	0	0	4	0	0	0	0	0	0	0	0	0	0	0	0	0	0	0	0	0	5	1
RF00066	0	0	0	0	0	0	0	0	0	0	0	0	0	0	0	0	0	0	0	0	0	0	0	0	0	0	0	0	0	0	0	0	0	0	0	0	0	0	0	0	0	0	0	0	0	0	0	0	0
QARS	10247	14970	5747	8883	13509	8554	16697	13654	12231	6704	4716	7575	10034	4114	6296	9333	16461	5865	9868	8846	6721	3074	14747	5018	9720	4193	3475	7602	15923	6813	7042	7752	13853	10802	4871	13975	4017	15446	6836	12550	8605	10973	6021	13785	8372	4862	5056	6147	7759
AC019278.1	0	0	0	0	1	0	7	0	0	0	0	0	0	2	1	0	0	0	0	0	0	0	0	2	0	0	0	0	0	0	1	0	0	0	0	0	0	0	0	0	1	0	1	0	0	0	0	2	0
AC107905.1	0	0	0	1	0	0	0	1	0	0	0	0	0	0	0	0	1	0	0	0	0	0	0	0	0	2	0	0	0	2	0	0	1	2	0	0	0	0	0	0	0	0	0	0	0	0	0	0	0
STRADA	461	275	383	504	337	483	532	1070	252	470	452	767	649	584	478	518	745	892	213	399	108	80	549	200	161	402	186	482	434	281	297	389	716	675	186	602	97	174	345	653	196	350	476	400	148	162	413	604	274
RF00019	2	0	0	1	2	0	3	4	0	1	0	4	2	1	1	5	4	0	0	0	0	1	0	2	0	3	1	0	0	0	3	0	2	0	1	0	0	0	0	0	0	0	2	6	1	0	2	3	0
AL160412.1	0	0	0	0	0	0	0	0	0	0	1	0	0	3	0	0	0	0	0	3	0	0	0	1	1	9	0	3	3	3	0	0	18	6	0	6	0	0	0	2	0	0	17	0	0	2	3	5	5
AC026415.1	0	0	0	0	0	0	0	0	0	0	0	0	0	0	0	0	0	0	0	0	0	0	0	0	0	2	0	0	0	0	0	0	0	0	0	0	0	0	0	0	0	0	0	0	0	0	0	0	0
AC012574.2	0	0	0	0	0	0	0	0	0	1	0	0	0	0	0	0	0	2	3	0	0	0	0	2	0	6	0	0	0	0	0	0	0	0	0	0	0	0	0	2	0	0	0	0	0	0	0	0	0
AC090616.1	0	0	1	1	0	0	0	0	0	0	2	4	1	0	0	1	2	2	0	0	0	0	0	1	0	4	0	0	0	0	1	0	1	0	1	1	0	0	0	0	0	0	0	1	1	0	0	1	0
CBARP	103	339	70	286	441	52	63	178	224	72	1096	58	153	124	153	153	256	715	90	88	14	6	108	219	120	94	6	227	448	1897	31	53	355	82	154	494	5	19	76	1134	43	43	297	27	26	17	109	357	418
RNU6-1226P	1	0	2	7	0	0	5	2	0	1	0	2	2	14	5	2	0	0	0	0	0	0	0	0	0	1	0	0	0	0	0	0	3	0	0	0	0	0	0	0	0	0	2	0	0	0	2	5	0
RNASEH1-AS1	353	450	191	361	653	243	425	233	354	264	357	236	107	207	102	271	304	334	252	297	106	40	244	120	134	334	57	277	57	201	149	316	212	414	41	148	141	119	148	273	113	292	373	117	44	87	320	349	84
ACTG1P16	4	3	10	3	5	0	2	4	3	9	5	8	1	8	1	4	7	2	1	1	0	0	1	4	0	9	0	1	1	5	6	0	10	2	1	3	2	3	4	2	1	0	4	10	5	0	11	1	7
HMGN1P12	2	0	0	1	0	0	0	1	1	2	1	8	5	2	0	1	6	9	0	0	0	0	0	1	0	7	0	4	2	3	0	0	1	1	1	3	0	1	0	2	0	0	1	2	0	0	0	2	0
AC025678.1	0	0	0	0	0	0	0	0	0	0	0	0	0	0	0	0	0	0	0	0	0	0	0	0	0	0	0	0	0	0	0	0	0	0	0	0	0	0	0	0	0	0	0	0	0	0	0	0	0
AL583722.2	0	0	0	0	0	0	0	0	0	0	0	0	0	0	0	0	0	0	0	0	0	0	0	0	0	0	0	0	0	0	0	0	0	0	0	0	0	0	0	0	0	0	0	0	0	0	0	0	0
RAD23BP3	0	0	0	0	0	0	0	0	0	0	0	0	0	0	1	1	0	1	0	0	0	0	0	0	1	0	0	0	0	0	0	0	0	0	0	0	0	0	0	0	0	0	0	0	0	0	0	0	0
AP001120.2	0	0	0	1	1	0	0	4	1	0	1	2	1	0	2	1	4	1	0	0	0	0	0	0	0	9	0	0	0	0	0	0	2	0	0	0	0	1	0	0	0	0	0	1	0	0	0	1	0
AL645730.1	0	1	0	0	0	0	1	2	3	1	2	5	2	5	9	0	1	5	3	0	0	0	0	0	0	7	0	0	0	0	0	0	1	0	1	0	0	0	0	0	0	0	1	0	0	0	2	1	0
IPP	1315	729	1158	815	461	445	726	1845	502	573	761	827	707	1122	751	1451	1334	1271	527	656	168	150	1078	680	271	1097	145	965	872	1306	341	370	1619	1754	520	1211	180	829	481	1234	248	804	1891	896	260	229	1308	1871	565
AL137792.1	1	4	10	4	2	2	3	11	3	4	7	6	2	5	12	3	4	7	4	2	0	0	2	5	4	7	2	3	5	0	3	0	3	3	1	10	0	4	4	2	1	1	4	3	3	0	4	5	12
AL645924.2	6	6	33	8	10	11	5	60	21	16	34	50	25	20	32	28	32	26	19	7	10	4	8	11	3	71	11	18	3	37	15	3	21	12	6	22	1	10	3	7	10	2	44	21	3	6	21	40	15
H3F3C	69	35	156	82	42	55	66	123	66	42	72	88	48	62	40	51	40	66	30	45	15	13	34	58	54	85	20	47	37	76	39	17	53	37	18	57	12	39	35	37	43	33	63	119	50	12	68	82	136
AC124016.1	37	27	14	61	29	8	63	38	27	30	31	42	19	19	37	13	35	56	16	29	12	7	18	8	21	33	5	19	21	13	3	27	16	28	11	25	6	18	9	12	10	15	28	13	6	1	37	39	18
MTMR6	1647	5238	4104	3472	673	2313	3891	5439	4302	3214	2307	3010	2096	3784	3393	3291	6034	3146	1284	2359	650	416	3534	2262	1100	3123	513	2365	1092	2897	1117	1785	3032	4350	900	2070	1209	1433	1290	2920	787	3008	4991	1988	1076	723	3008	4389	1654
CES5A	0	0	0	0	68	1	2	2	0	0	16	6	1	1	0	1	0	1	0	9	1	0	1	3	0	7	0	2	0	2	0	0	0	2	0	0	0	0	1	6	1	0	0	0	0	0	0	0	2
ISG15	1624	1687	35191	6924	6133	11471	3026	923	935	10202	8741	1500	1137	1193	1321	8271	5774	18340	1786	8479	1546	766	1291	598	3698	1087	1024	749	141	1840	2147	4711	136	712	190	258	1068	2390	1661	1716	1396	1285	2042	3009	848	420	1597	1115	589
AC125257.2	0	0	0	0	0	0	0	0	0	0	0	0	0	0	0	0	0	0	0	0	0	0	0	0	0	0	0	0	0	0	0	0	0	0	0	0	0	0	0	0	0	0	0	0	0	0	0	0	0
AL158151.2	4	1	0	5	4	0	0	0	0	1	3	3	1	0	0	0	2	1	0	0	0	0	0	0	0	1	0	2	1	0	0	0	0	1	1	0	0	1	0	2	1	0	1	7	0	0	1	1	1
RPL21P131	11	28	37	32	3	3	45	19	49	23	27	41	14	12	21	14	9	9	2	13	7	7	2	14	9	53	2	17	5	18	9	7	10	3	18	18	5	5	9	5	14	2	31	37	10	4	25	15	14
AC082651.4	0	0	1	1	0	0	0	1	0	0	5	2	0	0	0	0	3	0	0	1	0	0	0	0	0	19	0	0	0	0	1	0	0	0	0	1	0	0	0	0	0	0	0	1	0	0	2	1	0
SEC61A2	305	393	369	539	243	257	632	659	450	576	679	636	428	502	506	388	773	1184	110	254	61	35	174	120	76	385	62	364	149	342	117	172	342	407	130	378	52	100	98	460	82	177	673	224	58	50	564	677	101
AC016825.1	6	0	0	0	0	0	0	0	6	0	0	0	2	3	0	0	0	0	5	0	0	0	0	0	2	0	0	3	0	0	3	0	1	0	0	0	0	0	0	0	0	2	6	3	0	0	1	0	0
SIM2	2505	2984	4572	2594	3335	942	1448	1620	2625	7807	1325	293	2314	211	459	4044	3552	2814	1664	1705	477	378	3190	2414	645	142	849	130	7377	338	1253	1171	8050	457	2326	9308	81	968	903	3664	554	651	170	1964	531	235	179	188	4811
MTND3P6	0	0	0	0	0	0	0	0	0	0	0	1	0	0	0	0	0	0	0	0	0	0	0	0	0	0	0	0	0	0	0	0	0	0	0	0	0	0	0	1	0	0	0	0	0	0	0	0	0
AL049833.2	0	0	0	0	1	0	0	0	0	0	0	0	0	0	0	0	0	0	0	0	0	0	0	0	0	2	0	0	0	0	0	0	0	0	0	0	0	0	0	0	0	0	0	0	0	0	4	0	0
AL136982.3	2	5	2	13	0	6	17	30	2	19	4	18	18	4	15	10	9	5	8	3	0	0	1	2	2	1	0	4	0	8	3	1	16	3	0	12	0	8	1	4	5	0	8	18	0	0	3	16	10
AC013470.1	0	0	0	0	1	0	0	0	0	2	1	5	4	0	1	1	2	1	1	0	0	0	0	0	0	10	0	0	0	0	0	0	0	0	0	0	0	0	0	0	0	0	0	1	0	0	0	2	0
AC117383.1	0	7	0	0	2	0	0	9	22	7	10	6	19	3	6	0	104	4	0	0	0	0	0	0	0	1	0	0	0	3	1	0	1	0	0	1	0	0	0	2	2	1	6	20	2	0	0	0	0
HNRNPH3	8561	6721	8532	7947	3529	3322	11343	7731	8356	5182	8150	7586	4116	7334	3960	6792	8939	11950	3619	4549	1501	1174	4764	3553	2950	5466	1100	7943	3959	8272	3093	3512	5711	9712	1772	4833	1868	3144	2906	8797	1867	5247	10581	5680	2218	1696	8735	10385	2009
AC084824.3	32	37	40	24	6	9	61	129	21	28	25	102	34	47	63	33	55	32	11	6	1	4	19	14	4	33	11	29	11	21	13	8	45	16	4	38	0	2	10	16	5	3	27	34	3	4	23	53	9
APEX1	7581	8898	7016	10142	26016	10203	13151	7778	14949	6535	20199	5265	5737	3872	3904	8007	9925	9270	7080	9753	3583	2262	10124	4774	5531	3650	2344	6846	6496	5912	5742	6413	5589	7631	2532	6395	4518	8979	4246	9690	5215	6953	6242	7826	4553	2428	5316	6096	4115
KCNAB1-AS1	0	0	0	0	0	0	0	0	0	0	0	0	0	0	0	0	0	0	0	2	0	0	0	0	0	0	0	0	0	0	0	0	0	0	0	0	0	0	0	0	0	0	0	0	0	0	0	0	0
TMEM244	2	3	5	1	0	15	0	12	2	8	12	7	14	4	0	5	1	0	1	3	0	5	9	2	2	5	1	0	0	0	5	3	1	0	2	0	0	0	4	2	4	3	0	0	0	0	0	0	0
MT1L	51	19	44	247	155	73	36	83	17	265	166	58	21	82	189	44	26	93	156	265	164	125	187	375	91	219	105	403	90	454	116	197	40	534	69	340	167	83	76	398	70	78	431	51	100	48	306	377	126
INTS7	2328	2484	2832	1575	1251	1287	3134	2507	2285	1077	1835	1443	1705	570	1051	2624	4514	2497	972	1251	492	221	1573	699	620	608	258	515	1453	758	588	799	2201	1709	976	1864	511	748	747	1363	394	1478	900	1439	576	377	613	944	975
DIRC1	4	1	28	0	2	2	0	7	0	1	37	1	6	7	36	4	0	6	4	0	0	0	0	0	0	1	0	1	0	0	0	2	0	0	2	0	1	0	2	1	0	0	0	0	0	0	0	0	2
AC090506.1	0	0	0	0	0	0	0	3	0	0	0	4	0	0	0	0	0	0	0	0	0	0	0	0	0	3	0	0	0	0	0	1	0	0	0	0	4	0	0	0	0	0	0	0	0	0	0	0	0
AL353658.2	0	0	0	0	0	0	0	0	0	0	0	0	0	0	0	0	0	0	0	0	0	0	0	0	0	0	0	1	0	0	0	0	0	1	0	0	0	0	0	0	0	0	0	0	0	0	0	0	0
GPR27	125	7	127	934	47	76	12	75	65	36	1342	185	399	404	36	37	15	583	62	277	12	37	394	242	45	268	34	292	335	545	114	279	684	1243	262	358	99	16	175	901	99	467	587	37	75	123	289	618	301
AC135983.3	2	0	0	5	1	3	0	13	0	5	0	6	3	8	3	9	2	4	0	1	0	2	1	1	0	8	3	4	4	10	0	1	2	9	0	3	0	2	3	3	1	3	1	4	0	0	8	14	0
PPIAP45	4	43	2	69	0	22	0	8	2	8	24	6	9	0	4	9	9	1	1	7	6	0	2	1	0	1	1	0	0	0	0	2	2	1	0	0	0	0	1	1	1	0	1	0	0	0	2	0	0
AC010998.2	2	12	11	8	2	6	7	12	4	19	14	44	16	11	22	10	30	17	3	3	3	6	3	21	6	12	4	4	1	5	7	6	13	9	0	19	10	3	6	2	2	0	6	19	0	2	2	8	6
RN7SL432P	0	0	1	0	0	1	1	0	0	0	0	4	0	0	0	1	0	0	0	0	0	0	0	0	0	2	0	0	0	0	0	0	0	0	0	0	0	0	0	0	0	0	0	0	0	0	0	0	1
SNORD58B	0	0	0	0	0	0	0	0	0	0	0	0	0	0	0	0	0	0	0	0	0	0	0	0	0	0	0	0	0	0	0	0	0	0	0	0	0	0	0	0	0	0	0	0	0	0	0	0	0
U91328.1	245	177	156	265	668	311	92	272	384	76	153	180	80	464	90	218	361	226	205	249	115	22	126	261	95	571	45	899	168	685	48	122	308	906	42	195	71	305	104	806	78	180	1062	224	110	99	918	932	103
AC048344.1	0	0	0	0	0	0	1	0	0	0	4	0	0	0	1	0	3	0	0	0	0	0	0	0	0	7	0	0	0	0	0	2	0	0	0	0	0	0	0	0	0	0	0	0	0	0	0	0	0
AC016650.1	0	0	0	0	0	0	0	0	0	0	4	0	0	0	0	0	0	0	0	0	0	0	0	0	0	1	0	0	0	0	0	0	0	0	0	0	0	0	0	0	0	0	0	0	0	0	0	0	0
AC011900.1	0	0	0	0	0	0	0	0	0	2	2	4	0	1	1	0	2	0	0	0	0	0	0	1	0	0	0	0	0	0	0	0	0	0	0	0	0	0	0	0	0	0	0	0	0	0	0	0	0
AC106791.1	8	0	30	42	14	11	275	77	143	20	21	53	38	15	6	35	107	1	29	32	6	23	36	37	22	30	18	22	31	56	29	50	40	48	34	50	32	91	22	43	19	40	53	96	25	4	31	32	56
MIR4509-1	0	0	0	0	0	0	0	0	0	0	0	0	0	0	0	0	0	0	0	0	0	0	0	0	0	0	0	0	0	0	0	0	0	0	0	0	0	0	0	0	0	0	0	0	0	0	0	0	0
BRWD1-AS1	0	2	1	0	5	1	11	0	9	3	1	0	0	1	5	0	4	1	2	1	2	0	0	0	5	18	2	0	0	0	3	0	1	1	2	2	0	0	1	1	0	0	6	0	0	0	3	4	0
AC105919.1	0	0	0	2	0	0	0	0	0	0	2	0	0	1	0	0	0	0	0	0	0	0	0	0	0	1	0	0	0	0	0	0	0	1	0	0	0	0	0	0	0	0	0	0	0	0	0	0	0
AC007423.1	1	1	0	0	0	1	0	3	0	0	0	0	0	0	2	0	0	1	0	2	0	0	0	0	4	3	0	0	0	0	3	6	0	0	0	0	0	2	0	0	0	0	0	0	0	1	0	0	0
OTOF	36	33	328	162	16	100	4	18	28	187	69	31	47	17	5	92	44	21	14	44	9	6	63	52	5	38	28	21	10	32	19	49	7	63	2	6	0	32	29	86	26	23	45	52	40	18	68	47	6
AC092451.2	0	0	0	0	0	0	1	0	1	0	0	0	0	9	1	0	2	0	0	0	0	0	0	0	0	3	0	0	0	0	0	0	0	0	0	0	0	0	0	0	0	0	0	0	0	0	0	3	0
CU639417.3	0	2	0	1	0	0	0	4	1	1	0	0	1	0	1	0	1	0	1	0	0	0	0	0	0	0	0	0	0	0	0	0	0	1	0	1	0	0	0	0	0	0	1	1	0	0	0	1	1
HACE1	808	416	719	1067	162	1013	907	1459	398	343	1420	835	927	985	502	1039	1453	1073	238	508	171	96	666	625	207	1052	125	737	1195	1026	261	377	1975	1573	875	2289	183	931	295	1137	185	518	1487	654	241	192	1143	1569	726
FO082842.1	0	0	0	0	0	0	0	0	1	0	0	0	0	0	0	0	0	0	0	0	0	0	0	0	0	0	0	0	0	0	0	0	0	0	0	0	0	0	0	0	0	0	0	0	0	0	0	0	0
LINC01741	0	0	0	0	0	0	0	1	0	0	0	0	0	0	0	0	0	1	0	0	0	0	0	0	0	0	0	0	0	0	0	0	0	0	0	0	0	0	0	0	0	0	0	0	0	0	0	0	0
AC245884.1	0	3	2	6	3	6	3	15	3	5	1	3	2	2	3	5	6	0	0	3	0	0	0	0	0	1	0	2	4	8	0	1	6	1	1	2	1	4	2	3	2	0	1	4	0	0	2	6	0
AC063926.2	0	0	0	0	0	0	0	2	0	0	0	0	0	0	1	0	0	0	1	0	11	0	1	0	0	0	0	0	0	2	0	0	0	0	0	2	0	0	2	0	0	0	3	0	0	0	0	0	0
MIR30A	0	0	0	0	0	0	0	0	0	0	0	0	0	0	0	0	0	0	0	0	2	0	0	0	0	0	0	0	0	0	0	0	0	0	0	0	0	0	0	0	0	0	0	0	0	0	0	0	0
HVCN1	286	219	832	539	323	959	388	1925	87	575	626	1196	691	377	245	563	307	309	587	2111	145	181	603	346	251	290	732	459	117	626	755	2023	240	861	56	105	126	187	894	916	432	388	447	298	313	189	486	616	183
CYP26A1	1	0	0	1	43	19	0	8	11	1	10	6	5	7	0	1	2	5	1	1	0	0	1	1	5	2	2	1	0	5	7	5	1	2	0	3	6	1	1	1	1	8	7	5	0	1	0	0	2
NBPF4	0	2	0	0	0	0	6	1	70	5	0	1	0	0	0	4	32	0	8	2	0	1	0	0	0	2	0	1	0	0	0	1	6	0	0	11	0	9	0	2	10	1	0	18	4	0	0	0	1
SLC31A1	6200	4328	5730	5571	4415	4065	5680	4888	4503	4768	5029	3716	4719	1234	5025	8207	9639	6224	4974	2492	4717	1171	6874	2249	6018	1158	971	1352	2424	3837	1899	1849	3522	2266	1481	4360	2357	19084	2544	3403	3605	4231	1652	16816	5648	1666	1140	1754	4057
AP006248.2	0	0	0	1	0	0	0	1	0	0	0	0	0	0	1	1	0	14	0	0	0	0	0	0	0	3	0	0	0	4	0	0	2	1	0	1	0	0	0	0	0	0	1	1	0	0	0	0	0
UBE2E2	623	289	2087	1246	406	1415	907	1428	275	569	1190	866	463	2145	860	921	1857	997	409	1233	130	162	648	732	411	1520	221	1815	1821	2328	376	607	1703	3957	1060	1975	291	188	643	1999	236	679	3667	237	295	277	2452	2662	1578
AL365205.1	403	746	182	795	4374	227	291	522	433	986	260	442	1046	200	203	731	479	333	231	355	103	95	756	292	107	275	140	265	739	239	297	493	689	608	220	867	104	290	216	663	185	624	239	342	140	151	231	316	440
AL133243.3	83	63	164	141	46	44	199	196	94	87	137	229	162	86	127	115	126	157	42	24	19	12	32	71	29	79	20	42	18	96	20	31	82	39	25	126	1	145	34	64	33	15	157	145	7	11	80	112	35
AC002451.1	43	15	8	11	12	3	11	28	17	8	17	21	1	29	8	3	8	8	11	30	12	7	12	23	32	78	2	54	7	58	2	23	16	72	1	7	14	43	5	38	12	8	89	36	9	8	78	143	1
OSTF1	2185	2369	3427	2457	1221	2257	3239	2341	2626	1555	1914	1952	1645	665	1714	2107	2060	1686	1703	2618	940	657	2843	863	1764	527	730	839	6251	1270	1649	2249	3903	1780	3680	5525	1184	2243	1181	1745	1061	2687	898	2410	1197	731	772	768	3329
FGD2	387	342	828	538	620	1311	281	3848	187	1353	1211	1925	2008	519	962	1047	517	87	562	1524	186	139	765	267	233	239	513	200	192	195	553	2260	332	603	112	264	68	231	987	1016	612	1128	251	646	361	387	296	389	351
AL451050.2	18	41	18	35	27	15	20	16	19	36	22	13	14	1	7	15	77	39	13	11	2	2	10	7	1	4	0	2	3	4	3	8	10	7	5	13	0	4	4	8	11	3	6	18	2	2	14	20	9
AC008764.6	15	54	6	55	59	42	40	55	20	62	16	51	26	13	40	26	92	39	20	28	12	8	32	12	25	33	13	15	36	29	18	32	26	24	5	32	4	19	15	15	24	12	24	26	15	5	29	12	6
AC010631.1	2	3	5	1	0	0	4	0	6	5	6	2	3	2	2	2	2	0	0	2	0	1	1	4	0	1	0	0	0	0	1	2	3	0	1	0	1	0	1	0	0	0	2	5	0	0	3	1	2
LINC01213	1	14	0	3	8	0	0	1	4	1	5	1	0	1	0	4	0	4	0	0	0	0	0	1	1	12	0	0	1	3	6	0	9	2	0	14	0	0	0	0	0	0	0	0	0	0	1	3	8
USO1	8530	4619	8310	5454	2750	4722	11949	8712	6185	5311	9316	7886	6130	5673	9350	9525	10978	7403	4127	4915	1701	1346	8411	3976	2755	5343	1267	5514	8681	6049	2864	3833	12865	9487	5656	14615	2040	4447	3447	7019	2239	6657	8513	5981	2742	1719	6008	7055	4589
AC002070.1	29	11	9	26	26	6	70	25	7	20	28	12	6	8	34	8	22	7	2	8	0	2	11	4	12	33	9	13	13	6	5	15	5	6	17	14	4	6	9	12	2	14	11	3	2	2	8	4	14
SNORD21	0	0	0	0	0	0	0	0	0	0	0	0	0	0	0	0	0	0	0	0	0	0	0	0	0	0	0	0	0	0	0	0	0	0	0	0	0	0	0	0	0	0	0	0	0	0	0	0	0
TTTY14	535	138	45	1015	0	18	28	241	21	15	67	0	303	0	33	0	12	0	227	353	0	109	401	1	102	0	1	237	264	250	0	265	330	259	197	1	440	134	139	0	168	0	321	150	78	0	264	0	317
BTN2A2	145	360	1381	889	617	652	746	1331	591	1331	874	1124	1319	396	476	1444	1105	609	331	1061	209	178	1099	314	260	394	430	470	203	504	588	1290	429	1146	141	446	93	259	571	943	358	720	440	473	359	393	350	639	229
AL512326.3	0	0	0	4	0	0	0	3	0	0	1	0	2	0	0	0	0	1	0	0	0	0	0	0	0	1	0	0	0	2	0	0	1	0	0	0	0	0	0	0	0	0	0	0	0	0	0	0	2
CGNL1	475	753	1635	327	1168	191	155	2286	396	183	993	2001	567	691	1248	534	121	881	429	1370	206	522	2948	2709	390	6802	507	18224	6943	1838	979	752	4323	6912	3400	13205	204	214	882	4562	376	1024	3340	520	530	655	2655	3171	2694
LINC01106	434	257	121	295	843	109	332	82	601	143	98	106	229	33	59	138	168	101	190	37	66	12	58	33	147	29	8	32	65	23	29	37	43	31	26	82	46	178	33	62	67	29	39	220	30	4	7	10	16
RNU7-115P	0	3	2	3	1	0	5	8	1	12	3	12	1	1	4	3	8	1	4	0	0	0	0	8	4	7	1	0	3	5	0	3	3	1	2	9	1	2	1	0	1	0	6	0	0	0	4	3	0
MLXIP	14569	12308	13603	19128	9187	5356	10504	30003	7131	10510	11484	9998	12462	20080	11572	14954	35803	12197	7543	4860	5313	2240	6210	11273	4199	18743	3325	22495	5595	24421	6206	3966	12406	27797	1756	8562	714	5255	10771	28557	5788	6902	32429	9707	5087	5832	18057	34046	4619
MIR1587	0	0	0	0	0	0	0	0	0	0	0	0	0	0	0	0	0	0	0	0	0	0	0	0	0	0	0	0	0	0	0	0	0	0	0	0	0	0	0	0	0	0	0	0	0	0	0	0	0
AL163642.2	0	0	0	0	0	0	0	0	0	0	0	0	0	0	0	0	0	0	0	0	0	0	0	0	0	0	0	0	0	1	0	0	0	0	0	0	0	0	0	0	0	0	0	0	0	0	0	0	0
RSRC2	3020	3673	3551	5771	2341	2255	5570	4218	2667	3305	5056	3961	2751	2533	2646	3227	5797	5517	2025	2328	995	525	2756	1559	1286	1994	663	2582	2931	3892	1250	2223	3935	4250	1566	3767	844	1810	1521	4569	895	2648	4452	3202	750	611	3348	4099	2072
OR2F1	0	0	0	0	0	0	0	0	0	0	0	0	0	0	0	0	0	0	0	0	0	0	0	0	0	0	0	0	0	0	0	0	0	0	0	0	0	0	0	0	0	0	0	0	0	0	0	0	0
AC006450.2	0	0	0	0	0	0	0	1	0	0	0	1	0	0	0	0	2	0	0	0	0	0	0	0	0	15	0	0	0	0	0	0	0	0	0	0	0	0	0	0	2	0	3	0	0	0	0	0	0
AC105052.4	2	0	0	7	1	0	1	0	0	0	0	2	0	0	0	2	2	22	7	0	0	1	0	3	0	14	0	3	0	6	1	1	2	0	3	2	0	13	1	1	0	0	6	4	0	0	3	7	7
CAP1P2	24	21	51	42	23	36	20	56	35	40	28	47	24	29	17	44	30	33	32	29	25	4	54	21	25	21	18	32	20	21	16	25	45	80	5	22	17	28	50	48	23	31	15	61	42	14	23	25	19
OFD1P10Y	0	0	0	0	0	0	0	0	0	0	0	0	0	0	0	0	0	0	0	0	0	0	0	0	0	0	0	0	0	0	0	0	0	1	0	0	0	0	0	0	0	0	1	0	0	0	0	0	0
RNF167	7714	4785	4176	5761	20404	7001	8099	5868	4689	5567	6199	3688	2709	3133	3496	5374	10098	3216	5865	8054	4157	2711	8024	4053	6616	3533	2758	9200	9699	6777	6161	6128	6651	12055	3493	6045	3118	6693	5481	11206	4370	7289	5933	5943	4731	3095	5023	6151	4863
AP000346.4	8	3	0	6	3	0	0	4	3	2	9	0	4	0	0	0	20	7	0	5	1	0	0	0	0	2	0	1	1	1	0	0	2	1	0	2	0	0	2	0	1	1	1	0	1	1	0	0	0
LINC00308	0	0	0	0	0	5	0	0	0	0	1	0	0	3	0	0	0	3	0	0	0	0	0	0	0	12	0	0	0	0	0	0	0	0	0	0	0	0	0	0	0	0	0	0	0	0	0	0	0
RBM4	530	545	458	948	390	400	831	679	875	900	841	574	814	461	707	535	776	691	311	625	206	118	664	420	269	492	135	628	537	634	343	450	500	800	267	509	265	445	260	802	245	524	720	512	190	146	504	731	361
SFTA3	0	0	1	1	0	0	0	0	0	0	3	1	1	1	1	0	6	0	2	2	0	0	1	0	0	12	0	0	0	0	0	0	0	0	0	0	0	0	0	14	0	0	1	0	0	0	0	0	0
AC010105.1	0	0	0	0	0	0	0	0	0	0	0	1	1	0	0	0	0	0	0	0	0	0	0	0	0	0	0	0	0	0	0	0	0	0	0	0	0	0	0	0	0	0	0	0	0	0	0	0	0
SERPINA12	0	1	1	1	43	1	0	0	0	0	6	2	0	3	0	0	0	0	5	3	4	0	0	1	2	1	0	0	0	0	0	0	0	0	0	1	0	63	0	0	2	1	0	1	5	0	0	0	6
ZNF770	1553	1224	1200	1516	687	1538	1326	2918	2125	1123	1137	1643	1058	1403	1024	2090	3456	1659	873	1113	410	279	1745	1014	482	1097	342	983	4276	881	563	839	6076	2101	2637	5460	300	962	558	1570	485	1207	1634	1407	697	542	827	1752	3124
RF00588	0	2	9	2	0	0	7	0	0	3	0	7	0	2	3	2	0	0	0	0	2	0	1	0	4	1	0	0	2	0	1	0	1	0	0	0	0	0	0	0	0	0	0	0	0	0	1	3	0
APRT	5476	8980	4606	7515	7239	7349	8251	4683	12806	3856	8698	3303	3527	1372	3155	4387	3532	2804	5893	6593	3426	2692	5481	2131	5198	1781	2151	1987	6450	2301	4699	5441	4370	2917	2808	5158	4589	3150	3157	3831	4277	4121	1799	3723	2203	1676	1656	1754	3987
AC145146.1	0	0	0	1	2	0	3	1	5	3	0	3	2	0	2	2	5	2	0	0	2	0	0	1	0	5	0	0	0	0	0	0	0	0	0	2	0	0	2	0	2	0	0	2	0	0	0	0	0
IGHD7-27	0	0	0	0	0	0	0	1	0	1	1	0	1	0	0	0	0	0	0	2	0	1	3	0	0	0	0	0	0	0	3	1	0	0	0	0	0	0	1	0	0	0	0	2	2	0	0	0	0
AC068389.2	0	0	1	2	0	0	0	0	0	0	1	0	0	1	0	0	0	0	0	0	2	0	0	0	2	0	0	0	0	0	0	0	1	0	0	0	0	0	0	0	0	0	0	0	0	0	0	0	0
IMPAD1	8394	6958	14292	8877	5165	7086	15897	13753	7886	5732	13132	8312	6034	13166	7637	14864	21921	12725	4226	4212	2432	1453	7979	4763	3609	7896	1375	9080	4726	9952	2888	3034	11252	14948	2249	9166	2006	3998	3337	9615	2396	6738	15706	5233	3247	2046	9815	15010	6006
KCNJ1	2	5	2	3	3	0	16	13	2	10	5	16	9	1	7	3	3	3	2	10	0	3	2	4	1	16	0	1	6	7	1	5	11	5	1	36	4	1	1	18	3	3	3	0	1	1	5	16	8
LINC02507	0	4	0	1	0	0	0	6	1	0	20	4	2	16	3	4	2	2	1	1	0	0	0	1	0	54	0	0	0	2	0	0	0	0	3	0	0	0	0	0	0	0	1	0	0	0	5	8	0
CT47A2	0	0	0	0	0	0	0	0	0	0	0	0	0	0	0	0	0	0	0	0	0	0	0	0	0	0	0	0	0	0	0	0	0	0	0	0	0	0	0	0	0	0	0	0	0	0	0	0	0
ABHD1	7	8	7	34	302	15	18	59	23	20	19	51	60	28	12	22	17	126	21	24	21	8	32	25	19	78	17	61	14	45	24	30	14	47	5	19	19	23	17	66	21	19	49	22	12	17	43	60	9
AC097463.1	0	0	0	0	0	0	0	0	0	2	0	0	0	0	0	0	0	0	0	0	0	0	0	0	0	0	0	0	0	0	0	0	0	0	0	0	0	0	0	0	0	0	0	0	0	0	1	0	0
AC093909.1	14	49	11	38	16	14	8	16	8	7	25	14	9	38	33	29	16	19	29	36	5	6	29	14	8	24	3	31	14	39	14	10	24	18	12	40	14	15	11	23	23	39	9	48	22	7	31	68	16
MORN1	643	238	211	285	375	382	393	489	230	138	538	374	597	209	170	364	757	1068	117	262	92	71	333	226	180	325	90	323	155	382	159	211	583	446	115	323	37	144	153	610	156	241	403	254	108	158	263	513	175
RAPGEF2	2051	2364	4431	2848	1175	1899	4058	6609	2069	5180	2912	3582	1849	3327	3282	3367	6967	3324	1850	1517	959	617	3626	2450	1357	2773	836	2227	1386	3362	1598	1504	3289	3852	674	2648	207	2235	2141	5792	1099	2480	5679	3072	1558	1388	3109	4424	1276
LINC02565	0	14	0	0	0	0	0	0	1	4	0	0	1	0	0	0	0	0	1	0	0	0	0	0	6	0	0	0	0	0	0	0	0	0	0	0	0	4	0	0	0	0	0	14	0	0	1	0	0
MIR3680-2	0	3	11	6	4	2	2	1	2	5	0	1	1	0	5	0	1	1	2	0	0	0	1	0	0	0	0	0	0	0	3	0	1	0	0	0	2	0	2	0	0	0	0	1	0	0	3	0	0
AC007731.2	34	29	21	25	20	11	20	126	30	35	91	64	99	53	90	73	1144	188	20	11	6	6	8	14	1	41	15	16	10	3	4	14	63	53	8	61	2	7	4	27	8	9	42	28	7	7	22	52	7
AC112203.1	0	0	0	0	0	0	0	1	0	0	0	0	0	0	0	2	0	1	0	0	0	0	1	0	1	0	0	0	0	0	0	0	0	0	0	0	0	0	0	0	0	0	0	1	0	0	0	0	1
HS6ST2-AS1	0	0	0	0	0	0	0	0	0	0	0	0	0	1	0	0	0	0	0	0	0	0	0	0	0	0	0	0	0	5	0	0	0	0	0	1	0	0	0	0	0	0	0	0	0	0	1	2	0
RNA5SP155	0	1	0	1	1	0	0	2	8	0	1	1	0	0	0	1	3	4	0	1	5	0	0	0	2	0	2	2	4	3	1	1	4	1	0	4	0	4	1	0	2	0	1	0	2	2	1	0	0
IGLV3-22	0	0	7	0	20	4	0	7	6	671	2	97	7	0	1	5	0	0	4	25	119	27	38	1	190	0	31	4	0	5	25	43	0	0	0	0	6	0	41	0	21	3	0	11	106	47	0	0	2
AC020922.2	0	0	0	0	0	0	0	0	0	0	0	0	0	0	0	0	0	0	0	0	0	0	0	0	0	0	0	0	0	0	0	0	0	0	0	0	0	0	0	0	0	0	0	0	0	0	0	0	0
AF111169.3	4	5	2	14	0	5	3	40	1	20	17	16	16	14	10	4	19	3	3	9	0	1	3	2	0	9	2	6	2	1	1	2	3	10	3	5	0	1	6	5	3	3	2	6	0	0	7	12	0
RF00019	0	0	0	0	0	0	0	0	0	0	0	2	0	0	0	0	0	1	0	0	0	0	0	0	0	0	0	0	0	0	0	0	0	0	0	0	0	0	0	0	0	0	0	0	0	0	0	0	0
CHMP4BP1	18	29	56	39	43	26	40	26	43	24	27	35	31	20	35	32	83	83	11	16	15	14	17	28	16	24	5	23	16	18	11	7	20	14	5	19	4	38	16	23	14	17	35	100	15	3	19	27	35
AGAP14P	2	11	3	8	4	3	12	16	4	1	9	16	4	16	5	3	26	5	11	6	0	1	16	12	14	18	0	4	7	11	15	9	1	15	1	7	1	8	1	25	4	2	3	12	1	4	14	15	1
AC026495.1	0	0	1	0	0	2	2	9	0	1	8	13	5	0	0	0	2	0	1	6	0	2	1	0	0	12	0	1	0	4	0	1	5	1	0	2	0	1	0	1	0	0	6	3	0	0	0	3	0
MTCO1P3	12	14	24	10	7	4	23	17	18	20	18	36	17	20	29	19	40	4	4	9	11	8	2	30	23	34	3	5	3	20	10	3	8	5	6	18	1	14	25	11	7	0	14	52	16	1	14	30	6
AC108475.1	6	8	1	6	23	20	5	42	7	10	31	32	13	18	5	18	9	43	6	19	5	1	16	8	4	13	9	43	4	16	5	9	7	37	0	11	2	6	8	20	1	9	26	2	6	7	18	20	7
AC114812.2	5	3	1	0	5	0	5	0	6	3	2	0	5	0	3	1	0	0	3	0	7	0	1	5	0	0	0	0	2	0	5	0	17	0	0	13	0	2	1	0	2	2	0	5	0	2	0	0	0
RN7SKP14	0	0	0	0	0	0	0	0	0	0	0	0	0	0	0	0	0	0	0	0	0	0	0	0	0	0	0	0	0	0	0	0	0	0	0	0	0	0	0	0	0	0	0	0	0	0	0	0	0
DAP3P1	2	4	1	0	0	2	1	3	7	7	6	13	4	5	0	3	3	3	2	0	1	1	0	2	0	2	0	1	0	0	0	0	0	1	5	3	2	0	1	0	0	2	1	2	0	0	0	2	3
AP000244.1	0	0	0	0	0	0	0	0	0	0	0	0	0	0	0	0	0	0	0	0	0	0	0	0	0	3	0	0	0	0	0	0	0	0	0	0	0	0	0	0	0	0	0	0	0	0	0	0	0
TMEM126A	1833	1258	1757	1726	627	973	3339	953	1887	1430	1153	1000	1033	604	615	1026	1464	1391	727	950	618	316	948	664	805	1136	270	960	628	1636	589	966	815	935	479	762	915	1243	433	825	510	680	1268	1315	455	218	1312	1048	651
OR6P1	0	0	1	0	0	0	0	0	0	0	0	0	0	1	0	0	0	0	0	0	0	0	0	0	0	0	0	0	0	0	0	0	0	0	0	0	0	0	0	0	0	0	0	0	0	0	0	0	0
ADH4	205	38	26	51	44	0	4	1112	14	49	39	221	9	81	28	43	701	54	3041	16	3642	3	4	1	7572	1117	19	27	4	2054	33	160	16	305	2	16	836	26408	43	748	1857	63	83	18466	4475	6	78	77	25
BX664730.1	0	0	0	0	0	3	0	0	0	2	0	1	0	0	0	0	0	0	0	0	0	0	0	0	0	0	0	0	0	0	0	0	0	0	0	0	0	0	0	0	0	0	2	0	0	0	0	2	0
RF00156	2	3	0	0	2	0	1	5	0	0	0	2	3	0	0	0	2	1	0	0	0	0	0	0	0	0	0	0	2	2	0	0	1	1	0	0	0	0	0	0	0	0	3	1	1	0	0	0	0
LSMEM1	52	149	14	99	55	24	51	80	70	132	115	79	105	54	170	46	141	188	33	21	8	4	14	15	36	58	15	41	50	49	22	21	62	49	18	135	2	69	12	55	10	14	65	159	6	2	46	49	6
KCTD1	593	1120	629	4991	189	926	697	822	584	1026	749	740	296	415	277	1227	331	631	277	309	229	152	691	387	399	436	129	340	5053	671	388	340	4356	1006	2896	5319	355	492	289	803	205	590	656	684	202	201	569	778	2309
AC068075.1	0	0	0	0	0	0	0	0	0	0	1	4	0	0	0	0	0	0	0	0	0	0	0	0	0	0	0	0	0	0	0	0	0	0	0	0	0	0	0	0	1	0	0	0	0	0	1	0	0
MIR325HG	0	0	0	3	0	0	0	2	1	0	4	0	0	1	5	3	2	0	0	4	0	0	1	1	1	1	0	0	1	1	1	1	2	1	0	0	2	1	2	4	0	2	4	1	0	0	1	2	6
AC008869.1	1	0	0	0	0	0	0	0	0	0	0	1	0	2	0	0	0	0	0	0	0	0	0	0	0	0	0	0	0	0	0	0	0	0	0	0	0	0	0	0	0	0	0	0	0	0	0	0	0
RNU6V	1	4	0	7	1	1	4	2	3	1	0	1	2	0	7	3	2	6	1	0	0	0	0	1	0	0	0	0	0	0	0	0	1	0	7	2	0	2	0	2	0	0	0	2	0	0	0	2	0
ORM1	0	2	139	20	9149	84	0	28	95	728	4228	83	320	0	27	6	5	400	41	168	2	47	361	57	915	2	83	1	0	48	65	287	0	1	0	0	206	3	51	53	59	2451	4	4	19	71	2	1	7
ACOD1	0	0	24	1	6	10	10	4	0	45	31	8	8	0	1	10	6	0	0	4	0	0	3	1	0	9	0	0	0	0	0	0	0	0	0	0	0	1	2	0	0	0	0	5	0	0	1	0	0
HGS	7137	7470	4273	11174	7229	6556	3813	7733	5877	4874	6086	3430	5321	2864	4157	5729	8520	8672	3046	3532	1930	1106	8503	3083	3601	2984	1556	3907	7636	3869	2738	3031	7306	7463	2281	8266	524	4954	4275	8178	3497	6280	3950	4986	3048	2438	2633	3972	5060
AC104771.1	0	0	1	0	0	2	3	2	4	1	1	0	0	3	0	1	1	2	0	1	0	0	0	1	0	1	0	1	0	1	1	0	4	5	0	1	1	0	0	1	0	0	2	2	0	0	1	4	0
AL451042.2	118	114	29	75	54	26	103	43	87	41	46	80	46	10	28	53	77	66	82	28	98	15	75	18	187	15	28	10	195	48	50	26	106	29	74	312	20	202	57	45	85	98	12	220	72	49	11	12	167
RF00003	0	0	0	0	0	0	0	0	0	0	0	0	0	1	0	0	0	0	0	1	0	0	0	0	0	0	0	0	0	0	0	0	0	0	0	0	0	0	0	0	0	0	0	0	0	1	0	0	0
ATP5MG	13991	14540	11243	11648	3768	7228	26948	7204	22537	12524	14655	8131	5227	5967	5071	6892	6756	10464	10013	16270	6728	4718	8964	8537	11746	9377	3479	11936	6665	13297	7207	10460	5376	10395	5038	7187	11421	13142	4527	7954	5194	7391	17151	12676	4321	2013	13268	13860	7220
MMAA	545	691	1312	1078	675	582	1840	1370	817	1863	618	1032	760	656	1089	1461	1450	575	673	521	378	227	1109	355	733	556	194	371	562	539	387	476	905	751	331	675	266	885	454	633	379	695	610	1259	394	237	471	596	361
MTO1	921	1565	1179	1292	715	1145	1934	2269	2164	1835	1813	1784	1329	1017	690	1390	2167	1808	1067	1361	564	239	1613	786	790	1245	372	1197	1032	1284	713	1246	1731	1876	550	1505	453	1470	821	1966	593	1190	1907	1222	713	398	1405	1679	778
CDY19P	0	0	0	0	0	0	0	0	0	0	0	0	0	0	0	0	0	0	0	0	0	0	0	0	0	0	0	0	0	0	0	0	0	0	0	0	0	0	0	0	0	0	0	0	0	0	0	0	0
R3HDML	15	119	0	11	8	3	0	1	121	41	8	7	12	0	2	4	130	31	6	0	5	0	1	0	2	9	0	1	0	0	1	0	0	0	0	0	0	6	1	1	1	2	0	35	1	0	0	0	0
TRBV28	272	102	1859	369	318	1351	706	919	387	845	904	1531	968	243	99	755	539	80	516	1813	182	430	487	249	313	61	552	72	51	52	762	2366	67	24	7	27	215	201	506	609	444	468	55	352	574	203	49	89	68
AC010460.2	0	0	0	0	0	0	0	0	0	0	10	9	0	0	0	0	0	0	0	0	0	0	0	0	0	17	0	0	0	0	0	0	0	0	1	0	0	0	0	0	0	0	4	0	0	0	0	0	0
WNT7B	619	206	41	522	5326	2987	96	1604	88	75	3285	30	70	47	183	237	23	278	4	1	1	2	4	1	4	5	0	1	3744	3	4	2	4086	192	902	3559	1	4	16	15	3	4	1	7	4	0	3	0	1705
RF00494	3	8	9	13	13	0	0	10	11	3	1	3	5	3	0	4	13	8	2	0	0	0	1	1	0	0	0	1	1	3	0	1	5	2	0	8	0	2	0	1	0	2	3	4	0	2	10	17	0
NUDT16L1	1776	1430	719	1780	1706	881	1591	1134	1569	928	1796	810	995	382	435	691	876	989	1008	1628	892	358	1804	531	1155	493	564	845	1303	780	1105	1295	862	1207	442	907	1073	1724	804	1342	936	1439	637	1250	811	526	590	762	661
C4BPB	792	169	197	625	175	23	142	416	143	1523	114	133	231	61	4444	1252	1105	895	351	303	317	147	586	177	955	23	144	7	1	284	187	302	7	32	1	7	118	422	161	109	243	147	32	645	252	12	9	21	54
MIR7975	0	0	0	0	0	0	0	0	0	0	0	1	0	0	0	0	0	0	0	0	0	0	0	0	0	0	0	0	0	0	0	0	0	0	3	0	0	0	0	0	0	0	0	0	0	0	0	0	0
AL137100.2	0	0	0	0	0	0	0	0	0	1	0	1	0	0	0	0	0	0	0	0	0	0	0	0	0	0	0	0	0	0	0	0	0	0	0	0	0	0	0	0	0	0	0	0	0	0	0	0	0
AL158071.3	7	3	14	2	7	8	8	13	4	1	5	15	2	6	9	2	36	10	12	3	1	11	3	1	3	0	2	2	1	6	4	2	1	0	0	4	6	2	3	2	1	2	8	9	1	1	0	3	4
AC109635.5	0	0	0	0	0	0	0	0	0	0	0	0	0	0	1	0	0	0	0	0	1	0	0	0	1	0	0	0	0	0	0	0	0	0	0	0	0	1	0	0	0	0	0	1	0	0	0	0	0
ECHS1	11320	9540	6447	8580	6923	8792	10893	6818	5586	4214	12514	3753	4045	2679	3725	6317	9577	6622	7537	6808	8204	2503	8378	3335	12619	3686	2506	7270	6663	6142	5586	4766	5153	6705	3137	5588	3322	17256	4555	7072	6568	5683	5036	12379	6223	2490	4083	4451	4258
AC093249.2	6	14	0	15	6	13	2	7	19	11	15	6	4	4	10	7	9	16	1	1	6	1	2	0	4	8	0	4	2	2	0	3	2	3	2	3	3	10	2	3	8	6	1	28	1	1	8	4	3
HPSE2	13	9	105	11	5	6	7	245	7	46	3	55	7	3	12	8	20	12	135	753	91	12	110	1443	31	83	26	237	751	3442	88	64	2893	14600	343	972	15	30	284	2919	13	74	126	85	26	21	134	294	392
NEU1	1712	700	2388	2635	1096	7179	2226	3461	13193	4445	10432	1534	2799	1093	1204	1110	788	1044	1059	2318	819	366	2291	1238	1223	1386	778	2129	1800	2128	2009	1652	1572	3665	640	1442	543	1156	1683	3890	851	1921	1952	975	1375	801	1845	2154	1662
RNU1-1	0	0	0	0	1	0	6	2	0	0	0	0	0	1	2	0	0	0	0	0	0	0	0	0	1	0	0	0	0	0	1	0	0	0	3	0	0	0	0	0	0	0	1	1	0	1	0	0	0
LINC02138	0	0	0	0	2	0	0	0	0	0	0	2	0	0	0	0	2	0	0	0	0	0	1	0	0	0	0	0	0	1	0	0	0	0	0	0	0	1	0	0	0	0	0	0	0	0	0	1	1
AC092343.1	3	1	0	2	0	1	22	12	6	4	1	13	7	25	9	7	7	2	0	27	0	1	9	7	4	10	0	14	1	16	1	3	2	1	1	4	3	2	0	18	1	3	37	9	2	1	2	16	0
SNORD9	1	8	0	5	3	3	10	10	4	4	9	15	6	10	1	3	12	3	51	0	7	15	1	2	6	19	5	4	0	31	7	5	4	1	4	5	40	3	2	2	0	1	19	5	0	5	39	34	4
SWI5	1331	796	1040	1893	1319	336	1092	689	874	699	1210	604	365	361	746	607	555	1232	560	822	531	246	524	517	946	584	268	447	747	940	563	526	645	856	611	903	528	926	324	844	432	466	666	822	429	214	660	661	767
RTEL1-TNFRSF6B	154	435	67	361	344	404	118	441	452	588	381	227	549	170	1118	548	243	502	102	96	18	16	105	85	39	167	23	124	61	101	71	108	205	266	31	259	8	65	101	268	83	71	241	226	33	28	92	268	54
AL390774.1	0	0	1	0	0	0	1	1	0	5	0	0	1	0	1	1	3	1	0	0	2	0	0	1	9	2	0	0	0	0	0	0	4	0	0	1	0	0	0	0	3	0	8	4	0	0	0	0	0
AL353625.1	32	193	30	127	86	26	62	246	218	120	115	116	104	30	151	117	209	304	29	20	8	4	25	26	25	70	17	19	81	45	21	15	250	86	38	283	0	30	27	33	17	10	58	85	22	22	22	66	34
AL353658.1	0	0	0	0	0	0	0	0	0	0	3	1	0	0	0	0	0	0	0	0	0	0	0	0	0	0	0	0	0	0	0	0	0	0	0	0	0	0	0	0	0	0	2	1	0	0	0	0	0
TAAR5	1	1	0	0	0	0	2	1	0	0	0	0	1	1	0	0	1	0	0	0	0	0	0	0	0	7	0	0	0	0	0	0	0	0	0	0	0	0	0	0	0	0	2	0	0	1	0	0	0
RRAGD	395	154	1638	647	243	412	782	779	123	386	1588	422	378	616	1781	390	373	3633	236	363	115	108	287	492	208	1075	114	960	3708	1185	236	368	4398	2013	2202	3655	100	123	367	911	118	348	1541	214	196	222	1219	1200	3085
GLUD1P9	0	0	0	0	0	0	1	0	0	0	0	0	0	1	0	0	0	0	0	0	0	0	0	0	0	0	0	0	0	0	0	0	0	0	0	0	0	0	0	0	0	0	0	0	0	0	0	0	0
RN7SL575P	0	0	1	0	0	3	0	0	0	0	0	1	0	0	0	0	0	0	0	0	0	0	0	1	0	5	0	1	0	0	0	0	2	0	2	7	0	2	0	0	0	0	0	3	0	1	0	0	1
RNU1-89P	1	1	1	1	0	1	7	0	2	2	0	1	0	0	0	0	1	0	4	0	5	0	0	0	1	3	0	0	0	5	2	0	0	0	0	0	1	0	0	0	0	0	8	1	0	0	11	3	0
AC007066.1	24	32	45	35	3	13	60	26	29	8	24	44	8	18	17	8	13	6	2	24	4	0	3	25	4	42	4	17	4	14	3	6	10	6	16	11	4	14	9	7	3	2	43	27	8	0	22	37	17
KIF2B	0	0	0	0	0	0	0	2	0	0	1	2	0	0	0	0	2	0	0	0	0	0	0	1	0	12	0	0	0	0	0	0	0	0	0	0	0	0	0	0	0	0	0	0	0	0	0	0	0
RNA5SP40	0	0	0	0	0	0	0	0	0	0	0	0	0	0	0	0	0	0	0	0	0	0	0	0	0	0	0	0	0	0	0	0	0	0	0	0	0	0	0	0	0	0	0	0	0	0	0	0	0
TRGJP1	0	0	0	0	0	0	0	0	0	0	0	0	0	0	2	2	1	0	0	0	0	0	1	0	1	0	0	0	0	0	0	0	0	0	0	0	0	0	0	0	0	1	0	0	1	1	0	0	0
AL359092.1	3	4	14	7	7	1	24	14	12	18	16	32	13	2	25	8	17	4	10	1	0	6	4	16	13	23	5	5	1	7	12	2	6	3	2	11	0	4	2	5	1	0	11	21	4	0	4	5	8
MIR548E	0	0	0	0	0	0	0	0	0	0	1	0	0	0	1	1	1	1	0	0	0	0	0	0	0	0	0	0	0	0	0	0	3	0	0	2	0	0	0	0	0	0	1	0	0	0	0	0	0
RF00019	0	0	0	5	1	0	3	1	0	0	0	2	0	0	0	0	0	1	0	0	0	0	0	0	0	0	0	0	0	0	0	0	1	0	0	0	0	0	0	0	0	0	6	0	0	0	3	3	0
CDK5RAP1	1184	2184	1363	1433	1228	1066	2233	1516	2708	1407	1094	1155	1386	689	1143	1273	2491	1681	632	841	271	199	1138	408	601	846	277	925	737	755	508	809	961	1268	269	1103	265	664	595	1297	550	893	970	929	417	330	782	1072	461
AC122719.2	0	0	0	0	1	0	0	0	0	0	0	0	0	0	0	0	0	0	0	0	0	0	0	0	0	0	0	0	0	0	0	0	0	0	0	0	0	0	0	0	0	0	0	0	0	0	0	0	0
DCTN1-AS1	0	7	1	11	7	2	18	38	12	19	8	42	118	4	2	16	10	6	32	28	5	17	75	23	17	2	13	8	0	13	40	25	6	3	0	9	24	9	15	19	10	35	11	24	5	9	16	33	2
LINC01516	0	0	12	21	1	0	14	5	3	113	1	3	15	4	1	26	1	0	16	17	0	1	0	5	0	1	0	3	0	6	3	3	1	1	0	2	0	0	2	106	0	2	1	1	0	1	1	0	3
PAQR3	1797	679	1351	1120	381	1181	920	1326	766	634	1021	974	493	1050	1401	1101	1613	1821	848	630	805	80	654	650	913	1276	137	874	652	1866	226	474	1818	4037	512	1202	284	2646	301	1324	356	663	1846	2861	817	167	1568	2061	699
ZSCAN9	289	493	492	501	187	246	676	875	1089	445	232	492	425	499	393	392	744	432	293	406	125	86	411	235	150	412	116	535	234	392	240	349	455	756	108	358	91	247	190	644	175	342	709	454	189	153	483	622	189
AC145138.1	12	17	3	16	9	2	21	58	17	18	13	47	35	16	43	15	44	19	17	6	3	1	6	26	2	31	1	7	6	21	4	7	27	15	8	20	0	15	5	24	5	5	32	20	2	1	18	52	2
HRASLS2	2475	69	413	300	141	133	2182	36	44	1847	25	583	211	5	24	157	34	423	1907	223	1261	1214	377	55	3450	15	378	1	7	2155	318	445	13	2	5	23	294	7239	549	684	1370	691	20	4612	1153	172	3	18	27
RPSAP41	0	2	0	4	1	1	5	7	9	3	6	12	6	6	4	2	3	11	1	0	0	0	3	0	0	11	0	0	1	3	0	1	6	0	1	6	0	0	0	0	0	0	6	0	0	0	1	1	0
RNU6-343P	2	0	1	12	0	1	2	10	2	7	0	12	7	5	8	4	3	4	1	0	0	0	1	1	2	1	0	2	0	1	0	1	6	10	0	7	0	0	0	3	1	0	5	1	0	0	0	3	0
QPCTL	1108	413	368	836	888	1134	803	560	1256	506	1072	565	573	248	416	417	629	402	521	941	240	205	1261	384	298	356	373	493	346	452	623	551	284	512	134	319	169	601	376	822	450	784	422	550	374	247	270	533	532
PAICSP4	17	13	30	6	5	5	38	16	44	17	32	23	18	12	15	43	30	26	3	8	0	1	3	8	2	9	2	5	7	3	3	2	13	5	1	10	1	3	5	11	5	4	7	31	13	3	3	5	6
SLC16A6P1	4	6	2	13	2	9	19	17	4	41	3	25	49	83	14	13	23	4	1	5	3	1	3	6	4	47	3	15	4	18	1	1	14	9	17	25	0	1	1	16	0	0	34	0	0	2	24	33	4
SNORA20B	0	0	0	0	0	0	0	0	0	0	0	0	0	0	0	0	0	0	0	0	0	0	0	0	0	0	0	0	0	0	0	0	0	0	0	0	0	0	0	0	0	0	0	0	0	0	0	0	0
RF00019	1	4	0	0	2	0	4	2	3	2	6	4	1	0	5	2	2	1	1	0	0	6	0	2	6	1	4	0	0	0	3	0	0	0	0	2	0	3	2	1	0	0	0	4	0	2	1	0	0
AC013437.1	1	0	0	0	0	0	0	40	0	3	1	30	9	0	2	5	3	0	0	0	0	0	1	2	0	1	0	0	0	0	0	1	1	0	0	1	0	0	1	2	0	0	0	14	0	1	1	2	3
MIR1268B	0	0	0	0	0	1	1	0	0	0	0	1	0	0	0	0	2	0	0	0	0	0	1	0	0	16	0	0	0	0	0	0	1	0	0	1	0	1	0	1	0	0	1	1	1	0	0	0	0
RNU6-248P	0	0	0	0	0	0	0	0	0	0	0	0	0	0	0	0	0	0	0	0	0	0	0	0	0	0	0	0	0	0	0	0	0	0	0	0	0	0	0	0	0	0	0	0	0	0	0	0	0
NCLP2	0	0	0	0	0	0	0	0	0	0	0	2	0	0	1	0	0	0	0	0	0	0	0	0	0	0	0	0	1	0	0	0	0	0	0	0	0	0	0	1	0	0	0	0	0	0	0	0	0
SCGB1D5P	0	0	0	0	0	0	0	0	0	0	0	0	0	0	0	0	0	0	0	0	0	0	0	0	0	1	0	0	0	0	0	0	0	0	0	1	0	0	0	0	0	0	0	0	0	0	0	0	0
UBE2L6	1967	2482	17776	7049	9462	20433	14290	4370	2946	8177	6247	3652	4826	1825	2059	11529	12016	8428	3340	8322	1995	2948	5430	1727	4159	2321	2931	2979	1381	2725	5033	6029	1551	3325	832	1240	2108	3361	3975	5101	2874	5720	3279	3836	2356	2343	2248	2929	1899
MIR520B	0	0	0	0	0	0	0	0	0	0	0	0	0	0	0	0	0	0	0	0	0	0	0	0	0	1	0	0	0	0	0	0	0	0	0	0	0	0	0	0	0	0	0	0	0	0	0	0	0
EIF4BP3	205	60	161	180	72	61	239	360	71	127	155	309	88	191	105	206	254	135	101	136	60	19	113	183	64	197	35	255	182	259	66	144	234	267	46	197	38	194	106	297	55	166	264	210	156	63	132	106	199
SEBOX	0	0	0	0	0	0	2	3	0	0	3	0	1	1	0	0	0	3	0	0	0	0	0	0	0	3	0	1	0	0	0	0	2	1	0	2	0	0	3	0	0	0	1	0	1	0	1	0	5
RF02215	0	0	0	0	0	0	0	0	0	0	0	0	0	0	0	0	0	0	0	0	0	0	0	0	0	0	0	0	0	0	0	0	0	0	0	0	0	0	0	0	0	0	0	0	0	0	0	0	0
AL450003.1	1	0	0	0	0	0	0	0	0	0	1	0	0	1	2	0	0	0	0	0	0	0	0	0	0	2	0	4	0	7	0	0	1	0	0	0	0	0	0	0	0	0	3	1	0	0	1	0	0
BCAR4	0	4	0	5	0	0	1	5	1	0	1814	12	2	1	3	0	1	3438	3	0	0	0	0	0	0	16	0	0	0	1	0	0	0	0	0	0	0	0	0	0	1	0	3	0	0	0	0	0	0
AC024614.1	0	0	0	0	0	1	0	0	0	0	0	2	0	0	0	0	0	0	0	0	0	0	0	0	0	5	0	0	0	0	0	0	0	1	0	0	0	0	0	0	0	0	0	0	0	0	0	0	0
DNAJC5B	86	24	103	46	17	119	38	153	14	45	280	72	114	15	23	91	98	10	13	103	8	12	29	12	7	3	30	6	0	5	37	85	0	2	1	3	9	3	48	13	19	24	6	32	19	29	1	5	2
SNRPFP2	1	1	1	0	0	0	6	9	5	0	0	8	1	1	0	0	3	0	0	0	0	0	0	2	0	9	0	0	0	0	2	0	1	1	4	5	0	0	0	0	0	1	1	1	0	0	0	0	1
SCARNA11	0	0	0	0	0	0	0	3	1	0	0	1	1	0	1	1	2	0	2	0	0	7	0	1	0	2	0	0	1	0	0	0	1	1	0	2	29	0	2	0	0	0	0	1	1	2	1	0	0
AREG	1340	574	5360	1330	1005	5265	1541	4607	4141	824	514	1005	385	73	4110	581	18525	193	2782	1964	1623	244	2589	581	4158	69	237	313	1321	526	827	815	801	453	685	739	1462	285	3212	733	385	2379	254	463	330	676	175	181	2891
AC068790.4	14	9	1	40	0	8	6	25	8	19	8	10	17	8	4	10	31	10	2	1	1	0	1	2	0	8	1	5	2	15	3	1	9	6	5	10	0	5	1	6	0	4	9	19	2	2	9	28	12
TP53TG5	69	100	21	75	33	43	43	174	82	205	112	69	133	68	94	66	128	80	51	35	14	10	28	37	33	78	12	114	50	91	12	22	89	110	9	86	7	48	35	83	21	21	139	92	23	17	71	166	27
AVL9	4750	6509	3642	5415	3985	3613	6143	6887	7371	4132	4077	3885	5168	2505	5778	3731	8936	7281	2457	1933	1400	681	4239	1897	2048	1666	820	1338	2222	2182	1641	1676	3521	2464	1118	3632	764	3594	2056	2931	1610	2530	2620	5501	1833	1263	1701	2815	1808
AC100803.3	15	9	28	16	97	3	20	67	14	17	28	25	78	44	23	47	29	94	5	2	0	0	6	3	12	66	1	19	2	8	2	3	19	31	1	17	0	1	3	11	9	1	45	3	3	6	28	58	17
RNU6-926P	0	0	0	0	0	0	0	0	0	0	0	0	0	0	0	0	0	0	0	0	0	0	0	0	0	0	0	0	0	0	0	0	0	0	0	0	0	0	0	0	0	0	0	0	0	0	0	0	0
SGMS1-AS1	621	361	183	397	302	222	652	777	283	427	92	626	316	344	159	304	344	449	183	173	84	75	463	204	122	291	100	202	137	371	269	223	264	351	78	358	70	403	133	411	159	240	402	425	147	125	318	547	266
SNX8	3363	3125	1337	3020	8040	3889	1349	2438	2336	3034	1928	1332	1538	711	2454	1815	2232	4072	1339	1348	711	438	1609	526	1257	745	620	982	1749	795	1133	1042	1150	1509	691	1687	454	1452	1257	1690	1220	1260	786	1520	1031	621	588	1198	787
AC234771.3	0	0	0	0	0	0	0	0	0	0	0	0	0	0	0	0	0	0	0	0	0	0	0	0	0	1	0	0	0	0	0	0	0	0	0	0	0	0	0	0	0	0	0	0	0	0	0	0	0
AC092902.3	5	12	1	27	1	0	24	4	5	8	24	4	6	0	3	0	8	4	0	1	0	0	2	2	9	1	7	8	0	3	3	9	1	1	0	2	1	8	4	5	0	6	6	4	0	3	5	1	0
RPSAP57	0	1	2	1	0	0	0	0	0	0	0	0	0	0	0	0	1	1	0	0	0	0	0	0	0	0	0	1	0	1	0	0	1	0	0	2	0	0	0	1	0	0	0	0	0	0	1	0	0
AC073325.2	13	1	16	15	10	4	4	15	6	15	13	13	6	6	1	8	25	15	1	2	0	0	3	4	5	17	1	12	9	11	1	3	6	19	2	39	0	6	19	42	3	2	6	7	9	0	8	3	8
CPA3	1416	206	1799	1850	559	218	300	6415	482	1090	345	3918	993	860	241	780	12	155	3092	3563	1829	619	1681	2114	1755	718	747	1561	184	1091	3476	3206	955	700	206	309	1890	620	1676	6677	1112	3479	1070	1442	1731	467	778	1515	1304
AC108462.1	0	0	0	0	0	0	0	0	0	0	1	0	0	0	2	0	0	0	0	0	0	0	0	0	0	2	1	0	1	0	0	0	0	0	0	0	0	0	0	0	0	1	1	1	0	0	0	0	0
RESP18	0	1	0	0	0	0	0	0	0	0	1	1	0	0	0	1	1	1	1	0	0	0	0	0	0	4	0	1	0	4	1	0	0	0	0	0	4	0	2	0	0	2	1	2	0	1	6	16	0
VN1R108P	8	33	11	14	1	20	8	44	19	7	0	13	13	22	12	10	14	5	2	13	0	0	7	9	0	17	0	10	18	23	3	9	39	66	11	20	9	10	6	36	3	23	51	12	9	2	21	48	15
IGKV2D-14	0	0	0	0	0	0	0	0	0	0	1	0	0	0	0	0	0	0	0	1	0	0	0	0	0	0	0	0	0	0	2	0	0	0	0	0	0	0	0	0	0	0	0	0	1	0	0	0	0
AF186996.2	0	1	0	0	0	0	0	0	0	0	0	1	0	1	0	0	0	0	0	1	0	0	0	0	0	3	0	0	0	0	0	1	1	2	0	0	0	0	1	0	0	0	0	0	0	0	0	1	0
RPL39P18	3	1	11	5	1	2	15	4	5	3	4	7	4	2	6	4	4	1	0	2	0	0	0	3	0	5	0	0	2	1	0	3	4	0	4	0	0	0	1	0	0	0	2	1	0	0	3	2	0
AC008080.2	0	0	0	0	0	1	0	0	1	2	0	1	0	3	0	2	0	2	0	0	0	2	0	1	0	0	0	0	0	0	0	0	2	2	0	2	0	1	0	1	1	0	1	1	1	0	2	1	0
EIF3J	6070	5454	7499	8953	3309	3521	9671	4493	8063	5158	5191	4158	2143	4029	4225	4620	8919	5135	2945	3124	1138	1268	4363	2607	2749	2627	919	3374	4214	5157	2330	2855	4998	3732	2707	5583	1478	2204	1915	3391	1460	2977	5301	3012	1290	879	4710	5420	2725
SF3B2	11345	13183	9482	12710	13236	13383	14526	15538	13970	13508	12674	8570	12955	6603	6034	13316	20434	14549	6836	8908	3939	2776	14396	5430	6048	7152	3201	11396	9056	9375	6539	7339	9398	17400	3045	9112	1652	9180	7917	16624	5652	11987	9878	9265	6159	4567	8408	10005	4943
AP003497.1	0	0	0	0	0	0	0	1	1	2	6	4	0	0	0	1	0	0	2	0	0	0	1	0	0	0	0	0	0	0	0	0	0	0	0	0	0	1	0	0	0	0	0	0	0	0	0	0	0
UBE2J1	7006	7574	10382	8936	3266	6018	10863	12517	9195	7003	13139	18085	7720	4573	5117	9546	10991	5965	9948	14721	5314	3458	18256	4559	6955	4067	5994	3802	4746	7602	11637	12859	5445	5828	2779	5599	3622	13431	10061	8713	6138	13413	6245	12378	10953	5351	4795	6398	5649
RN7SL414P	0	1	2	0	0	0	1	2	1	1	1	2	0	0	0	0	0	0	0	1	0	1	0	2	1	4	0	1	0	0	0	0	1	0	0	1	0	1	0	0	0	0	0	0	0	0	1	0	1
AC073525.1	0	0	0	2	0	1	1	0	2	0	0	2	0	0	1	2	0	3	3	0	0	0	0	0	0	1	1	0	0	0	1	2	0	0	0	0	0	0	0	1	0	0	0	0	0	0	2	4	0
EML3	4078	3409	2195	7426	5337	2929	3362	4900	2370	3337	2605	2791	3911	1577	2062	3521	4600	2692	1318	2227	664	546	3619	1319	1404	1968	991	1852	7124	1556	2097	2560	5284	3365	2671	7072	358	1484	2138	3745	1782	2525	1597	1848	1121	1134	1185	1990	3151
FGF11	34	12	13	42	248	18	4	64	7	30	110	20	15	4	10	18	16	113	3	25	2	3	23	7	6	16	0	3	223	2	6	17	164	68	94	311	0	9	1	26	1	4	8	16	2	5	1	1	90
AC023194.2	3	1	8	8	1	2	11	4	6	4	2	9	4	4	4	5	2	3	2	5	1	2	1	6	1	4	0	5	0	4	1	4	2	2	3	4	4	4	5	2	1	0	1	5	3	0	3	3	6
AC084083.1	9	16	29	15	27	7	50	40	120	17	25	15	43	8	69	52	57	24	6	0	0	2	2	11	0	22	1	4	4	5	0	1	18	6	5	16	2	9	2	4	0	1	12	17	0	1	3	26	8
AC104457.2	0	0	0	0	0	0	9	0	0	0	2	1	0	2	0	0	0	9	0	0	0	0	0	0	0	6	0	0	0	0	0	0	0	0	0	0	0	0	0	0	0	0	0	0	0	0	0	0	0
AP000280.1	2	0	0	0	0	0	1	2	0	1	0	0	1	0	0	0	0	0	0	0	0	0	0	0	0	6	0	0	0	0	0	1	0	0	0	0	0	0	0	0	0	0	0	0	0	0	0	9	0
AL449983.1	0	0	0	0	0	0	3	6	0	1	3	5	0	7	9	5	1	1	6	1	1	0	0	3	0	17	2	7	0	18	1	2	4	0	0	3	0	0	0	5	1	1	35	3	0	0	8	8	3
SMARCE1	4104	2485	4513	4996	2106	3578	7673	4199	2990	2398	3635	3152	1779	3815	2059	3684	55779	4032	2342	3523	1376	890	3134	2126	1594	3853	843	4392	2554	5223	1963	2870	3360	6152	1449	3096	2332	2562	1710	5197	1408	2873	6948	2677	1572	830	5868	6671	2016
GPR141	24	16	106	17	45	141	26	136	11	76	129	87	56	36	52	76	28	20	34	92	19	5	59	12	6	12	20	3	3	19	28	54	20	7	1	8	13	8	31	38	20	29	11	23	16	17	12	20	1
AL354864.1	0	0	3	2	1	3	0	0	5	0	3	8	3	0	0	2	4	2	1	1	0	0	0	0	2	1	0	0	0	1	0	0	0	0	0	0	0	0	1	0	1	2	0	1	0	0	0	0	0
AC004862.1	0	1	0	0	0	0	5	1	0	0	5	1	2	0	3	0	0	0	1	0	0	5	3	1	0	10	0	0	0	2	1	3	1	1	0	0	12	0	1	1	5	3	0	4	0	0	3	7	2
RNU6-362P	0	0	0	0	1	0	0	0	0	0	0	0	0	0	0	0	0	0	0	0	0	0	0	0	0	1	0	0	0	0	0	0	0	0	0	0	0	0	0	0	0	0	0	0	0	0	0	0	0
RN7SL108P	0	2	1	0	0	1	0	5	3	0	0	1	4	0	0	1	1	0	0	0	2	0	0	0	0	1	0	2	0	0	0	0	2	0	0	0	0	1	0	0	0	0	1	1	0	1	2	1	0
AC007608.2	0	3	0	0	18	0	0	2	0	0	0	1	0	7	0	1	1	0	0	0	3	0	0	3	0	7	0	3	0	2	2	0	3	3	1	3	0	0	2	1	0	0	11	0	0	0	0	2	0
RAB26	138	1132	33	183	291	36	426	183	156	65	63	168	235	12	189	34	20	516	224	197	201	94	523	301	206	27	99	13	31	30	193	228	56	16	43	88	206	444	62	141	220	144	36	260	196	88	18	23	67
PMS2P2	4	3	0	3	3	1	1	3	5	16	1	11	1	7	2	0	1	1	0	5	0	2	2	0	0	1	0	9	2	2	0	17	12	3	0	0	3	0	1	9	3	4	0	12	0	3	1	8	10
AC018767.1	0	0	0	0	0	0	0	0	0	0	0	0	0	0	0	0	0	0	0	0	0	0	0	0	0	1	0	0	0	0	0	0	0	0	0	0	0	0	0	0	0	0	0	0	0	0	0	0	0
AL022157.1	7	29	2	34	4	28	7	16	30	13	14	11	16	9	19	4	26	12	7	16	3	0	15	3	5	12	1	6	1	9	11	10	7	25	4	6	10	3	8	24	7	9	22	8	9	2	11	28	9
AP000350.5	2	2	0	9	5	0	1	5	4	2	11	7	3	6	1	6	1	8	0	9	0	2	0	2	1	13	0	3	1	3	0	0	4	12	1	2	0	0	3	5	2	2	30	0	0	0	12	2	1
HPN-AS1	12	13	3	13	13	7	11	3	2	16	28	25	12	3	13	10	22	19	4	5	0	1	3	5	1	20	1	2	0	1	5	4	2	1	0	1	9	1	2	7	10	8	3	2	2	0	7	2	0
KRT8P33	407	550	536	400	122	278	529	357	171	215	112	248	152	40	137	282	680	363	188	147	155	104	314	91	361	21	76	37	21	113	117	57	67	39	4	63	58	754	349	140	276	184	36	724	360	83	27	34	44
AC092135.1	6	4	0	4	8	8	1	27	4	6	0	15	17	5	2	7	16	1	5	5	1	1	3	9	14	6	1	18	3	2	0	0	18	1	4	12	1	8	14	6	3	0	17	8	7	3	0	10	6
PRXL2C	2083	560	1772	1933	1185	1031	1325	1603	546	657	1057	1062	556	801	873	890	588	683	558	822	281	151	680	687	515	1015	95	1080	318	1981	377	719	469	1484	158	538	372	303	428	1637	268	563	1854	502	317	191	1515	1607	632
LINC01873	0	3	0	7	2	0	0	5	0	4	3	1	17	0	1	2	1	5	0	1	0	0	0	0	0	9	0	1	19	0	1	0	28	0	16	17	0	0	0	1	0	0	0	0	1	0	0	3	12
IFI6	3418	1418	105005	77214	80954	33565	23587	2822	4282	31647	14433	5032	6415	2615	35423	28090	30872	90056	6201	21866	1512	2908	4987	3191	7922	2442	2672	3902	453	3058	10499	26770	296	3794	290	964	4541	1972	5733	8456	2980	5237	4102	2907	1321	1388	4945	2995	2369
CEBPE	9	5	11	7	5	108	2	15	0	6	18	7	12	3	25	7	10	3	18	27	16	14	12	11	7	0	18	0	0	0	7	51	0	0	0	0	2	4	4	3	18	13	3	10	5	3	1	10	0
RPEP6	0	1	0	0	0	0	0	0	0	0	0	0	0	0	0	0	0	0	0	0	0	0	0	0	0	0	0	0	0	0	0	0	0	0	0	0	0	0	0	0	0	0	0	1	0	0	0	0	0
AL358075.3	0	2	5	2	0	1	2	9	0	3	4	5	1	2	6	2	1	10	2	0	0	1	0	2	4	18	0	2	0	9	0	0	2	3	0	1	1	2	0	0	0	1	9	5	0	0	2	5	0
AC073308.1	0	0	0	0	0	0	0	0	0	0	0	0	0	0	0	0	0	1	0	0	0	0	0	0	0	0	0	0	0	0	0	0	0	0	0	0	0	0	0	0	0	0	0	0	0	0	0	0	0
OR5P3	1	1	0	0	0	0	0	0	0	0	4	0	0	0	0	0	0	0	0	0	0	0	0	0	0	0	0	0	0	0	0	0	0	0	0	1	0	0	0	0	1	0	0	0	0	0	0	0	0
HTR3C	1	4	10	12	0	0	0	4	2	0	5	9	0	0	1	0	3	0	3	6	0	13	8	5	0	28	4	2	2	2	1	1	0	0	0	0	4	0	0	11	7	4	4	4	2	1	3	6	0
AC099489.2	0	1	0	3	3	6	0	6	1	6	4	4	5	0	19	5	2	0	0	7	0	0	0	0	0	10	2	0	0	3	0	2	0	5	1	4	0	0	2	1	0	1	1	0	0	0	1	2	0
TCP11X3P	0	0	0	0	0	0	0	0	0	0	0	3	0	0	0	0	0	1	0	0	0	0	0	0	0	3	0	0	0	0	0	0	0	0	0	0	0	0	0	0	0	0	0	0	0	0	0	0	0
ASPN	2944	3637	13558	7460	484	2161	2308	16646	567	746	4293	4533	1475	35024	1841	6905	1766	577	454	582	147	82	462	1042	168	2160	80	2241	184	4200	401	991	682	1352	107	186	642	184	787	1857	156	1373	12484	416	461	285	6317	9184	336
RN7SL678P	0	0	6	3	0	1	4	7	2	2	2	5	1	0	0	2	0	0	0	1	0	0	0	4	0	7	0	0	0	5	0	2	2	0	0	1	0	5	0	0	0	0	5	2	1	0	0	5	3
RMND5B	2790	2281	2033	3032	1539	2302	2696	3106	1727	1949	1491	1931	2464	1894	1488	2342	1077	1978	1299	2064	811	740	2998	1751	1659	2595	859	3513	8636	2691	1704	1633	8102	5985	3222	9336	661	1643	2026	4346	1285	2789	3249	2368	1271	1339	2772	3569	3048
C1QTNF12	478	77	16	432	64	51	48	154	48	191	714	37	62	36	46	47	1651	139	416	60	835	16	132	24	1152	24	42	20	68	232	51	19	59	35	33	111	84	1872	58	118	397	67	32	674	266	20	45	39	44
TAS2R4	25	34	7	8	12	30	44	78	10	61	24	42	41	28	73	26	82	27	6	9	7	0	2	10	6	30	2	5	10	21	14	8	36	25	0	35	0	7	5	5	12	7	22	28	2	2	16	32	8
AL133373.1	0	0	0	0	0	0	2	8	3	5	1	2	3	0	8	2	1	0	0	0	0	0	2	0	0	0	0	0	0	0	0	1	0	0	0	0	0	0	0	0	1	0	0	0	0	0	0	0	0
RBM39	7648	16317	9849	11225	8466	6888	16990	12784	13501	13687	11753	12474	14197	7362	10546	9328	23204	24659	5357	6351	2271	1610	7861	4880	4890	6563	1990	6895	6680	9858	3303	8545	10620	8422	3506	10385	1666	5368	4650	14652	3020	6576	10807	8191	2186	1600	8936	10570	3791
MRPL42P6	0	0	0	0	0	0	2	0	28	0	0	0	0	2	0	0	0	1	0	0	0	0	0	0	0	0	0	0	0	0	0	0	0	0	0	0	0	0	0	0	0	0	0	0	0	0	0	1	0
AC026461.1	0	0	0	0	0	0	0	0	0	0	0	0	0	0	0	0	0	0	0	0	0	0	0	0	0	0	0	0	0	0	0	0	0	0	0	0	0	0	0	0	0	0	0	0	0	0	0	0	0
OR9Q2	0	0	0	0	0	0	0	0	0	0	0	0	0	0	0	0	0	1	0	0	0	0	0	0	0	0	0	0	0	0	0	0	0	0	0	0	0	0	0	0	0	0	0	0	0	0	0	0	0
AL358292.1	0	0	0	0	0	0	0	0	0	0	0	0	0	0	0	0	0	0	0	0	0	0	0	0	0	0	0	0	0	0	0	0	0	0	0	0	0	0	0	0	0	0	0	0	0	0	0	0	0
KIAA2026	1943	2830	5449	3342	879	1904	4021	6200	1178	2339	3110	5242	3022	3447	3417	4478	15956	5894	1674	1501	774	666	2435	2896	1391	3656	646	2917	2254	4518	1217	1404	5000	4040	1474	4367	476	2223	1613	3876	856	1987	6690	3321	854	833	4586	6608	2130
AP006621.2	14	51	19	19	19	8	13	39	6	12	18	25	16	14	12	24	20	20	7	6	8	1	1	1	5	19	6	8	6	0	3	8	23	28	6	26	0	5	2	12	4	4	13	35	1	5	8	24	7
RPL9P32	18	16	114	40	20	9	80	41	71	9	39	71	18	47	32	26	35	49	9	56	10	4	7	49	16	114	12	55	14	57	17	16	21	27	24	29	23	18	28	15	11	9	51	55	18	8	44	59	50
PRKACB	6277	2793	5044	7303	497	1135	4351	7088	1040	1805	1934	6820	2040	10153	1332	7962	1729	2709	1914	5684	532	1116	7405	6007	607	5645	1280	5810	1267	6345	2262	4825	3587	9665	978	2304	1759	633	1761	5019	880	3111	11842	2111	1276	1108	6779	11880	2068
ECT2L	7	25	1	21	3	15	28	66	7	27	42	48	19	26	15	17	55	26	17	8	0	13	12	21	1	64	1	13	20	28	8	11	56	49	8	61	3	14	8	11	4	8	36	27	2	4	21	68	30
MIR3926-1	0	2	0	1	0	0	3	1	0	1	0	3	1	0	0	0	4	0	2	0	0	0	2	1	6	2	0	0	5	3	2	0	2	5	1	0	0	0	3	5	0	0	1	0	1	0	0	0	0
RPS3AP42	2	2	7	2	1	2	4	5	4	3	2	7	3	4	5	4	1	1	1	1	1	0	0	3	2	6	0	0	0	5	0	0	2	0	5	2	0	0	0	2	0	0	4	4	1	0	3	4	2
AC113133.1	0	6	0	0	1	14	36	4	1	0	0	33	7	1	2	16	2	0	0	7	2	0	2	0	2	2	3	0	0	1	0	4	0	4	0	0	0	1	2	7	8	15	5	1	3	9	0	0	0
SERHL2	95	94	93	91	242	66	132	270	98	95	100	200	143	90	124	125	227	380	52	158	14	232	120	113	59	161	48	217	92	181	159	128	178	272	47	212	34	47	47	256	95	126	163	69	53	59	124	197	97
THOC1	1251	1110	1722	1537	689	893	2268	1760	2781	1237	1648	1654	1589	997	1066	1690	1850	1991	610	786	183	143	881	484	304	943	179	723	689	1143	390	916	1298	1115	506	1548	248	396	407	1210	265	661	1239	777	226	195	1305	1445	369
AC008072.1	0	0	0	0	0	1	0	1	0	0	0	2	0	1	0	0	0	0	0	0	0	1	0	0	0	10	0	0	0	0	0	0	0	0	0	0	0	0	0	0	0	0	0	0	0	0	0	0	0
MIR4253	0	0	1	0	3	0	0	1	0	0	0	0	0	0	0	4	1	10	0	0	0	0	0	0	0	0	0	0	0	0	0	0	0	0	0	0	0	1	0	0	0	0	0	0	0	0	0	0	0
AC069335.1	0	1	2	1	2	14	0	0	0	0	0	6	3	0	0	1	2	8	2	0	0	0	1	0	2	8	0	0	0	1	1	0	0	0	0	1	0	5	0	0	0	0	0	3	0	0	0	1	0
FATE1	11	2	24	11	5	6	47	1	3	1	26	5	4	1	7	1	12	4	7	21	14	2	9	1	6	1	0	0	1	0	11	3	1	13	0	1	10	13	11	3	1	5	0	2	6	4	0	0	0
KRT18P28	22	28	171	20	9	23	55	8	46	16	32	23	6	0	17	15	29	34	8	8	9	8	19	13	15	0	14	2	3	1	7	1	1	1	2	5	3	8	15	2	14	6	0	29	22	6	0	2	3
GSG1	0	1	11	1	0	7	2	0	0	0	3	3	1	3	1	2	3	0	3	0	8	0	0	4	21	18	1	2	7	2	0	2	5	2	1	6	0	41	0	8	8	0	2	2	15	1	14	3	0
RF00561	0	0	0	0	0	0	0	0	0	0	0	0	0	0	0	0	0	0	0	0	0	0	0	0	0	1	0	0	0	0	0	0	0	0	0	0	0	0	0	0	0	0	0	0	0	0	2	0	0
FGD5	2106	869	1442	1422	1275	1327	2499	6548	395	3875	2145	1853	1637	1522	1849	2023	1296	312	1541	1000	961	274	1145	859	1557	2448	376	1674	536	1227	931	967	1003	3767	84	999	243	2310	1102	3398	1047	1588	1715	3272	1264	660	1090	1736	716
AC106772.1	0	15	0	8	23	2	3	9	45	7	3	5	23	4	1	2	3	4	9	1	0	0	5	0	0	1	0	1	0	0	3	1	1	0	0	2	0	0	6	0	3	9	0	4	0	2	0	0	2
AC003101.3	0	0	0	0	0	0	0	0	0	0	0	0	0	0	0	0	0	0	0	0	0	0	0	0	0	0	0	0	0	0	0	0	0	0	0	0	0	0	0	0	0	0	0	0	0	0	0	0	0
WDR77	5222	2437	1470	2212	1913	1397	4680	2341	3738	1809	2022	1533	1897	790	781	1961	3877	3215	1250	1675	586	397	2429	618	969	888	557	1046	1590	862	1144	1598	1668	1410	771	1447	594	732	1183	1915	1064	1930	1032	1127	865	597	864	1028	980
MIR1273A	0	0	1	0	0	0	1	0	0	0	0	1	1	0	0	1	0	0	0	0	0	0	0	2	0	0	0	0	0	1	0	0	0	0	0	0	0	0	0	0	0	0	0	1	0	0	1	0	0
AC012065.2	10	15	3	10	5	15	13	29	9	3	12	14	19	37	5	9	11	5	3	4	6	0	2	8	6	26	4	27	7	21	2	1	8	33	1	9	1	3	3	14	0	5	35	13	5	4	17	40	4
KCTD21-AS1	74	96	74	54	52	8	140	101	130	70	75	60	118	34	67	25	39	66	51	92	4	5	43	37	27	37	8	81	24	77	32	45	45	110	34	38	29	58	49	115	18	31	67	40	7	13	74	116	38
AC011998.1	0	1	1	2	0	0	2	0	2	1	0	0	0	0	2	2	0	3	0	0	0	2	1	2	0	0	0	0	0	2	1	0	1	0	1	2	0	0	2	0	2	0	2	1	1	0	0	0	2
SNORD35A	0	0	0	0	0	0	0	0	0	0	0	0	0	0	0	0	0	0	0	0	0	0	0	0	0	0	0	0	0	0	0	0	0	0	0	0	0	0	0	0	0	0	0	0	0	0	0	0	0
SMPX	0	46	336	9	4	56	8	0	6	17	24	2	0	2540	0	193	6	7	117	684	12	0	2	660	0	2770	0	3013	5	2146	0	1	11	2118	0	0	0	4	300	1383	0	463	4305	2	31	159	5179	4771	90
AL929472.1	0	1	0	0	0	0	0	0	0	0	0	0	0	0	0	0	0	0	0	1	0	0	0	0	0	1	0	0	1	0	0	0	0	0	0	0	0	0	0	0	0	0	0	1	0	0	0	0	2
AC148477.4	6	10	0	5	3	0	0	7	3	1	4	1	0	2	1	2	1	0	2	0	0	0	5	0	0	1	3	1	0	2	9	0	2	0	0	2	0	4	2	8	0	2	1	7	3	0	2	9	2
EEF1B2P3	600	505	624	645	260	376	1242	497	673	281	567	835	333	263	346	313	435	296	328	481	270	176	150	237	409	401	149	282	211	409	279	250	522	171	293	483	511	323	211	200	274	136	374	764	404	105	349	321	375
AKAP3	12	18	39	23	32	62	50	96	22	49	12	65	31	92	38	50	58	2	45	26	27	12	54	90	27	61	27	24	67	70	33	73	126	263	33	33	37	38	17	122	35	29	78	56	72	38	42	128	32
ZNF595	295	41	133	632	252	48	127	464	756	421	151	699	322	453	138	176	54	1345	305	685	85	196	641	583	144	611	222	446	380	527	375	614	617	670	279	620	328	291	224	610	186	585	740	234	160	226	612	844	404
AC104964.3	10	55	2	30	84	14	32	205	25	91	10	97	298	104	54	52	67	117	29	21	17	9	10	15	7	17	4	14	30	53	13	18	41	31	17	67	0	43	17	38	13	13	40	60	4	6	44	64	22
RNU6-752P	0	0	0	0	0	0	0	0	0	0	1	0	0	0	0	0	0	0	0	0	0	0	0	0	0	5	0	0	0	0	0	0	0	0	0	0	0	0	0	0	0	0	2	0	0	0	0	0	0
ARHGAP19	1057	583	451	466	187	452	737	1375	342	515	630	653	719	258	271	828	1128	479	264	395	93	99	517	248	182	292	142	386	488	399	206	451	960	653	204	815	47	307	345	668	161	383	521	522	164	153	383	480	295
CD177P1	5	0	0	2	2	1	2	0	3	8	1	0	21	0	2	0	0	2	2	6	0	0	8	0	0	1	0	0	0	0	0	2	0	1	0	0	0	0	4	4	0	2	0	0	0	0	1	1	0
LINC01166	0	0	4	0	0	0	2	1	0	0	1	0	1	2	0	6	16	0	5	0	0	0	0	0	0	3	3	8	0	6	0	0	2	1	3	5	0	0	0	2	1	2	10	1	2	3	9	7	4
RF00019	0	0	0	0	0	0	0	1	0	2	0	1	0	0	0	0	3	0	0	0	0	0	0	0	0	0	0	0	0	0	0	0	0	0	0	3	0	1	0	0	0	0	0	0	0	0	0	0	0
AL928921.1	0	0	0	0	0	0	0	0	0	0	6	5	1	0	0	0	1	1	4	0	0	0	0	0	0	7	0	0	0	0	0	0	0	0	0	0	0	0	0	2	0	1	0	0	0	0	0	0	0
SPECC1L-ADORA2A	5	6	1	3	0	0	4	4	4	4	9	12	4	7	5	6	6	11	0	1	2	6	5	5	0	14	2	1	3	6	1	3	9	8	0	12	0	0	0	12	0	1	25	0	1	0	5	7	2
LINC01973	2	5	1	1	3	0	0	9	0	3	12	14	6	7	3	0	3	1	0	3	1	1	1	3	0	24	1	5	0	0	0	3	0	1	1	0	1	2	0	3	3	4	2	4	0	4	2	4	1
MFAP4	4859	6205	10750	36383	2544	2877	3211	62496	966	3824	7653	18772	4770	96382	16451	11500	2100	612	16174	25173	9911	3491	12617	27156	18249	51092	5486	53637	5261	33932	14800	15695	10844	60448	545	19557	6512	5629	15819	104145	7078	23375	52589	15016	11447	7488	38569	45986	11809
PNPLA2	15234	24120	7037	18050	13027	8047	16792	12314	9205	8366	9711	7764	9331	4653	7609	10586	11918	7132	7738	8583	6746	3188	18175	7596	20478	6136	4100	8102	9397	10419	10961	6731	7027	14935	2534	8885	1864	21037	12326	18776	9584	15342	9258	14555	6824	6928	6576	8179	6693
PDXDC2P	12	28	19	29	10	5	26	25	8	17	28	36	49	10	19	22	25	73	8	19	4	3	9	9	11	20	6	11	15	6	4	8	22	3	22	16	6	17	7	11	12	13	7	28	3	1	5	4	12
AC002056.1	5	8	21	13	8	2	13	5	48	15	36	14	10	1	7	13	13	13	2	9	2	2	2	5	1	3	1	2	3	4	4	1	9	2	1	24	0	5	3	0	4	1	3	13	7	1	5	8	6
LHFPL3-AS1	13	9	1	4	1	0	1	1	2	6	7	8	0	3	0	0	46	2	0	1	2	1	1	0	0	7	0	1	0	4	0	0	1	0	0	0	0	0	0	1	1	2	0	1	2	0	0	2	2
LINC00850	0	1	0	0	0	0	0	0	0	0	0	0	0	0	0	0	0	0	0	0	0	0	0	0	0	3	0	0	0	0	0	0	0	0	0	0	0	0	0	0	0	0	0	0	0	0	0	0	0
AC004453.2	0	3	0	2	0	2	5	7	0	3	0	11	7	2	4	3	7	1	0	0	0	0	0	0	0	8	0	4	0	13	0	0	3	4	0	5	0	2	1	6	0	1	0	1	0	1	1	6	0
RPS27AP16	772	843	1370	1032	371	400	1681	875	1187	508	796	1600	616	414	540	505	539	519	336	689	224	211	179	664	420	910	174	672	229	629	425	448	654	352	467	609	498	412	318	319	310	147	984	849	333	102	848	712	458
TNFSF11	243	222	266	62	37	51	101	297	289	54	562	144	211	52	287	155	219	51	28	111	20	3	41	4	14	3	23	9	10	8	60	111	5	9	13	8	11	4	41	14	13	33	2	22	8	9	3	5	17
AP001596.1	9	4	0	1	0	0	8	17	0	4	7	9	8	12	8	12	2	0	3	3	0	1	1	1	2	19	0	1	6	3	3	2	29	13	13	40	2	3	1	2	2	0	10	3	1	1	4	7	0
AC009093.2	41	42	63	62	46	47	37	100	14	19	75	61	36	40	60	56	13	13	12	6	1	3	7	17	12	8	6	13	3	19	23	12	11	18	0	9	13	6	9	19	3	20	34	12	9	15	26	24	9
RNA5SP249	0	0	0	0	0	0	0	0	0	0	0	0	0	0	0	0	0	0	0	0	0	0	0	0	0	0	0	0	0	0	0	0	0	0	0	0	0	0	0	0	0	0	0	0	0	0	0	0	0
BRF1	1683	2459	1691	3029	3846	2017	1834	3336	1793	1645	2038	1440	2835	989	1240	2216	1709	3405	952	1228	627	341	2230	1134	1067	1328	505	2133	1683	1697	1254	1227	2093	2934	525	1775	235	1127	1269	3426	933	1563	1708	1373	815	773	1316	2095	1004
RF00440	0	0	0	0	0	0	0	0	0	0	0	0	0	0	0	0	0	0	0	0	0	0	0	0	0	2	0	0	0	0	0	0	0	0	0	0	0	0	0	0	0	0	0	0	0	0	0	0	0
RNASE13	0	0	0	7	0	0	0	6	0	1	3	3	5	3	1	0	2	0	0	0	0	0	0	0	0	3	0	2	0	2	1	0	0	1	1	1	0	0	0	1	2	0	8	1	0	0	0	8	0
FDX1P1	7	7	17	4	0	2	11	15	7	2	6	18	6	3	14	7	18	18	1	2	0	0	0	4	0	2	0	2	3	3	0	7	9	0	9	19	0	6	3	5	1	1	23	18	1	0	5	9	5
NAPB	476	1747	747	836	313	445	697	946	1135	566	638	630	631	762	652	677	1549	894	413	399	152	67	517	549	262	737	94	948	508	1048	206	323	1012	1107	281	929	102	801	433	1312	206	584	1502	785	272	203	1377	1753	309
AL442128.1	0	1	0	0	0	1	0	0	0	0	0	0	0	0	0	3	1	0	0	0	0	1	0	0	0	0	0	0	0	0	0	0	0	0	0	0	0	0	0	0	0	0	0	0	0	0	0	0	0
AC093725.2	0	1	0	0	0	0	0	0	0	0	1	0	0	0	0	0	0	0	0	0	0	0	0	0	0	0	0	0	0	0	0	0	0	0	0	0	0	0	0	0	0	0	0	0	0	0	0	0	0
AC008870.4	2	7	7	4	0	0	17	11	10	5	10	8	11	1	4	3	15	7	3	0	0	0	3	0	6	14	0	0	2	0	2	5	7	2	6	16	0	7	3	4	0	1	6	9	2	0	4	1	1
IGHV1-68	13	1	1	1	40	9	1	118	3	6	10	23	3	0	0	0	0	1	14	100	19	18	52	0	25	0	13	0	0	2	33	28	0	0	0	0	3	10	18	11	37	24	1	11	45	53	0	0	0
SLC16A12	20	5	27	6	1	4	17	40	9	11	31	39	16	64	11	8	33	4	5	21	5	0	30	95	12	105	11	67	15	126	6	9	22	210	4	37	40	3	18	141	7	154	130	11	3	24	187	154	11
KLF1	1	14	3	7	3	10	0	3	9	11	5	8	1	2	9	6	5	1	4	17	1	0	3	2	0	8	1	0	3	2	3	8	1	0	2	2	0	6	6	2	2	1	3	0	0	1	1	4	7
ZNF277	1596	1697	1360	1867	499	1032	2565	2003	1642	1017	1376	1353	979	894	1490	1327	2368	1052	736	1153	353	274	1263	1143	653	933	224	797	1054	1524	662	885	1625	1530	711	1611	934	1347	576	1300	400	948	1669	1211	554	336	1469	1260	799
SNX5P1	11	14	10	9	9	5	10	20	23	12	14	13	24	4	10	12	14	12	6	12	4	2	7	2	6	7	4	1	9	3	12	11	10	7	3	8	6	10	6	11	8	11	6	17	21	0	7	10	5
RPL9P18	12	11	55	21	18	13	76	26	48	22	26	57	27	36	25	23	23	13	7	30	10	8	8	33	27	61	5	27	6	52	26	6	10	19	7	36	32	19	27	8	14	4	43	45	18	3	47	50	29
FERD3L	0	0	0	0	0	0	0	0	0	0	0	0	0	0	0	0	0	0	0	0	0	0	0	0	0	0	0	0	0	0	0	0	0	1	0	0	0	0	0	1	0	0	0	0	0	0	0	0	0
RPL12P37	3	0	14	5	2	4	23	2	9	3	7	11	3	3	7	3	6	5	3	6	4	1	3	7	7	13	0	4	2	2	2	2	4	1	1	6	5	2	6	0	0	2	11	9	3	2	8	9	8
DANCR	3750	1822	1084	3901	3358	2555	9526	2000	3152	1068	4883	2530	2513	795	2395	2409	1329	2126	3348	4742	1426	1174	3891	2056	2344	1606	1300	3090	4150	2259	2734	3332	3287	2601	1643	3224	3194	2002	1982	3116	2304	2803	2025	1961	1567	639	2071	1527	2794
RF00019	0	0	0	4	1	0	2	2	2	0	8	4	0	0	8	1	4	3	0	0	0	0	0	0	0	0	0	0	0	4	0	0	2	0	0	3	0	0	0	0	0	0	0	0	0	1	0	1	0
ZNF219	2327	6446	1492	3169	7965	4655	2248	4736	4698	2148	3395	1437	1920	3863	821	1839	1474	2465	2476	2217	1771	909	3497	2490	2222	4629	884	8538	5177	7895	2000	1770	5975	12375	1585	4618	611	4332	2463	8180	2209	3368	8946	4632	2278	1794	6207	10346	3695
PCSK2	7	2	10	3	0	0	10	146	11	16	26	818	52	191	1	45	1	1	103	121	23	11	59	416	76	1108	17	1888	54	1433	35	90	217	1064	17	76	496	60	77	1369	372	737	1613	38	137	757	1482	1799	76
AC124893.1	0	0	0	0	1	0	0	0	0	0	2	3	0	0	0	0	0	0	0	0	0	0	0	0	0	2	0	0	0	0	0	0	0	0	1	0	0	0	0	0	0	0	3	0	0	0	0	0	0
SAMSN1-AS1	0	0	10	1	0	10	1	3	0	3	3	1	5	3	1	1	4	2	3	0	0	0	0	2	0	0	0	0	0	0	0	0	0	0	0	2	0	0	0	2	7	0	1	0	0	0	0	0	0
RN7SL679P	1	0	1	0	0	1	5	0	0	1	1	0	0	1	0	3	0	0	0	1	0	0	0	0	1	9	0	0	0	0	1	0	0	0	0	0	0	0	0	0	0	0	2	1	1	0	1	0	0
MIR4307	0	0	0	0	0	0	0	0	0	0	0	0	0	0	0	0	0	0	0	0	0	0	0	0	0	0	0	0	0	0	0	0	0	0	0	0	0	0	0	0	0	0	0	0	0	0	0	0	0
XRCC3	1055	1145	747	1390	1756	1388	1206	2245	1512	859	1038	1003	1994	572	751	1416	997	2909	361	546	190	111	645	227	261	599	209	500	777	361	348	468	1234	805	267	1364	181	204	412	705	343	590	610	768	167	208	398	734	427
AC016831.5	1	0	0	0	0	0	0	2	0	0	4	4	0	1	0	1	2	0	0	0	1	0	2	5	0	17	0	1	0	0	0	1	1	1	0	4	0	0	0	1	0	0	6	0	0	0	0	0	0
CALM1P2	0	1	0	1	1	0	1	4	3	1	3	7	3	5	4	2	0	1	2	1	0	0	1	1	0	10	0	1	0	0	0	0	1	1	0	2	0	4	0	1	0	0	0	8	1	0	1	2	2
RF00019	0	2	2	4	1	0	0	10	0	5	1	1	2	0	1	0	4	0	0	1	1	0	1	3	1	15	2	0	1	0	0	0	0	0	0	4	0	0	0	0	0	0	4	4	0	0	3	0	5
RF01210	0	0	0	0	0	0	0	0	0	0	0	0	0	0	0	0	0	0	0	0	0	0	0	0	0	0	0	0	0	0	0	0	0	0	0	0	0	0	0	0	0	0	0	0	0	0	0	0	0
SGCZ	0	2	2	3	0	0	0	2	1	1	0	1	0	3	0	0	0	0	6	6	3	0	2	8	1	15	0	6	1	0	1	3	0	1	0	0	1	0	3	25	1	1	15	3	1	2	15	14	1
NLGN3	159	109	141	182	23	229	61	1210	20	101	155	384	205	312	101	154	154	101	164	112	72	38	127	265	87	445	49	653	61	341	97	73	144	709	21	167	29	59	130	780	49	133	743	146	92	117	515	836	78
RPL10AP3	8	10	14	34	1	2	16	21	23	5	4	18	11	6	10	10	3	7	2	10	3	2	6	5	1	18	0	9	5	8	1	4	10	6	8	10	2	3	3	7	1	1	23	7	6	1	15	9	10
HNRNPA3P11	16	13	24	12	4	5	23	37	37	42	16	37	25	29	40	26	44	16	8	10	10	9	5	13	8	30	7	3	4	25	12	5	12	0	4	8	1	12	5	7	7	5	26	57	9	2	12	23	11
REV3L-IT1	3	16	17	11	1	1	40	17	9	16	13	53	13	12	9	12	20	9	7	1	4	6	0	11	8	24	8	11	3	29	3	4	6	4	3	8	0	17	3	2	1	0	35	15	0	0	15	40	1
LINC01248	0	0	0	0	0	0	0	2	0	0	0	0	0	0	0	0	0	0	0	0	0	0	0	0	0	0	0	0	0	1	0	0	0	0	0	0	0	0	1	1	0	0	0	0	0	0	0	2	0
AC004803.1	147	131	196	140	144	93	341	304	154	49	112	144	119	450	131	163	166	49	75	142	48	31	113	168	29	460	38	535	105	476	55	85	241	619	49	145	40	59	77	444	53	130	847	86	37	66	531	781	96
AC025271.4	0	4	0	0	11	4	3	17	1	1	0	10	2	2	7	0	1	17	4	4	0	1	11	1	2	31	2	71	12	5	4	3	12	8	2	29	0	2	1	15	1	1	11	0	2	1	2	10	5
SLC51A	139	246	106	217	50	209	145	380	51	169	337	191	245	236	128	142	1795	169	1617	67	3471	30	110	78	4628	228	63	147	123	1133	93	94	340	177	86	285	53	7386	92	663	1793	93	256	6742	904	44	168	247	97
ERCC6L2	2284	974	1450	685	372	658	1449	3501	1085	578	767	1737	1103	2178	1208	1684	2683	1875	655	918	283	173	1355	1046	352	1829	214	996	643	1697	361	697	2240	2282	423	1584	205	1122	651	2010	369	1092	2842	1414	466	339	1543	2639	650
RPL4P2	33	27	33	31	14	21	57	42	50	14	25	58	26	29	29	36	25	25	14	21	3	10	11	32	28	27	12	37	22	49	11	8	34	28	19	27	8	8	23	26	10	9	33	52	31	7	43	33	33
AC073862.4	0	10	0	0	0	0	0	9	0	0	1	14	3	14	3	3	2	0	0	0	0	0	1	12	0	33	0	7	2	4	1	1	5	3	0	4	0	0	0	12	0	1	23	0	0	0	98	62	0
UBE2NL	9	3	21	5	8	4	23	7	15	5	4	6	5	7	1	10	4	3	1	6	2	1	2	5	6	5	5	5	2	7	1	7	3	4	1	4	5	2	4	0	0	2	2	10	1	0	4	10	11
SYNC	171	131	623	553	53	377	50	989	14	69	433	207	219	4677	451	434	68	55	199	514	76	20	159	844	55	1439	19	2132	308	2027	57	119	557	4720	81	204	33	92	854	3678	87	566	3499	118	175	274	2613	3471	207
GORASP2	11572	11272	9135	12519	10018	8594	14204	10472	10323	8142	8282	6907	2804	5079	6922	13499	13609	13093	6529	6425	3410	2084	11687	3634	5189	4290	2758	5066	7567	4839	5510	5413	8363	8647	3259	8151	2338	6240	5443	8539	4607	9126	6678	7170	5761	3333	5178	6347	6366
RF00019	0	0	0	0	0	0	0	0	0	0	0	0	0	0	0	0	0	0	0	0	0	0	0	0	0	0	0	0	0	0	0	0	0	0	0	0	0	0	0	0	0	0	0	0	0	0	0	0	0
SFTPD-AS1	2	1	0	0	0	0	0	16	1	5	12	20	4	4	7	5	7	2	3	3	0	1	0	0	0	6	0	4	3	15	0	1	6	19	2	5	0	2	1	2	1	2	9	2	0	1	8	13	1
AC069133.1	0	0	0	0	0	0	0	0	0	0	0	0	0	114	0	4	0	0	0	0	0	0	0	0	0	3	0	3	1	0	0	0	0	0	0	0	0	0	0	0	0	6	10	0	0	0	1	124	0
AL121782.1	5	14	0	9	0	0	8	6	7	1	3	1	8	1	6	1	10	11	1	0	0	0	0	2	0	2	0	0	1	0	0	1	3	1	0	4	0	1	3	0	0	2	0	2	0	0	2	7	2
ADIRF-AS1	281	245	45	195	63	37	143	360	343	551	75	303	274	153	85	115	288	150	205	134	242	63	210	173	553	355	64	494	370	340	69	131	346	741	328	1276	113	533	123	507	162	63	415	451	302	22	396	605	413
AP000435.1	0	0	0	0	0	0	0	0	0	0	0	0	0	0	0	0	0	0	1	0	0	0	0	0	0	0	0	0	0	0	0	0	0	0	0	0	0	0	0	0	0	0	0	0	0	0	0	0	0
AL365356.5	0	21	35	19	2	27	7	8	3	2	1	3	1	3	27	4	2	2	1	13	0	0	0	8	0	4	2	0	0	51	0	1	1	1	0	5	1	3	0	29	0	2	1	3	1	2	5	0	12
AC078846.1	204	146	160	171	153	90	180	246	125	145	159	157	236	156	184	159	215	313	82	68	58	28	63	67	55	194	29	193	49	158	62	81	147	238	45	196	36	82	50	170	58	49	286	101	43	43	183	266	54
ZNF862	304	1088	345	366	629	677	560	2243	296	521	387	870	1044	830	843	883	1096	351	347	527	184	72	409	525	189	973	198	864	809	674	318	560	1442	1680	283	1434	46	296	450	1474	245	458	971	605	225	256	905	1395	346
AP002812.3	10	19	19	10	1	2	28	20	4	38	11	40	27	8	20	13	26	6	0	7	0	1	3	3	0	28	2	3	2	8	2	6	9	10	2	16	0	6	2	0	1	0	24	11	0	0	15	18	5
CCZ1	464	421	675	200	250	147	660	471	641	530	471	327	511	197	523	347	432	567	222	342	90	54	468	203	87	54	83	473	345	143	190	216	284	409	197	700	86	579	185	233	74	288	474	292	114	85	349	149	160
RF00019	1	0	2	3	1	0	0	0	0	3	2	4	1	0	1	0	1	0	0	0	0	0	0	0	2	12	0	0	0	0	0	0	0	0	0	0	0	0	0	0	0	0	3	0	0	0	0	1	0
PPP1R11	8108	7649	9504	10415	6732	6179	8128	6157	10940	5969	6228	4871	5500	3444	4148	7761	6240	4862	7585	6289	4147	3416	9278	3619	8742	3614	2914	6286	5380	6989	5858	5298	4570	8689	1707	3766	3369	7660	6595	9264	4988	9639	5939	6926	5127	3626	5986	5152	3812
MIR4511	0	0	0	0	0	0	0	0	0	1	6	0	1	0	1	0	1	0	0	0	0	6	0	0	2	2	0	4	0	4	0	2	0	0	0	2	1	0	2	0	0	0	4	1	0	0	0	5	2
PRAMEF13	0	0	0	0	0	0	0	0	0	0	2	0	0	0	0	0	0	0	0	0	0	0	0	0	0	0	0	0	0	0	0	0	0	0	0	0	0	0	0	0	0	0	0	0	0	0	0	0	0
AC074050.4	1	6	6	8	4	2	11	12	0	7	0	2	0	0	2	5	4	1	4	6	4	0	0	3	0	4	4	6	1	7	0	2	2	2	2	2	0	2	3	1	0	4	0	0	1	2	2	2	0
SCNM1	1789	2266	2510	3193	1705	1815	1970	1299	2318	2887	2161	1392	1219	1058	1304	1184	1331	1519	986	1841	576	386	1130	746	1027	860	415	1199	1034	1455	1089	1263	928	2230	580	1064	747	1038	676	1268	650	1186	1227	1135	383	348	1298	1255	935
NANOGP6	1	3	7	0	0	3	0	2	6	1	9	2	0	0	0	0	9	1	0	0	1	0	0	0	1	8	0	0	0	0	0	0	0	0	0	2	0	2	0	0	1	0	0	3	0	0	0	1	0
CCND3	9402	6957	4391	5703	11667	6675	6149	6362	5729	6366	8258	3273	4534	2626	2561	3141	3779	2894	4584	9313	3740	1488	6525	2732	5398	3031	1736	4241	3650	3637	3255	5571	3237	6298	1027	3231	1552	5835	3966	6777	4162	5842	3744	6081	3684	1888	3020	3673	2923
AC098799.2	0	0	0	0	0	0	0	0	0	0	2	0	1	1	0	0	0	0	0	0	0	0	0	0	0	0	0	0	6	0	0	0	0	0	1	7	0	0	0	0	0	0	0	0	0	0	0	0	0
AC103702.2	9	1036	2306	2735	19	960	48	758	1354	617	361	94	513	14	270	1175	3047	470	1063	10	715	2	22	14	1331	10	5	1	0	69	7	22	4	0	3	2	37	912	15	157	174	14	14	1456	153	10	7	2	20
AP005137.1	2	0	0	0	0	0	3	15	0	2	1	4	1	1	0	6	1	0	0	0	0	0	0	3	0	12	0	4	1	0	0	0	4	2	3	2	0	0	1	1	0	0	0	3	1	0	2	2	0
RNU6-1335P	0	0	0	0	0	0	0	0	0	0	0	4	0	0	0	0	1	0	0	0	0	0	0	0	0	4	0	0	0	0	0	0	0	0	0	0	0	0	0	0	0	0	0	0	0	0	1	0	0
AL133243.4	7	21	40	13	11	4	37	94	26	19	50	56	54	18	49	25	18	54	16	7	6	5	5	16	7	17	6	11	7	29	2	3	47	10	6	32	1	50	2	11	5	4	91	44	4	2	25	66	15
HIST1H4E	2	73	13	14	33	42	17	4	106	19	20	14	13	7	15	20	53	41	27	20	19	27	10	10	13	9	4	2	11	22	24	7	12	8	3	26	29	9	17	7	10	15	23	29	22	6	22	23	14
PPIAP71	4	5	13	4	3	8	10	6	10	6	11	11	9	4	7	16	15	7	3	7	6	6	1	11	11	6	0	3	0	6	2	2	5	0	2	9	0	7	6	1	4	0	1	12	6	0	6	7	3
OR5AO1P	0	0	0	0	0	0	0	0	0	3	0	3	0	2	0	0	0	0	0	0	0	0	2	0	0	0	0	0	0	0	0	0	0	0	0	0	0	0	0	1	0	1	0	0	0	0	0	3	0
GOLGA6L6	0	0	0	0	1	0	0	1	1	0	0	3	0	0	1	0	2	1	0	0	0	0	0	0	0	12	0	0	0	0	0	0	0	0	4	0	0	0	0	0	0	0	8	2	0	0	11	24	3
RN7SL720P	0	0	0	0	0	0	0	0	0	0	0	2	0	0	0	0	1	0	0	0	0	0	0	0	0	12	0	0	0	1	0	0	2	0	0	0	0	1	0	0	0	0	4	0	0	0	0	0	1
MIR609	0	0	0	1	0	0	0	2	0	0	0	3	0	0	0	0	0	0	0	0	0	0	0	0	0	2	0	1	0	0	0	0	0	0	0	0	0	0	0	0	0	0	0	0	0	0	0	0	0
KCNMA1	401	1253	7252	815	328	1584	331	12123	96	571	2825	2076	1605	57497	957	6336	692	128	2058	5389	614	176	405	9636	420	28788	207	40588	3883	37603	326	1446	12670	83498	738	3718	421	841	6262	27684	436	5556	60401	1111	992	2469	34149	52823	2479
KRTAP8-3P	0	0	0	0	0	0	0	0	0	0	0	0	0	0	0	0	0	0	0	0	0	0	0	0	0	1	0	0	0	0	0	0	0	0	0	0	0	0	0	0	0	0	0	0	0	0	0	0	0
MTATP6P24	0	1	1	4	0	0	0	0	0	0	0	1	1	0	0	0	0	0	0	0	2	0	0	0	0	0	0	0	0	3	0	0	1	0	2	3	0	1	0	0	2	0	0	0	0	0	0	0	0
RF00569	3	13	8	3	7	3	17	19	10	7	4	8	13	6	9	13	26	34	0	4	0	0	4	3	0	2	1	4	5	0	2	3	12	6	0	11	0	0	0	5	2	0	5	4	1	1	3	3	0
AL136115.2	30	13	6	34	4	7	11	37	9	20	40	28	38	8	44	22	24	61	4	1	3	0	4	9	1	9	0	3	2	10	4	5	6	7	2	8	0	2	1	8	0	2	4	24	3	2	9	13	0
AL009172.1	1	0	0	0	0	0	0	0	2	0	0	0	1	0	0	0	1	0	1	0	0	0	0	1	0	2	0	0	0	0	0	0	0	0	0	1	0	0	0	0	0	1	0	1	1	0	0	0	0
LINC01124	17	193	70	36	410	22	76	45	91	25	1	53	27	8	80	38	66	173	60	75	24	43	140	83	30	17	37	9	8	8	115	70	8	62	11	7	47	62	34	119	74	117	12	69	46	38	8	6	23
CRLF2	7	6	27	16	5	15	10	139	5	49	27	64	46	38	62	37	8	3	28	36	14	7	15	25	19	95	18	27	1	52	13	32	15	8	0	17	13	10	13	55	17	15	57	40	12	1	24	41	33
DLEC1	32	164	20	74	47	32	45	137	69	76	44	109	190	76	119	74	82	36	45	38	22	5	59	28	20	55	29	34	14	72	37	69	45	54	5	78	6	64	51	102	46	32	45	100	25	17	31	50	58
OR1E2	0	0	0	1	0	0	0	2	0	0	2	5	0	0	0	0	1	1	0	0	0	0	0	0	0	12	0	0	0	1	0	0	0	0	0	1	0	0	0	0	0	0	0	0	0	0	0	6	0
PAXBP1	1849	1863	1427	1504	1218	1153	4086	3477	2944	1524	1921	2711	2053	1558	1429	2340	7299	4239	877	868	344	149	976	693	539	1777	250	948	829	1279	432	1260	2180	1438	603	2880	285	1350	484	1628	384	1208	2187	2120	310	249	1667	2244	673
LINC02437	0	0	0	0	0	0	0	1	0	0	0	1	0	0	4	0	2	0	0	3	0	2	1	1	0	0	0	1	3	0	1	0	0	0	0	0	0	1	0	0	0	0	0	0	1	0	0	0	23
AP001029.1	0	1	9	1	0	0	1	3	1	0	7	1	0	5	0	4	1	6	1	4	0	0	2	1	2	8	0	2	2	9	0	2	2	9	0	4	0	0	4	8	0	1	3	1	0	0	0	13	0
AC074194.1	4	0	0	3	4	6	6	9	0	1	0	9	5	4	4	2	0	1	1	0	4	0	4	1	0	5	0	1	14	6	4	1	16	4	6	28	2	0	1	5	0	0	0	0	3	1	1	1	3
MASTL	916	1084	1560	1064	751	1060	1303	936	1371	1059	1046	973	916	562	879	1621	2346	2843	354	689	137	94	702	281	222	427	133	401	517	463	229	499	1062	592	414	1185	186	346	348	590	188	449	552	624	196	142	300	534	515
AC018410.1	3	4	13	0	1	0	1	11	5	0	0	8	7	0	3	2	5	8	1	0	0	0	0	0	3	5	3	0	4	0	0	2	7	1	0	4	0	1	1	3	2	2	0	2	2	1	1	0	0
AL365258.1	1	0	6	2	0	0	0	1	2	2	0	1	0	0	1	1	4	0	3	0	2	0	0	0	0	0	0	0	0	0	0	0	1	0	0	3	1	4	0	0	1	0	2	0	1	0	1	0	3
OSBPL9P2	0	2	2	0	2	0	1	2	2	0	2	0	3	3	0	3	2	3	1	2	1	0	0	2	0	0	2	3	0	2	0	0	1	3	0	4	1	0	2	1	1	0	2	0	0	0	2	0	0
LINC00366	0	0	0	0	0	0	0	0	0	0	0	1	0	1	0	0	0	0	0	0	0	0	0	0	0	2	0	0	0	0	0	0	1	0	0	0	0	0	0	0	0	0	3	1	0	0	0	0	0
PHEX-AS1	0	0	1	0	0	0	0	0	0	0	2	3	0	1	6	0	3	0	0	2	0	0	0	0	0	8	0	4	2	18	0	0	3	2	0	4	2	0	1	8	0	3	24	0	0	0	12	3	1
LINC00555	0	0	0	0	0	0	0	0	0	0	3	3	1	1	0	0	2	1	0	0	0	0	0	1	0	2	0	0	0	0	0	0	1	0	0	0	0	0	0	0	0	0	0	0	0	0	0	0	0
AC079193.1	3	1	2	0	1	0	4	1	5	2	2	4	2	0	1	3	1	0	3	1	0	0	0	2	1	5	0	2	0	2	0	1	1	1	0	0	4	0	1	1	3	0	2	4	0	0	3	7	2
AC105402.2	0	1	6	2	2	0	12	5	0	2	1	4	2	1	2	3	3	2	2	4	0	2	1	1	0	18	0	4	2	2	0	2	2	1	2	4	1	1	0	2	0	2	4	5	1	1	2	3	2
ZMIZ1	9079	11235	8086	15465	6601	9153	9455	30232	7602	19297	13924	14188	10950	16065	12145	12763	13097	10253	8119	5395	5145	2961	17137	10637	5888	12647	4323	13578	16598	12752	7657	4407	31217	16184	5940	26923	1380	8142	9366	23884	5826	12670	22978	13219	6577	6101	11245	19503	13234
TPI1P2	32	12	23	18	13	25	34	8	20	30	20	19	16	13	8	22	21	32	7	14	8	4	21	11	8	8	3	15	15	4	13	10	24	10	5	38	2	25	8	13	12	13	2	49	12	9	14	17	30
AC008526.1	14	11	12	22	1	3	26	5	24	6	23	3	6	3	6	8	10	13	2	17	1	2	6	7	7	22	0	4	6	6	4	6	4	10	8	14	0	14	4	9	1	8	14	26	2	1	7	7	15
AC106806.2	0	0	0	0	0	0	1	0	1	0	0	1	0	1	0	0	1	0	0	0	0	0	0	0	0	1	0	0	0	0	0	0	0	0	0	0	0	0	1	0	0	0	0	0	0	1	1	0	2
ANKRD52	8579	3941	4308	4837	6342	8674	5293	11857	3329	5922	4405	3908	5521	5086	5360	8483	10781	8217	3206	2061	2474	1039	4498	2698	2646	4319	1692	4465	4074	3455	2535	1952	6703	6622	1248	4816	187	3469	3464	5901	3015	2788	5577	5423	2860	2167	2974	6162	2525
OFD1P16Y	9	0	0	0	0	0	0	0	0	0	0	0	2	0	0	0	0	0	3	2	0	0	0	0	0	0	0	0	0	0	0	2	0	0	0	0	0	2	0	0	0	0	0	3	3	0	0	0	0
HIST1H2APS2	0	0	0	0	0	0	0	0	0	0	0	0	0	0	0	1	0	0	1	0	0	0	0	0	0	2	0	0	0	0	0	0	0	0	0	0	0	2	0	0	0	1	0	0	0	0	0	0	0
MIR5688	0	0	0	0	0	0	0	0	0	0	0	1	0	0	0	0	0	0	0	0	0	0	0	0	0	6	0	0	0	0	0	0	0	0	0	0	0	0	0	0	0	0	3	0	0	0	0	0	0
CACNA1C-IT1	0	0	0	0	0	0	2	0	0	1	0	0	0	1	5	0	0	0	0	0	0	0	1	0	0	0	0	0	0	0	0	0	0	0	0	0	0	0	0	0	0	0	6	0	0	0	0	2	0
NUDT19P3	0	0	0	1	0	0	1	1	1	0	0	1	2	1	7	3	1	0	0	0	0	0	1	0	0	0	0	0	0	0	0	2	0	2	0	0	0	0	0	0	0	1	1	0	0	0	0	0	0
TMCO6	666	845	591	1082	752	462	887	873	1168	690	636	599	737	288	578	724	1546	453	382	590	133	105	765	328	215	342	208	291	678	230	406	577	843	596	271	755	157	417	358	833	255	720	386	463	207	220	284	338	461
RF00017	0	0	0	0	0	0	0	1	0	0	0	3	2	3	4	0	1	3	0	0	0	0	0	0	1	1	0	0	0	0	0	0	2	0	1	0	0	0	0	0	0	0	0	1	0	0	0	0	0
TRAPPC12-AS1	32	28	43	113	26	14	23	141	18	51	34	43	65	34	91	49	30	48	41	15	9	2	27	22	7	38	8	23	85	27	41	20	152	72	28	80	1	8	13	61	12	36	32	38	15	11	15	29	10
AC103409.1	0	0	0	0	0	0	1	0	0	0	3	0	0	0	0	0	0	8	0	0	0	0	1	0	0	13	0	0	0	0	0	0	0	0	0	0	0	0	0	0	0	0	0	0	1	0	0	1	0
AC091925.2	0	0	0	0	0	1	0	2	0	0	0	1	1	1	1	2	1	0	0	0	0	0	0	1	0	1	2	0	1	0	0	1	0	1	0	0	0	3	0	0	1	0	3	0	1	0	0	0	0
RNU2-71P	0	0	0	0	0	0	0	1	0	0	0	2	0	1	0	1	0	0	0	1	0	0	1	0	0	0	0	1	0	0	0	0	1	0	0	0	1	0	0	1	0	0	0	0	0	1	0	0	1
RNU6-816P	0	0	0	0	0	0	0	0	0	0	0	0	0	0	0	0	0	0	0	0	0	0	0	0	0	0	0	0	0	0	0	0	0	0	0	0	0	0	0	0	0	0	0	0	0	0	0	0	0
RF00619	0	0	0	0	0	0	0	0	0	0	0	0	0	0	0	0	0	0	0	0	0	0	0	0	0	3	0	0	0	0	0	0	0	0	0	0	0	0	0	0	0	0	0	0	0	0	0	0	0
RF00003	24	15	9	4	6	2	37	11	41	8	8	5	6	6	1	11	7	3	2	3	0	0	0	10	0	5	3	2	0	33	4	9	2	3	8	6	1	4	2	8	3	2	10	18	3	1	37	8	16
PPP1R27	4	4	7	2	5	0	1	2	1	2	3	10	5	2	1	1	7	11	1	3	0	0	1	1	4	22	3	0	3	3	1	4	5	3	1	11	1	2	2	2	2	0	1	1	1	0	0	3	0
UPK3A	31	2	29	10	680	83	53	127	36	14	113	27	10	16	16	5	4	2008	7	38	4	0	24	18	113	14	15	8	1	3	5	35	4	4	0	7	6	4	10	18	8	8	0	10	6	1	2	8	5
IMPDH1P11	4	2	3	1	1	0	1	1	0	1	0	5	2	0	0	1	0	0	1	0	0	0	1	1	0	10	0	1	1	0	0	0	2	1	3	1	0	3	2	3	2	1	3	0	1	0	1	1	0
PAH	5	24	175	16	162	2	27	43	5	10	18	22	19	1	87	2	7	129	13	6	9	1	8	3	12	9	4	13	0	13	9	6	2	6	1	10	3	5	3	19	6	8	15	23	1	0	25	32	9
C18orf63	1	1	1	0	0	0	0	0	0	0	5	3	0	0	0	0	1	0	0	0	0	0	0	0	0	6	0	0	0	0	0	0	0	0	0	1	1	0	0	0	2	0	0	0	0	0	1	2	0
HIF1A	8261	7262	24093	22880	9311	8319	17311	28437	15710	14078	29229	14433	12061	8406	26367	16496	13088	26549	7199	8682	2308	1758	11058	5558	3793	6202	2345	4780	11161	7694	4691	7964	22773	13367	10616	22591	1968	4078	4110	8721	4050	8050	12910	9524	3747	2458	6491	9967	19553
AC091895.1	0	0	0	0	0	0	0	0	0	0	0	0	0	0	0	0	0	0	0	0	0	0	0	0	0	0	0	0	0	0	0	0	0	0	0	0	0	0	0	0	0	0	0	0	0	0	0	0	0
RNU4-73P	0	0	0	0	0	0	0	0	0	0	0	0	0	0	0	0	0	0	0	0	0	0	0	0	0	2	0	0	0	0	0	0	0	1	0	0	0	0	0	0	0	0	0	0	0	0	0	0	1
RPS20P22	8	3	9	3	4	13	7	24	4	2	12	19	9	49	23	31	8	6	12	7	5	1	2	27	9	39	1	49	2	73	1	5	19	59	1	15	1	2	7	73	1	1	83	5	0	4	58	69	4
SMR3B	0	0	0	0	0	0	0	0	0	2	2	0	1	0	0	0	0	0	0	0	0	0	0	0	0	2	0	0	0	1	0	0	0	0	0	0	0	0	0	1	0	0	0	0	1	0	0	1	12
WDR41	1848	1112	1765	2122	415	1967	2035	2653	1889	1314	2081	1610	1372	1288	1567	2539	2407	1303	723	1386	317	248	1394	988	567	1069	391	1022	2255	1209	835	1167	3575	1853	1503	2764	730	620	871	1742	515	1175	1878	1000	532	373	1160	1481	1261
AL356102.1	0	0	0	0	0	0	0	0	0	0	0	0	0	0	0	0	0	0	0	0	0	0	0	0	0	0	0	0	0	0	0	0	0	0	0	0	0	0	0	0	0	0	0	0	0	0	0	0	0
AC019129.1	8	11	53	8	18	5	28	20	13	13	9	12	17	10	12	19	35	16	13	2	5	1	3	12	4	14	6	5	11	10	13	2	28	5	7	41	3	11	11	2	3	2	4	35	6	2	10	11	31
MIR4478	0	0	0	0	0	0	0	0	0	0	2	0	0	0	0	0	0	0	0	0	0	0	0	0	0	3	0	0	0	0	0	0	0	0	0	0	0	0	0	0	0	0	0	1	0	0	1	0	0
SETD6	946	1014	578	749	196	723	937	764	941	684	704	589	662	503	363	530	548	880	341	480	140	118	687	368	188	529	130	422	642	469	248	415	931	625	284	1143	149	275	215	922	232	507	606	324	196	154	528	707	385
C1orf43	13420	16124	8321	16609	14721	10075	16135	9253	12696	11157	11933	7000	6368	4075	5754	8788	13624	12110	7246	10726	4526	2981	12132	6133	7411	5490	2997	7878	8790	8026	6421	7569	7748	11178	3813	8188	9301	11463	6126	10273	5616	9516	7293	8623	6439	3491	6949	7347	5401
CCDC84	775	1151	761	1118	421	453	1706	1544	1071	1407	1336	1767	1299	1190	999	913	1800	999	315	452	113	88	320	261	182	916	160	653	398	896	201	504	1038	707	329	1633	113	336	226	704	238	234	982	728	115	69	962	1253	398
AC018680.1	0	0	0	0	0	0	0	0	0	0	0	2	0	0	0	0	0	0	0	0	0	0	0	0	0	3	0	0	0	3	0	0	0	2	0	1	0	0	2	0	0	0	6	0	0	0	1	2	0
LINC01070	0	1	0	1	0	0	0	0	0	0	0	0	0	0	1	0	1	0	0	0	0	0	0	0	2	0	0	0	0	0	0	0	0	0	1	0	0	0	1	3	0	0	0	5	0	0	0	1	0
NPM1P21	5	4	22	4	3	5	10	4	9	6	10	13	4	5	4	10	5	2	1	2	1	0	0	7	5	10	3	4	1	4	1	7	3	3	3	11	1	4	3	1	1	2	4	5	2	0	7	2	3
TLK2P1	25	22	75	50	23	19	63	55	36	30	47	51	35	46	26	37	64	98	13	26	4	10	19	29	17	35	9	18	10	27	11	11	41	25	6	28	17	11	15	16	9	15	49	58	31	5	23	50	23
AC046158.3	10	23	3	9	36	0	9	56	36	8	15	38	40	35	13	13	97	8	14	2	5	2	2	7	0	14	8	9	10	14	14	1	53	4	7	61	0	4	11	6	8	0	45	27	3	3	3	18	27
AC104837.1	5	1	14	5	6	4	4	7	7	4	6	4	6	7	3	7	5	10	5	3	1	0	2	7	2	1	3	4	3	4	3	0	3	1	0	2	0	2	3	2	8	2	3	11	2	0	7	2	2
LMBR1	3630	4836	4711	3861	2578	2545	6780	4730	3576	2924	2793	2474	2347	2637	3388	4407	11791	4574	1662	2267	664	677	4129	2447	1041	2061	583	1892	1442	2285	1521	1901	3214	3326	828	2458	948	1690	1217	2945	890	2083	3674	2468	1081	686	2199	3338	1590
MIR6827	0	1	0	2	0	0	0	3	0	0	1	0	0	1	0	0	0	0	0	2	0	0	0	0	0	1	0	3	0	0	0	1	0	0	0	2	0	0	0	0	0	0	0	0	0	0	0	0	0
KRT18P22	10	3	48	2	1	13	6	2	9	3	2	3	1	0	5	2	7	9	1	1	1	0	1	2	5	0	0	1	0	1	3	0	1	0	0	2	0	2	4	1	1	4	1	13	2	0	0	4	1
RN7SKP267	0	0	0	0	0	0	0	0	0	0	0	0	0	0	0	0	0	0	0	0	0	0	0	0	0	0	0	0	0	0	0	0	0	0	0	0	0	0	0	0	0	0	0	0	0	0	0	0	0
AC010336.1	4	17	16	5	24	5	24	23	28	36	3	14	24	2	23	18	36	12	3	3	3	4	9	4	4	8	2	3	4	4	2	4	10	2	3	6	2	10	3	4	9	2	1	8	1	3	3	10	4
KDM4C	578	1007	1172	1148	459	720	1763	1599	475	598	974	1401	880	770	875	1153	5118	2605	603	849	299	211	1107	639	434	617	265	673	747	939	559	750	1180	1064	384	903	332	777	591	1246	383	961	1153	1168	355	304	866	1041	520
CYP2F1	4	21	39	1	12	6	25	24	11	2	18	29	2	3	2	3	21	9	2	0	5	1	4	6	0	37	3	1	175	11	4	2	147	5	31	90	1	1	8	9	1	9	3	1	1	8	1	1	16
LMLN-AS1	1	0	0	1	0	0	0	0	0	1	0	0	0	0	0	0	1	0	0	0	0	0	0	0	0	0	0	0	0	0	0	0	1	1	0	1	0	0	0	0	0	1	0	5	0	0	0	2	1
BMP2K	1019	740	1072	770	862	1095	1156	2828	860	1220	1125	1361	975	942	1309	1258	2509	853	578	910	369	139	784	432	357	560	316	409	1281	561	407	584	2430	1359	874	2143	154	658	479	1109	437	528	1104	940	457	230	386	914	1059
FRG2FP	0	0	0	0	0	0	0	0	0	0	0	0	1	0	1	0	0	0	0	0	0	0	0	0	0	3	0	0	0	0	0	0	1	0	0	0	0	0	0	0	0	0	0	0	0	0	0	0	0
PPIF	14015	8014	4933	6037	8805	7606	14058	5395	13803	15638	7541	4138	5732	1565	4874	6584	9370	11301	4358	4575	1809	3227	12292	3704	4833	1322	3691	2625	3761	2443	6656	4131	4149	5447	2207	5139	2887	3451	4835	5452	4161	7793	2549	3839	4045	3558	1680	2796	3667
VGLL1	425	243	18	1494	1097	0	547	9	5	420	2	60	85	46	1	0	0	155	6	18	0	16	28	17	7	2	5	4	38	0	46	29	39	2	12	15	3	0	14	85	19	19	0	2	4	8	0	6	126
LINC00393	0	0	0	14	0	160	4	0	3	75	3	0	2	0	2	1	4	0	0	0	0	0	2	0	0	3	2	0	1	0	0	0	2	1	2	2	0	1	0	0	1	0	5	0	0	1	0	0	12
NCBP2	8069	3501	4574	8047	1894	3522	5715	3521	3491	2741	5008	2770	5006	2792	2091	4084	8744	4896	1346	2227	637	445	2613	1345	1017	2432	489	3387	1864	3376	1118	1581	2540	3744	1056	2432	715	1336	1182	2988	921	2159	4245	1718	805	623	3002	3808	1121
RF00393	0	0	0	0	0	0	1	0	0	0	0	0	0	1	0	0	0	0	0	0	0	0	0	0	0	0	0	0	0	0	0	0	0	0	0	0	0	0	0	0	0	0	0	0	0	0	0	0	0
HAS3	79	116	8827	153	476	200	3486	1199	531	795	398	611	95	73	292	376	349	61	1133	2024	3204	160	3268	378	3664	110	665	73	1358	268	1061	683	1710	127	532	1405	59	523	1419	1962	790	401	71	710	781	478	60	111	9339
TMEM14DP	9	5	16	11	16	9	27	9	45	13	10	32	9	11	7	15	18	17	13	31	9	12	9	9	14	13	2	18	8	7	21	10	8	13	3	5	14	14	6	6	15	13	9	19	11	9	10	15	8
AC233701.1	0	0	0	0	1	0	0	1	0	2	1	3	0	9	0	2	2	0	0	1	0	0	0	0	1	10	0	2	0	0	0	0	14	9	0	3	0	0	1	0	0	0	12	1	0	2	2	1	0
PKP4	9693	9028	4838	10010	10622	5419	9226	8424	5847	6946	10578	4475	4935	3203	4557	11840	8426	7013	2701	2539	1152	1049	5363	2421	1849	2981	1170	2991	4309	2755	2775	2235	8017	9271	2062	6942	886	2494	2843	4897	1682	4690	3491	4469	1884	1890	3367	4402	3750
WDR31	324	210	141	320	285	262	90	479	269	225	103	143	214	304	198	367	196	472	180	165	57	62	409	296	103	407	77	448	420	441	150	143	649	549	208	588	53	107	125	493	81	246	445	195	97	157	229	633	180
AC015802.4	6	16	15	17	19	21	9	38	6	16	20	24	14	12	26	10	32	12	4	17	0	8	3	8	1	28	0	14	12	4	2	11	19	11	17	36	3	6	2	5	5	11	10	11	0	5	30	28	2
TEX13B	0	0	0	0	0	0	0	0	2	0	0	0	0	0	0	1	0	3	0	0	0	0	0	1	0	1	0	0	0	0	2	0	0	0	0	1	0	0	0	0	0	0	1	0	0	0	0	0	3
TMEM212-AS1	0	0	0	0	1	0	0	0	0	0	0	0	0	1	0	0	1	0	0	0	0	0	0	1	0	1	0	0	0	0	0	0	0	0	0	0	0	0	0	0	0	0	0	0	0	0	0	0	0
ARL13A	16	11	27	35	1	5	5	56	24	13	27	46	35	21	24	16	39	23	1	7	8	0	10	14	4	46	1	4	11	20	3	5	24	19	8	32	0	4	8	13	1	3	24	23	4	3	8	26	4
DNAAF1	38	15	13	27	13	7	22	59	13	56	159	50	36	10	23	12	20	9	73	43	0	0	193	22	11	82	8	35	6	48	15	34	17	19	4	19	2	2	123	39	16	12	24	13	11	3	40	64	26
AP005431.1	29	13	53	54	14	25	27	23	36	12	23	60	6	14	32	20	19	8	13	30	10	8	6	25	26	35	8	15	6	18	21	13	12	6	12	12	17	15	22	4	16	5	21	46	26	0	20	22	33
MTND4P8	1	3	0	0	0	0	0	0	1	1	0	3	0	0	1	0	0	0	0	0	0	0	0	2	0	0	0	0	0	0	0	0	1	0	0	0	0	0	0	0	0	0	0	0	0	0	0	2	0
TIAF1	106	254	165	260	172	125	124	431	127	233	289	295	410	177	276	254	305	438	92	108	45	15	63	86	76	119	58	132	185	101	56	62	442	215	78	421	5	91	59	180	63	41	158	282	33	31	92	164	78
GRB2	7607	5680	8450	10239	8317	10583	9364	9773	4926	6595	10789	5804	5202	5420	4995	8020	12160	8906	5666	8385	3649	2077	11598	3644	5482	4299	3096	8154	5876	6472	5721	7124	5580	11965	2332	5119	1628	9586	6363	10319	4406	8898	8205	8825	5594	3635	5567	8503	4203
RNA5SP121	3	0	0	1	0	0	0	0	0	0	0	0	0	0	0	0	0	0	0	0	0	0	0	0	0	1	0	0	0	0	0	0	0	0	0	0	0	0	0	0	0	0	0	1	0	0	0	0	0
MRPS6P2	0	0	0	1	1	0	0	6	0	2	11	0	2	2	1	6	1	2	0	1	1	0	0	0	0	11	0	1	0	0	0	0	1	0	0	3	1	0	0	0	1	0	2	4	0	0	2	0	0
AL590683.1	1	9	0	0	4	0	4	0	0	0	2	5	2	0	0	0	0	4	2	0	1	0	0	0	0	5	0	0	2	0	0	1	1	0	7	4	2	0	1	0	0	0	1	0	2	0	0	0	0
AL513423.1	0	0	0	0	0	0	1	1	0	0	0	1	0	0	0	0	1	0	0	0	0	0	0	0	0	2	0	0	0	0	0	0	0	0	0	0	0	0	0	0	1	0	0	0	0	0	0	0	0
AC011455.1	1	2	0	0	5	0	0	8	5	0	3	8	5	2	4	8	6	3	0	6	0	0	4	0	2	4	0	0	0	0	4	3	2	2	0	3	0	1	3	0	1	1	0	2	1	0	0	1	0
TMEM202-AS1	56	65	51	129	107	50	77	92	99	65	66	59	68	61	56	41	53	43	46	40	29	11	76	56	39	98	12	90	73	119	32	23	118	83	44	140	11	67	37	105	51	57	94	76	18	18	84	130	36
AC005550.1	4	0	0	0	0	0	0	0	0	0	0	0	0	1	0	3	0	1	0	1	0	0	0	0	1	2	0	0	0	0	0	0	0	6	0	0	0	0	0	1	0	0	0	0	0	0	2	0	0
IDH2-DT	0	1	4	0	3	2	2	7	7	2	9	4	2	27	0	6	3	60	0	13	1	9	10	12	5	17	8	3	0	0	9	18	1	5	1	0	27	0	5	0	1	4	6	8	1	1	3	23	0
SLC36A1	4257	1229	1925	1796	758	1593	1391	5300	968	1985	1551	1476	1622	998	3124	2033	2902	746	2753	379	3656	128	1200	596	4036	613	225	619	872	1831	592	494	1971	1164	510	1567	104	14904	692	1698	3043	887	640	14372	3312	555	427	759	661
NDUFA5P2	1	0	3	0	0	0	1	1	1	2	1	1	0	0	1	1	4	1	0	1	0	0	0	1	0	4	0	0	0	0	0	0	1	0	0	3	0	0	0	1	0	0	8	1	1	0	2	1	1
AC006971.1	3	7	12	1	5	1	2	10	7	6	6	13	5	21	3	10	13	6	0	3	1	1	3	9	2	17	1	5	5	4	2	2	22	5	9	24	2	4	4	1	1	1	6	24	4	1	2	6	8
RNU6ATAC36P	0	0	0	0	0	0	0	0	0	1	0	0	0	0	0	0	0	0	0	0	0	0	0	0	0	0	0	0	0	0	0	0	0	0	0	0	0	0	0	0	0	0	0	0	0	0	0	0	0
RF01986	0	0	0	0	0	0	0	0	0	0	0	0	0	0	0	0	0	0	0	0	0	0	0	0	0	0	0	0	0	0	0	0	0	0	0	0	0	0	0	0	0	0	0	0	0	0	0	0	0
GSPT1	9827	11287	11932	15552	6913	9752	13939	15316	17805	8571	16075	9321	10090	10202	6133	13650	18799	5658	6020	6686	2518	2067	12824	6250	4735	7770	2068	7828	9451	9129	4819	5147	15077	10641	5068	14496	2768	4357	4342	10314	3897	8588	12632	7016	3701	2935	8312	11592	8708
AC007326.2	0	1	1	0	0	0	0	2	2	0	4	3	0	2	0	1	6	2	1	0	0	0	2	0	0	3	0	0	0	0	0	0	1	0	1	1	0	0	0	0	1	0	2	0	0	0	1	5	0
CCL4	650	127	6306	426	558	4617	1458	1202	304	1454	1737	929	1142	299	1879	1144	697	315	850	1886	199	274	422	475	209	76	289	204	79	454	546	1735	115	39	7	62	531	159	854	1077	249	572	248	471	187	129	147	366	52
AL357514.1	0	0	0	0	0	0	0	0	0	0	0	1	0	0	0	0	1	0	0	0	0	0	0	0	0	0	0	0	0	0	0	0	0	0	0	0	0	0	0	0	0	0	0	0	0	0	0	0	0
FGF7P5	0	0	0	0	0	0	0	3	0	0	0	0	2	2	0	1	0	0	0	1	0	0	0	0	0	1	0	0	0	5	0	0	0	1	0	0	0	0	0	0	0	0	1	0	0	0	2	0	0
RF00019	0	4	6	3	1	0	0	4	0	1	4	1	6	0	2	1	2	5	0	0	0	0	2	0	0	1	1	0	0	6	1	0	2	1	0	1	0	0	4	0	0	0	7	0	3	0	0	1	7
NSFP1	22	2	3	0	13	0	19	96	15	0	15	2	151	45	1	20	8	4	15	7	5	0	2	13	0	23	0	0	1	28	14	10	2	32	0	0	8	23	14	15	5	22	34	1	15	0	20	0	6
LRRC41	6101	5210	5893	6687	6116	4664	4197	7037	4247	4091	6437	3838	4362	3748	3560	7034	9335	5890	3004	3963	1805	940	7188	3297	2946	4948	1347	7639	6911	5169	2967	3376	7141	9593	2594	6846	895	4838	3361	9359	2869	5778	7773	4422	2805	2341	4584	6960	4652
AC073439.1	4	17	0	26	6	8	0	31	7	6	11	6	19	7	12	10	16	17	7	0	5	3	2	2	1	13	1	2	3	8	5	4	12	2	3	11	0	1	2	7	5	3	2	8	3	2	9	10	0
DPYSL4	87	28	41	175	21	65	7	165	9	22	288	90	87	79	28	80	8	38	7	33	53	3	68	16	42	40	15	119	23	50	37	94	16	595	14	14	0	5	84	121	15	78	79	88	9	19	62	96	92
AC008413.1	0	0	0	1	0	0	0	0	0	0	0	2	0	0	0	0	0	0	0	0	0	0	0	0	0	0	0	0	0	0	0	0	0	0	0	0	0	0	1	0	0	0	1	0	0	0	0	0	0
ZNF527	304	200	436	240	164	235	526	538	272	139	128	330	237	442	259	420	441	176	113	322	57	40	254	232	69	479	39	385	200	458	127	196	342	653	85	311	194	223	100	580	57	267	590	180	102	80	475	636	108
AC005041.2	0	1	5	4	4	0	0	13	2	8	0	10	49	2	0	8	0	1	6	26	3	6	52	8	6	1	1	0	0	0	16	17	1	1	1	0	8	2	8	11	13	50	0	6	5	3	0	1	0
AC140658.5	0	0	1	1	1	0	0	0	0	0	1	10	1	0	0	0	0	0	10	9	1	1	4	0	0	0	1	0	0	0	6	0	3	0	0	0	0	1	8	0	3	6	2	0	7	2	0	0	0
AL162385.2	1	2	0	1	0	1	4	7	2	0	2	5	0	11	3	6	1	2	0	1	0	6	0	2	2	12	0	5	2	3	6	1	1	1	0	7	0	3	2	4	0	1	6	5	0	0	4	2	1
IDI1	2200	4860	3481	3997	1486	2196	5615	2484	5637	3896	3973	2943	2537	1125	2552	2412	2776	8638	3140	4299	2123	1359	4607	2026	3950	1221	1060	1820	3015	3516	1663	2661	3524	2676	2075	4542	2862	2925	3256	3254	1480	3514	2673	3584	1382	953	2087	2378	2741
DEUP1	11	2	0	9	8	0	5	2	4	6	7	12	20	1	22	2	3	34	1	19	0	0	5	7	1	19	1	5	2	44	1	6	13	0	0	4	7	3	4	21	3	10	33	6	1	3	37	15	12
AC022880.1	1	0	0	0	0	0	0	0	0	0	0	1	0	1	0	0	0	0	0	0	0	0	0	0	0	2	0	0	0	0	0	0	0	0	0	1	0	0	0	0	0	0	0	0	0	0	0	0	0
LINC02025	0	0	0	0	0	0	0	0	0	0	0	0	0	0	1	0	0	0	0	0	0	1	0	0	0	0	0	0	0	0	0	0	0	0	0	0	0	0	0	0	0	0	0	0	0	0	0	0	0
CSPG4P3Y	0	0	0	0	0	0	1	0	0	0	0	0	0	0	0	0	0	0	0	0	0	0	0	1	0	0	0	1	0	0	0	0	0	0	0	0	0	0	1	0	0	0	0	0	0	0	0	1	0
PHEX	34	11	17	100	12	66	29	84	35	38	23	63	56	221	121	75	42	23	29	45	134	6	32	93	112	45	26	14	22	42	16	25	48	98	23	92	4	488	22	56	44	36	142	101	28	9	31	69	84
TUBB8	0	3	1	12	10	6	2	5	3	0	3	10	12	2	4	4	5	10	5	2	0	2	2	1	3	15	0	1	3	1	5	0	8	1	0	3	0	0	4	1	0	4	2	8	3	0	1	2	0
RDH11	2571	4634	6996	5285	2615	4229	10516	4472	5606	3837	6794	3314	3502	2491	3617	3734	3291	6764	2244	3066	1467	1332	4375	1902	2466	2290	924	2816	2932	3553	1807	2221	3951	3871	1743	4371	2113	3132	2124	3668	1465	3578	3742	3601	1723	1383	3660	3863	2876
CDK2AP2P1	0	0	0	0	0	0	0	0	0	0	0	0	0	0	0	0	0	0	0	0	0	0	0	0	0	0	0	0	0	0	0	0	0	0	0	0	0	0	0	0	0	0	0	0	0	0	0	0	0
NPIPA1	173	573	207	831	326	114	128	506	172	225	231	433	283	309	284	283	340	150	52	118	6	5	150	146	50	591	18	493	111	203	54	64	305	589	85	242	11	127	125	447	51	104	256	76	15	29	528	530	60
PCDHGA1	27	251	152	198	25	209	49	54	40	114	32	19	95	60	42	61	80	19	11	20	5	6	13	41	10	115	5	81	34	84	6	4	77	192	27	38	3	6	14	72	5	31	178	25	7	13	82	189	71
LINC02318	0	0	0	2	0	0	0	0	2	1	0	6	1	0	0	0	0	1	0	1	0	0	0	0	0	4	0	3	0	0	0	0	1	0	0	0	0	0	0	0	0	0	0	1	0	0	1	0	0
ARHGAP5-AS1	99	225	218	185	295	40	248	148	307	92	101	81	68	321	90	94	177	203	130	113	129	30	55	113	372	294	19	408	571	399	69	60	483	672	380	741	68	123	85	237	92	98	392	112	74	54	305	362	233
TNFSF15	3456	1428	2423	4452	2461	227	2288	2127	1047	1435	615	755	650	350	1532	1441	3039	757	503	346	863	157	715	252	596	310	161	110	241	350	385	345	640	88	216	593	126	2166	211	633	328	626	103	1927	485	184	166	331	921
AC021087.3	0	1	4	0	1	2	0	1	2	1	4	1	3	2	0	0	0	2	0	0	0	0	3	1	1	0	0	0	0	5	6	4	0	3	0	2	0	0	0	0	1	0	2	0	1	0	0	0	0
TRBV5-4	7	3	41	15	23	64	19	49	3	31	6	79	48	9	2	20	28	6	35	145	4	22	30	5	17	2	21	1	6	2	81	73	5	0	0	2	7	9	35	39	27	23	6	23	23	7	0	4	0
KHDC1L	0	0	1	1	0	0	4	0	2	2	27	4	6	0	1	0	6	1	0	1	0	1	3	0	0	9	2	3	0	4	0	1	0	4	5	6	0	0	0	2	0	0	0	0	0	0	6	5	0
GJA1P1	10	1	9	5	2	1	2	7	11	5	25	8	6	35	9	9	7	2	4	3	1	2	3	7	7	26	3	8	6	7	1	1	12	11	4	11	0	3	1	5	3	1	37	6	4	5	11	39	8
AC114801.3	33	95	48	39	61	22	58	40	66	55	68	107	35	75	106	44	22	15	30	31	26	56	17	128	130	110	31	91	20	94	51	25	21	54	22	36	55	45	32	30	17	19	117	126	48	35	97	64	36
PDS5A	6848	7976	12026	8675	5007	8665	13726	16711	11790	8084	9007	8824	6139	7005	6137	12920	13424	15190	4159	5507	1790	1228	9012	5149	2682	5673	1628	4367	8582	5289	3071	4199	16781	8221	4340	12730	1469	4769	3399	8484	2372	7093	8226	7048	3052	2160	5324	8045	5088
RNU6-1048P	4	7	0	1	3	0	0	9	9	5	5	7	15	0	2	5	12	6	5	0	0	0	0	2	0	2	0	0	0	0	3	1	5	1	1	10	0	0	2	5	0	0	0	2	0	0	6	3	0
MCHR2	0	0	0	0	0	3	0	0	0	0	8	16	0	0	0	0	1	5	0	0	0	0	0	3	0	12	0	1	0	1	0	0	0	0	0	0	0	0	0	6	0	1	2	0	1	0	4	4	0
AL031674.1	0	0	0	4	0	0	0	0	0	0	5	3	0	1	0	0	0	0	0	0	0	0	0	0	0	0	0	0	0	0	0	0	2	0	0	1	0	0	0	0	0	0	0	0	0	0	0	0	0
SMIM2	1	1	0	2	1	1	1	7	5	0	0	3	1	0	20	4	3	8	1	1	0	0	0	2	6	1	0	4	0	0	0	0	7	6	0	2	6	4	2	3	1	0	1	21	0	4	2	3	1
MIR513C	0	0	0	0	0	0	0	0	0	0	0	0	0	0	0	0	0	0	0	0	0	0	0	0	0	0	0	0	0	0	0	0	0	0	0	0	0	1	0	0	0	0	0	0	0	0	0	0	0
TLX3	1	0	1	1	0	0	0	1	0	0	0	1	5	3	0	0	2	10	0	11	0	0	0	2	1	5	2	1	0	8	0	0	1	2	1	1	0	0	2	3	0	0	6	3	0	1	8	1	2
MIR4258	2	9	0	3	2	4	0	2	1	3	5	1	4	2	1	1	6	2	2	7	0	5	3	0	0	1	0	1	2	1	1	2	0	4	0	10	0	1	2	1	0	3	1	5	2	0	3	1	2
DACT1	1093	866	2083	3218	3051	502	193	3630	596	253	1593	1696	1058	948	2043	1332	383	304	556	580	366	113	798	724	275	634	130	367	61	904	450	585	238	1022	30	208	81	308	417	2168	359	593	1457	632	334	186	603	1078	239
GLUD1P3	74	64	28	75	45	88	68	164	92	195	56	132	64	129	87	70	83	84	57	43	25	9	77	37	15	113	29	68	134	66	32	51	138	188	47	273	11	36	15	102	45	46	162	75	18	31	93	170	43
AL035633.1	0	0	0	0	0	0	0	0	0	0	0	0	0	0	0	0	0	0	0	0	0	0	0	1	0	0	0	0	0	0	0	0	0	0	0	0	0	0	0	0	0	0	5	0	0	0	0	0	0
MRLN	2	0	2	1	1	1	9	7	0	7	1	15	0	6	2	2	4	2	1	0	0	1	3	2	11	15	6	0	23	5	5	0	26	11	64	138	18	1	6	0	7	8	1	4	2	4	4	3	50
GET4	726	501	198	585	1490	365	364	273	712	490	432	224	280	179	402	274	238	487	243	335	223	122	438	181	393	168	136	292	401	245	252	238	264	345	173	368	135	470	232	373	295	274	267	427	193	146	216	320	302
AC005532.2	2	1	0	0	0	2	5	6	1	5	0	11	7	0	0	1	13	0	0	2	0	0	1	4	0	0	0	0	0	0	2	0	0	0	0	0	0	0	1	1	0	1	0	4	0	0	0	1	0
ETV3	1817	2979	1784	4144	1356	1528	3288	3949	1916	2650	1874	2358	1710	1439	1119	1770	3018	2178	1927	1432	1904	524	2808	1578	3167	1473	553	1687	2887	2952	1190	1208	3676	2106	1231	2730	365	2600	2331	3457	939	2211	2243	4009	1601	1191	1488	2373	2813
AL133372.2	0	0	1	0	2	1	0	0	0	0	0	0	0	1	5	0	0	1	1	0	0	0	0	1	0	2	0	0	0	0	0	0	0	0	0	0	0	3	0	0	0	0	0	0	1	0	0	0	0
PPIAP6	17	6	54	24	17	7	54	26	68	16	27	24	21	10	30	18	30	14	8	21	3	3	5	12	16	16	5	7	8	5	8	4	10	8	8	21	11	11	11	6	6	4	15	35	14	2	5	8	22
AL354893.1	9	19	32	28	9	6	40	53	8	33	31	35	18	100	27	25	22	16	9	10	2	3	4	16	9	56	0	39	4	46	6	5	22	11	11	63	3	11	8	15	4	4	42	43	6	0	63	78	18
NMT2	746	1256	815	1671	740	1206	1031	1616	1159	932	1415	1293	744	1033	410	863	2171	611	934	939	386	296	1381	714	736	979	328	1283	632	1494	644	729	1119	2280	328	766	654	1376	899	1821	407	1073	1877	1301	620	314	1277	1592	414
AC008628.1	0	0	0	0	0	0	0	0	0	0	0	0	0	0	0	0	0	0	0	0	0	0	0	0	0	0	0	0	0	0	0	0	0	0	0	0	0	0	0	0	0	0	0	0	0	0	0	0	0
NDUFAB1	8196	5239	6444	6116	2106	3485	9455	3283	9886	3967	10432	3767	2763	2607	2358	4407	4634	2592	3730	3697	2891	1681	3025	2386	4166	4161	1203	3320	1863	4734	2101	2718	2322	3345	1614	2496	3843	4245	1577	2534	2105	2284	5495	4826	1688	798	4452	4505	1623
AC010335.2	0	0	0	0	0	0	0	0	0	0	0	0	0	0	0	0	0	0	0	0	0	0	0	0	0	0	0	0	0	0	0	0	0	0	0	0	0	0	0	0	0	0	0	0	0	0	0	0	0
OOSP4B	0	0	0	0	0	0	0	0	0	0	0	0	0	0	1	0	0	1	0	0	0	0	0	0	0	0	0	0	0	0	0	0	0	0	0	0	0	0	0	0	0	0	0	0	0	0	0	0	0
AC084882.1	0	0	0	0	0	0	20	0	0	0	0	0	0	0	0	2	0	0	0	0	0	0	0	0	0	0	0	0	0	3	0	0	0	0	0	0	0	0	0	0	0	0	0	0	0	0	0	2	0
AC092685.1	0	0	0	0	6	0	0	0	2	1	1	0	17	4	1	0	0	21	0	0	0	0	0	0	0	2	0	0	0	0	0	0	0	0	0	0	0	0	0	0	0	0	0	0	0	0	0	0	0
AC021785.1	0	0	0	0	0	0	0	1	0	0	0	0	0	0	1	0	1	0	0	0	0	0	0	1	1	0	0	0	0	0	0	0	2	0	0	0	2	0	0	0	0	0	0	0	0	0	0	3	0
LINC01629	1	2	0	2	0	25	0	0	0	3	13	9	1	3	3	21	2	1	0	7	0	0	5	0	1	13	0	11	3	38	0	7	9	1	1	2	0	0	8	4	0	0	10	1	2	0	0	91	4
AC107029.2	0	2	1	3	0	0	0	3	0	0	13	7	2	0	0	1	0	0	0	0	0	0	0	0	0	14	0	0	0	1	0	0	0	0	0	3	0	0	0	2	0	0	6	1	0	0	1	2	0
AL670729.1	9	16	28	15	19	9	1	26	11	13	40	11	24	5	3	7	11	13	3	5	3	1	5	7	0	5	3	2	1	8	2	3	8	13	1	13	1	7	7	20	9	6	5	11	3	8	1	8	10
MUC21	0	6	1	2	21	4	1	7	3	2	12	32	16	3	0	3	1	0	9	1	0	16	36	57	11	20	1	0	436210	3	3	1	194678	40509	160017	439095	19	3	3	35	11	5	1	0	23	10	0	0	147059
PELO	1531	1066	1559	1960	965	1744	1751	1806	1285	1012	1597	941	853	2061	1501	2117	2267	1908	817	1088	468	288	1475	761	1216	2200	332	2259	1670	1503	745	840	1337	2249	692	1035	475	702	855	1693	608	1338	3208	874	592	593	2600	2762	1214
RNA5SP416	0	0	0	0	0	0	0	0	0	0	0	0	0	0	0	0	0	0	0	0	0	0	0	0	0	0	0	0	0	0	0	0	0	0	0	0	0	0	0	0	0	0	0	0	0	0	0	0	0
AC009597.2	0	0	0	1	0	0	0	0	0	0	0	0	0	3	0	1	0	0	0	0	0	0	0	1	0	0	0	0	0	0	0	0	0	0	0	0	0	0	0	0	0	0	0	0	0	0	0	1	0
RN7SKP69	3	0	4	2	0	0	7	12	3	1	0	5	8	14	3	3	3	7	1	0	0	0	1	4	0	24	4	6	0	5	0	0	5	9	2	1	1	0	6	3	0	0	22	8	2	0	34	31	3
SRPK1	7898	7582	7395	6759	2738	3819	9234	7906	17106	7860	7031	4086	7038	1925	3280	8053	14012	6475	3331	3030	1527	1024	5884	1450	2308	1400	984	1493	4049	2085	1874	2801	6857	2985	2633	7198	928	3189	2019	3490	1778	4857	2002	6032	2107	1289	1719	2488	3094
MIR3135A	0	0	0	0	0	0	0	1	0	0	6	3	0	0	1	1	0	0	0	0	0	0	0	1	0	0	0	1	2	0	0	0	2	0	0	1	0	2	0	0	0	0	1	0	0	0	0	0	0
FCGR1B	33	13	164	58	35	141	42	41	15	80	101	24	44	21	137	83	36	20	6	39	7	10	53	5	7	1	5	3	7	17	9	23	17	3	4	24	0	3	10	10	8	14	17	12	4	2	5	12	4
AC008753.2	0	0	0	0	0	0	0	0	0	4	0	2	0	0	1	0	0	0	0	0	0	0	0	1	0	8	0	0	0	2	0	0	0	0	0	0	0	0	0	0	1	0	0	0	0	0	0	2	0
AC091027.1	0	0	0	1	0	0	0	0	0	0	0	1	0	0	0	0	0	0	0	0	0	0	0	0	0	1	0	0	0	0	0	0	0	0	0	0	0	0	0	0	0	0	0	0	0	0	0	0	0
UGT1A3	11	8	0	2	25	0	0	1	4	3	25	0	3	0	0	0	4	1	30	0	75	3	1	3	32	0	0	0	3	4	0	0	4	0	5	4	0	234	0	3	9	2	0	67	45	0	0	0	0
BSCL2	458	245	222	677	728	545	625	396	869	564	312	259	430	180	265	389	663	417	295	606	177	227	535	338	238	245	145	374	483	287	484	430	338	467	181	351	147	252	234	682	276	485	357	319	281	196	313	441	450
THBS4	798	1460	6636	471	76	2355	66	4063	86	77	2983	14067	19221	16331	397	10635	88	863	220	428	95	31	78	1608	72	2394	24	3786	207	5125	32	184	419	29964	23	94	26	91	388	7075	26	833	2631	162	225	337	2394	4940	1350
AC092675.2	0	0	0	0	0	0	0	3	0	0	4	0	0	3	0	0	0	0	0	1	0	0	0	0	0	0	0	0	0	0	0	0	1	0	0	0	2	0	0	0	0	0	2	0	0	0	0	2	0
OR4A44P	0	0	0	0	0	0	0	0	0	0	0	0	0	0	0	0	0	0	0	0	0	0	0	0	0	0	0	0	0	0	0	0	0	0	2	0	0	0	0	0	0	0	0	0	0	0	0	0	0
TDG	2159	1970	1871	3722	1032	1085	3575	2654	2793	1398	2411	1704	1820	846	1288	1907	2636	2823	830	1170	391	288	2149	576	843	549	343	645	1050	1009	607	973	1824	860	739	1898	511	1135	772	1202	479	1296	959	1310	589	384	766	859	976
AC112240.1	1	0	0	0	0	0	0	0	0	0	0	2	1	0	0	0	0	0	0	0	0	0	0	0	0	3	0	0	0	0	0	0	0	0	0	0	0	0	0	0	0	0	0	1	0	0	0	0	0
SCGB3A2	1	0	0	8	1	1	0	1	0	0	1	4	2	2	2	0	5	0	4	0	0	0	0	1	0	2	0	0	3	0	0	4	2	0	16	174	0	0	0	58	0	4	1	2	0	0	3	0	13
PDCD2L	423	439	671	554	516	589	1627	399	944	405	451	246	347	170	201	529	860	342	209	426	94	82	454	206	163	218	81	237	175	208	213	347	168	236	68	216	214	104	168	435	166	364	203	165	111	88	240	268	121
SOS1-IT1	46	47	127	104	57	158	95	114	86	57	78	128	75	78	60	105	183	77	31	63	19	17	46	31	33	63	15	58	37	67	40	56	85	104	22	51	6	32	26	59	22	26	149	69	13	12	68	124	11
LYSMD4	636	323	282	442	258	260	775	516	401	445	336	364	337	470	581	418	869	496	260	235	115	67	469	294	250	367	119	564	780	561	258	291	1200	1157	449	918	71	515	349	549	288	392	666	692	205	162	469	765	396
AC009227.1	5	0	1	5	3	0	2	1	0	1	7	8	3	0	0	9	3	1	0	0	0	0	0	2	0	13	0	0	0	0	0	0	0	2	0	1	0	0	0	0	0	0	9	0	0	0	1	5	0
AL450487.2	0	0	0	0	0	0	0	0	0	0	4	5	1	1	0	0	0	0	0	0	0	0	1	0	0	7	0	0	0	0	0	0	0	0	0	0	0	0	0	0	0	0	0	0	0	0	0	0	0
POMT2	1113	769	863	1228	711	1121	932	1449	1310	804	1010	782	811	764	1109	1145	2181	1656	451	411	271	100	704	486	304	1031	182	989	768	864	471	556	1132	1466	317	1015	110	440	498	1431	430	684	1083	832	367	346	875	1390	616
IGHV4-28	522	48	601	112	1152	267	25	2618	98	975	528	1330	559	25	13	26	61	12	2180	2888	1824	1065	5528	229	2072	1	2777	28	3	519	5137	2117	22	2	3	5	81	404	1884	1120	4601	3682	8	707	3530	1762	3	8	262
AC005291.2	2	2	3	2	1	16	2	14	2	0	19	2	3	1	12	5	2	0	0	9	3	2	2	3	2	2	4	0	0	0	0	5	1	6	0	1	0	0	1	5	2	0	2	3	0	0	0	5	0
AC092115.3	10	40	0	2	9	1	7	5	20	7	18	8	16	3	10	3	3	17	7	0	0	3	6	5	1	5	4	1	3	2	3	1	8	8	2	10	12	3	6	5	3	9	8	12	3	4	0	5	0
AL583722.1	18	31	4	47	8	18	6	17	10	26	11	20	15	9	13	23	0	11	20	10	10	19	44	7	27	1	6	16	7	26	18	6	3	3	3	5	28	118	27	13	23	31	7	65	25	16	7	0	8
AP002784.1	1	0	0	152	3	13	2	2	24	9	3	0	14	0	20	7	12	31	0	0	0	0	4	0	2	2	1	1	0	0	0	0	0	1	0	0	0	0	0	1	0	0	0	1	1	0	0	3	0
IRF5	1292	1474	755	1182	2072	3168	218	1372	330	1031	1259	1005	846	247	423	1069	227	746	425	1213	409	149	825	170	289	275	475	121	1707	122	548	1512	834	626	547	1077	56	514	640	656	416	524	168	840	478	203	188	229	809
RF00019	4	1	9	0	0	1	1	7	4	1	0	4	3	1	0	2	8	6	1	0	2	0	0	0	1	4	0	0	1	0	3	0	3	0	2	2	0	0	0	1	0	2	1	0	0	0	0	2	0
AC005520.5	0	0	0	0	0	0	0	0	0	0	0	0	0	0	0	0	0	0	0	0	0	0	0	0	0	0	0	0	0	0	0	0	0	0	0	0	0	0	0	0	0	0	0	0	0	0	0	0	0
ETV6	5091	4158	5594	9251	3093	5681	9674	8889	2995	5695	5915	5303	4684	6397	5582	7237	5727	3734	2688	2139	1363	829	3408	1740	1725	2736	1092	2419	2609	3151	2230	2513	4463	3320	1230	3614	516	3117	2481	3497	1834	3091	6642	5626	1629	1537	3247	4762	4550
RF01518	0	0	0	0	0	0	0	0	0	0	1	0	0	0	0	0	0	0	0	0	0	0	0	0	0	0	0	0	0	0	0	0	0	0	0	0	0	0	0	0	0	0	0	0	0	0	0	0	0
ZNF667	68	18	76	102	13	18	72	318	8	16	89	164	58	314	132	122	37	13	47	90	16	2	48	101	11	280	6	255	122	312	20	48	365	504	38	208	34	18	53	305	6	79	364	36	17	23	319	476	70
DBIL5P	12	12	1	34	21	3	2	16	15	11	27	30	11	17	19	20	13	28	4	10	9	10	19	17	14	21	14	20	21	28	15	23	23	57	14	23	4	3	17	21	13	15	24	9	4	2	22	28	14
RGS13	26	589	12	26	12	22	9	221	28	267	56	384	69	83	9	31	10	15	83	1813	67	16	82	69	54	58	103	79	12	34	173	305	30	33	12	16	171	33	74	176	79	118	93	152	38	4	51	79	39
AL133260.1	107	40	208	120	47	59	167	87	184	60	76	169	54	67	95	61	81	64	53	226	21	18	30	108	60	91	16	113	70	49	53	68	70	39	39	68	59	59	40	39	23	24	77	147	40	9	91	83	117
AL353796.1	83	156	172	162	85	139	303	155	180	104	228	139	99	147	175	195	414	334	65	47	27	17	52	69	48	110	10	88	83	110	38	50	217	142	65	187	11	53	27	117	27	28	281	117	17	24	177	348	52
MIR3612	0	0	0	0	0	0	0	0	0	0	0	0	0	0	0	0	0	0	0	0	0	1	0	0	0	3	0	0	0	0	0	0	1	0	0	1	0	0	0	0	0	0	0	0	0	0	0	0	0
DNAJC21	3683	3233	3349	2999	3491	2365	8631	4528	4535	2137	4941	3536	3095	4319	2956	3664	4051	4359	1727	2246	852	644	3183	2369	1509	2973	582	3031	3302	4283	1504	1690	4828	5550	1601	3975	1269	2351	1608	3957	843	2773	6120	2578	1016	767	5196	5324	1803
ZSCAN16-AS1	289	168	209	297	114	158	298	352	292	197	260	360	218	542	187	235	96	99	240	491	100	96	236	413	226	754	146	824	147	985	163	324	237	723	105	145	386	205	195	440	106	141	1217	275	106	64	1113	1079	130
AL445493.2	0	0	0	0	0	8	0	0	0	0	0	2	0	0	0	1	2	0	0	0	0	0	0	0	0	9	0	0	0	0	0	0	0	0	0	0	0	0	0	0	0	0	4	0	0	0	0	0	0
AL049781.1	1	0	11	0	0	0	0	2	1	2	9	1	2	54	0	0	1	0	0	1	1	1	0	0	0	24	0	3	0	24	0	0	1	2	0	3	0	0	0	4	0	0	5	0	0	0	21	29	5
AC011492.1	3	9	12	2	4	0	3	5	13	6	8	5	4	7	4	3	4	5	3	2	2	2	4	4	12	14	0	3	2	3	3	0	2	3	0	7	1	0	4	1	3	0	4	9	5	3	3	7	4
MIR152	0	0	0	0	0	0	0	2	0	1	2	0	2	3	0	0	0	1	0	0	0	0	0	1	0	5	0	1	0	0	0	0	2	0	0	0	0	1	0	3	0	1	1	1	0	0	0	3	0
AC105020.6	27	14	3	26	23	16	12	44	14	12	13	20	14	26	12	13	18	11	18	20	10	10	17	19	12	41	8	29	24	32	15	17	16	63	3	24	1	25	12	40	16	21	37	23	6	10	35	33	10
AC006111.1	0	0	0	0	0	0	0	0	0	0	0	0	0	0	0	0	0	0	0	0	0	0	0	0	0	0	0	0	0	0	0	0	0	0	0	0	0	0	0	0	0	0	0	0	0	0	0	0	0
MIR23A	3	3	4	6	8	2	0	32	5	19	1	25	9	5	19	15	5	1	16	8	1	0	3	15	5	11	2	5	3	35	7	8	1	22	1	19	0	2	26	68	2	3	15	9	2	6	6	7	14
ASIP	10	16	16	14	14	9	26	21	20	18	25	15	7	4	17	12	42	9	8	8	0	6	9	13	4	16	10	2	7	19	4	12	4	18	4	7	10	6	3	35	4	8	16	8	1	3	13	4	2
MIR770	0	0	0	4	0	0	0	10	0	0	1	3	5	10	3	1	0	0	2	1	0	0	0	22	5	3	0	3	0	9	0	0	2	0	0	2	0	0	0	12	0	0	7	1	1	0	10	10	0
B3GLCT	716	306	1403	1181	271	914	317	804	521	483	857	592	452	564	583	530	634	765	271	573	149	81	572	522	179	770	122	1362	378	1687	235	414	780	654	282	620	250	327	280	1027	173	508	1322	385	280	132	1056	1454	399
SOX5-AS1	0	0	1	0	0	0	0	7	0	0	1	2	3	1	4	0	1	0	0	0	1	0	0	2	0	2	0	1	0	9	0	0	1	0	6	5	0	1	0	1	0	0	16	2	0	0	6	2	0
AC009237.17	1	0	0	0	0	0	0	0	0	0	0	0	0	0	0	0	0	0	0	0	0	0	0	0	0	0	0	0	0	0	0	0	0	0	0	0	0	0	1	0	0	0	0	0	0	0	0	0	0
AL592295.1	28	41	70	49	38	28	86	62	126	164	43	77	50	22	35	37	255	38	19	28	16	10	16	24	20	22	7	16	11	21	18	12	27	22	6	40	14	28	23	13	19	7	15	74	31	7	17	27	52
AL355297.2	0	1	0	1	3	1	0	4	0	0	0	2	0	0	0	0	1	6	0	2	0	1	1	0	1	2	0	0	1	0	0	0	2	0	0	1	0	0	2	2	0	0	1	0	1	0	0	0	0
AC024084.1	0	1	4	1	0	1	0	4	0	0	4	1	2	1	0	1	1	4	0	2	0	0	0	0	0	0	0	0	0	0	1	2	2	0	0	0	0	0	2	1	0	0	0	0	0	0	2	0	7
RN7SL181P	8	6	8	5	0	4	7	10	3	9	10	12	5	5	1	7	8	3	1	6	3	2	9	4	0	3	1	6	6	10	4	1	11	3	3	12	0	4	8	8	2	7	19	3	2	1	3	11	4
AC073188.2	0	0	0	0	0	0	0	0	0	0	0	0	0	0	0	0	0	0	0	0	0	0	0	0	0	0	0	0	0	0	0	0	0	0	0	0	0	0	0	0	0	0	0	0	0	0	0	0	0
AP003168.2	0	2	6	0	0	0	5	4	0	0	1	7	2	0	0	3	5	2	0	0	0	3	0	0	2	8	0	0	0	1	0	0	0	1	0	1	0	1	0	0	0	0	12	0	0	0	0	3	1
AC005746.2	0	0	0	6	4	8	1	15	0	7	0	6	3	4	11	2	0	0	2	3	4	5	2	0	0	8	0	0	0	12	2	0	3	15	0	3	1	2	4	6	1	0	7	4	1	1	4	3	7
BTF3P15	0	0	0	0	0	0	0	0	0	0	0	0	0	0	0	1	0	0	0	0	0	0	0	0	0	4	0	0	0	0	0	0	0	0	0	0	0	0	0	1	0	0	0	0	0	0	0	0	3
RF00019	0	0	0	0	1	0	0	0	0	3	4	1	2	1	1	1	0	3	0	0	0	0	0	0	2	5	0	0	0	0	1	0	1	0	0	4	0	1	0	0	0	0	0	1	0	0	2	0	0
DECR1	4438	4880	5750	3916	3443	2780	7989	4798	3915	2753	1667	2749	1337	1444	1490	4605	13391	2138	4630	2781	4902	1175	4401	1604	6350	1383	927	1826	2661	2867	2305	2621	2596	2292	1546	3088	1882	10863	1709	2451	2937	2614	2054	7920	3045	902	1680	2055	1411
MIR1538	0	0	0	0	0	0	0	0	0	0	0	0	0	0	0	0	0	0	0	0	0	0	0	0	0	0	0	0	0	0	0	0	0	0	0	0	0	0	0	0	0	0	0	0	0	0	0	0	0
RNU6-11P	1	4	3	1	0	0	11	4	10	0	3	6	1	1	1	9	5	3	2	4	1	2	0	1	6	8	0	1	1	11	0	1	1	2	1	0	2	2	0	1	5	0	5	1	0	0	2	6	0
XG	18	8	20	29	818	2	59	197	67	45	19	70	54	63	37	7	18	85	85	63	26	10	20	53	33	59	3	47	1071	44	29	119	922	519	677	2131	43	10	47	125	123	66	166	101	5	9	35	122	726
SDF4	14690	10457	7692	11744	23655	12926	9258	11418	7217	5542	16016	6505	9359	4372	6663	8625	18052	22668	8435	8950	7692	2718	14492	4874	11711	4301	3695	8950	5489	7652	8242	6669	4857	11319	1702	4547	2635	20608	7829	14394	8328	11974	6100	14902	8209	4594	5032	6314	4048
AP001893.2	0	0	0	0	0	0	0	2	0	0	0	2	2	0	1	1	1	0	0	0	2	0	0	0	0	1	0	0	0	0	0	0	0	0	0	0	0	1	0	0	0	0	1	0	0	0	0	7	0
AL022337.1	0	0	0	0	0	0	0	0	0	1	0	0	0	0	0	0	1	0	0	0	0	0	0	0	0	0	0	0	0	0	0	0	0	0	0	0	0	0	0	0	0	0	0	0	0	0	0	0	0
AC007151.1	0	0	8	2	2	0	1	10	2	3	0	10	4	1	1	3	6	0	0	2	0	1	0	0	1	10	0	0	0	9	3	0	6	1	0	2	0	3	0	0	0	0	0	3	0	0	2	7	1
ROBO3	221	61	145	195	197	175	99	496	125	163	243	166	111	210	111	213	168	33	167	311	29	22	149	159	178	514	42	487	91	259	75	184	195	727	113	360	60	57	216	855	94	230	664	162	34	69	436	1103	216
AC068134.3	10	4	12	17	17	6	23	28	14	15	13	22	16	11	4	27	4	9	4	14	0	0	6	15	3	18	6	16	15	19	7	4	18	12	9	20	0	4	2	33	4	6	12	12	4	6	16	29	8
AC099654.2	2	5	11	4	1	2	8	3	10	8	0	14	2	17	9	4	3	11	2	4	0	0	3	7	3	24	0	4	1	8	1	2	4	4	2	6	0	6	1	2	2	2	6	12	6	9	7	4	3
AC008581.1	0	0	0	0	0	0	0	0	0	0	0	0	0	0	0	0	0	0	0	0	0	0	0	0	0	0	0	0	0	0	0	0	0	0	0	0	0	0	0	0	0	0	0	0	0	0	0	0	0
AC090888.3	0	0	1	1	0	0	0	0	1	0	8	0	1	0	1	0	0	0	0	0	0	0	0	0	0	2	0	0	0	0	0	0	0	0	0	0	0	0	0	0	0	0	0	0	0	0	0	0	0
LINC01085	0	0	7	0	1	0	0	7	0	3	12	3	1	5	6	12	0	0	0	1	3	0	1	0	0	2	0	1	0	0	0	1	3	1	0	1	0	0	1	1	0	1	2	1	0	0	0	1	1
SMARCE1P4	2	0	0	0	0	0	0	1	0	1	1	0	0	0	0	0	2	1	0	1	0	0	0	0	0	0	0	0	0	0	0	0	0	0	0	0	0	0	0	1	0	0	0	1	0	0	1	2	1
FADS2P1	3	6	8	2	2	0	25	2	1	1	0	0	1	0	15	0	2	2	0	0	0	0	1	1	0	1	0	0	0	0	0	0	0	0	0	0	0	0	1	0	0	0	0	0	0	0	1	0	0
MIR6816	0	0	0	0	0	0	0	0	0	0	0	0	0	0	0	0	0	0	0	0	0	0	0	0	0	0	0	0	0	0	0	0	0	0	0	0	0	0	0	0	0	0	0	0	0	0	0	0	0
RNA5SP357	0	0	0	0	1	0	3	2	0	0	1	1	0	0	0	0	0	0	0	0	1	0	0	1	0	0	0	0	0	0	0	0	0	2	0	0	0	0	0	0	0	0	0	0	0	0	0	0	0
RN7SKP205	0	0	0	0	0	0	0	0	0	3	1	0	0	0	0	0	1	0	0	0	0	0	0	0	0	9	0	0	0	0	0	0	0	0	0	0	0	0	0	0	0	0	0	0	0	0	0	0	0
RNU7-200P	1	0	0	3	0	0	1	1	0	2	0	1	0	0	1	2	0	0	0	0	0	0	0	0	0	1	0	1	0	0	0	0	0	0	0	0	0	0	0	0	0	0	0	1	0	0	0	0	0
AC007652.1	0	0	0	0	0	0	0	0	0	0	0	1	0	0	0	0	0	0	0	0	0	0	0	0	0	0	0	0	0	0	0	0	0	0	0	0	0	0	0	0	0	0	0	0	0	0	0	0	0
KLRK1	9	1	71	2	2	27	32	22	0	94	17	100	53	24	22	52	79	0	7	17	5	9	12	16	0	8	5	8	12	3	8	52	22	10	5	9	1	4	11	16	10	16	15	22	2	4	0	9	3
PSMD7	3156	6434	5972	3294	3121	4328	5730	3451	4919	2938	5938	3196	3095	3116	2982	4261	4266	2550	2311	2858	1125	992	3607	1454	2167	2193	813	3460	3843	3575	2039	2361	3738	4392	2060	4737	1271	2523	1917	3290	1635	3157	4188	2903	1669	1039	3501	3859	2402
RPL23AP91	3	3	4	0	1	0	3	3	6	1	13	20	1	2	4	2	1	1	3	0	1	1	0	2	0	56	0	1	0	3	1	1	1	1	0	2	1	0	1	2	0	0	8	2	2	1	3	12	2
AC245047.4	0	0	1	1	4	0	0	0	0	1	0	0	0	0	0	0	0	0	0	0	0	0	0	0	0	1	0	0	0	0	0	0	0	0	0	0	0	0	0	0	0	0	0	1	1	0	0	2	0
DNM1P30	0	0	0	0	0	0	0	0	0	0	0	0	0	1	1	0	0	0	0	0	0	0	0	0	0	0	0	0	0	0	0	0	0	0	0	0	0	0	0	0	0	0	0	0	0	0	0	0	0
HKR1	2404	1202	1823	1630	914	1078	3694	2795	1914	1250	1240	1774	1393	1494	1180	1672	2242	1217	629	1027	163	285	1510	1087	424	1587	362	1664	875	1273	704	1078	1530	2445	525	1527	386	752	599	2122	421	1151	2035	781	428	404	1608	2170	1001
LINC01342	15	56	3	53	80	42	35	48	45	31	12	34	92	1	15	46	24	38	27	2	15	6	13	6	9	2	13	0	1	1	12	6	5	0	0	3	3	12	13	11	38	6	2	52	7	11	2	1	1
PYCR2	3555	4246	2457	4494	3938	2668	3605	2907	2432	2124	4415	1682	2710	1406	981	2110	3520	4379	1569	2502	677	569	3061	1446	1148	1681	777	3079	1488	2321	1843	2062	1651	3821	643	1155	701	1273	1757	3789	1233	2814	2510	1512	1305	1029	2049	2757	1352
2020-09-06	1260	979	6547	1909	1838	6045	1488	8540	981	2688	4529	8796	4254	11952	1057	4839	1152	1101	2041	6243	647	1071	3395	2913	1114	6479	2779	9683	1399	5907	3306	5168	2490	7673	386	1156	549	922	3495	7240	1567	4062	11360	1617	1780	1859	9259	13086	1116
AC005777.1	0	0	0	0	0	0	0	0	0	0	0	0	0	0	0	0	0	0	0	0	0	0	0	0	0	0	0	0	0	0	0	0	0	0	0	0	0	0	0	0	0	0	0	0	0	0	0	0	0
RPL7AP8	14	3	37	6	1	9	53	16	19	11	13	30	17	8	21	13	16	10	1	16	4	0	4	18	8	14	0	9	4	16	10	4	10	2	2	7	3	7	9	3	4	2	9	22	12	2	19	19	10
RPL19P1	0	0	0	0	0	0	0	0	0	0	2	0	0	0	1	0	0	0	0	0	0	0	0	1	0	0	0	0	0	0	0	0	0	0	0	0	0	0	0	0	0	0	0	0	1	0	0	0	0
DSC3	181	30	8	168	4	18	7	414	780	49	450	210	468	932	220	38	1116	58	25	30	38	1	3	7	8	31	21	35	43657	28	15	12	74497	2743	22796	56720	8	34	5	20	12	7	35	45	13	4	50	1	28477
LINC00885	4	0	1	6	9	3	8	3	7	3	13	5	11	0	0	2	2	16	15	0	0	0	2	0	4	11	3	0	187	0	1	1	173	7	91	218	0	2	1	4	6	5	0	4	0	0	3	0	115
LCN6	10	3	13	1	7	7	11	49	1	17	0	21	47	25	13	31	3	0	53	81	9	8	51	17	20	129	7	38	31	19	21	46	15	114	4	48	46	8	13	45	34	49	126	16	5	10	32	82	22
EIF4E2P1	0	0	0	0	1	2	1	1	0	0	0	1	2	1	0	1	5	2	0	1	0	2	0	2	2	0	0	0	0	0	1	0	4	0	0	2	0	0	1	1	0	0	3	2	2	0	1	0	0
FAM222A	474	416	119	475	4529	269	423	1271	1022	433	1408	723	486	94	1307	358	1117	828	1024	574	639	338	1518	854	702	186	373	141	386	218	567	750	367	223	110	587	248	583	528	736	580	972	215	1036	701	385	234	323	153
AC068580.4	42	30	56	225	24	96	86	31	13	37	35	14	4	12	14	33	60	5	5	4	15	0	37	6	6	18	9	20	31	28	14	9	25	15	9	56	2	50	17	26	13	19	13	19	18	9	8	9	14
TRAV8-4	19	1	18	16	22	93	15	63	9	22	36	62	38	30	6	33	13	3	59	113	9	21	21	12	2	3	40	2	4	1	46	67	3	1	0	1	4	9	22	35	17	35	1	17	27	6	4	8	2
AC008040.5	0	0	0	0	0	0	0	0	0	0	0	0	0	0	0	0	0	0	0	0	0	0	0	0	0	0	0	0	0	0	0	0	0	0	0	0	0	0	0	0	0	0	0	0	0	0	0	0	0
RF00019	0	0	0	0	0	0	0	0	0	0	0	4	0	0	0	0	0	0	0	0	0	0	0	0	0	1	0	0	0	0	0	0	0	0	0	0	0	0	0	0	0	0	0	0	0	0	0	0	0
AP001330.4	3	1	9	3	1	2	3	0	6	0	3	2	1	1	8	4	2	1	0	2	1	0	0	2	1	1	0	1	0	1	0	0	1	1	1	1	1	0	0	0	1	0	0	5	9	0	4	2	1
AC005884.1	3	2	0	3	2	0	7	9	4	3	0	15	0	2	0	1	1	6	4	5	3	9	3	4	10	8	2	2	1	1	23	21	7	4	4	5	16	4	7	5	3	8	9	5	5	2	11	9	3
SNORA71D	2	4	2	2	1	1	1	5	12	1	0	2	6	1	4	1	8	16	0	0	0	0	2	2	0	0	0	1	1	1	2	0	4	1	0	2	20	0	0	2	2	0	0	0	2	1	0	1	0
RF01210	0	0	0	0	0	0	0	0	0	0	0	0	0	0	0	0	0	0	0	0	0	0	0	1	0	0	0	0	0	0	0	0	0	0	0	0	0	0	0	0	0	0	2	0	0	0	0	0	0
EFNB3	46	81	55	297	63	40	176	599	10	38	64	72	29	33	219	49	46	50	42	106	58	33	75	56	62	37	66	42	496	52	80	84	418	32	185	763	45	23	76	193	79	79	36	63	63	75	52	121	179
SRSF3	11892	12638	19048	14412	9154	12557	28660	13217	27005	10455	15880	11747	11361	8186	6934	15736	19646	14714	8186	17090	4024	2692	14995	8198	7568	8414	2578	13040	9271	19635	5706	9308	9988	10301	4916	10630	7726	6567	7221	25512	5110	12229	15329	9673	4350	2783	12395	14575	6548
UNC45B	9	4	19	9	20	9	18	12	0	5	13	34	13	19	8	3	15	0	36	129	11	1	6	185	3	1630	2	4229	0	669	6	12	4	59	5	4	0	2	196	817	6	3	989	4	6	21	921	174	4
AL162741.1	1	10	1	14	12	7	4	15	9	8	40	9	27	9	4	2	53	15	1	1	2	1	2	1	9	11	2	8	3	4	6	1	4	7	1	5	0	11	1	0	3	1	17	14	4	4	2	43	2
RBPMS2P1	0	1	1	0	0	0	2	1	0	1	0	3	0	9	0	0	0	0	0	0	0	0	1	5	0	8	0	3	2	1	0	0	3	1	0	0	0	0	2	1	0	0	3	0	0	0	3	6	0
AC008568.2	0	0	0	0	0	0	0	0	0	0	1	0	0	1	1	0	0	0	0	0	0	0	0	0	0	3	0	0	0	0	0	0	0	0	0	0	0	0	0	0	0	0	1	0	0	0	0	0	0
AC073861.1	1783	1160	3054	3558	520	1133	4314	1266	5410	1076	1290	2158	1645	877	1161	1064	1262	1193	854	1015	682	432	492	703	911	2380	392	888	752	1573	645	851	1553	589	1379	1816	1757	983	435	574	670	428	1709	1620	757	225	1560	951	1818
SPTBN1	44564	79580	34482	36043	29306	24674	47076	102041	33859	45391	38829	33795	35848	32585	24953	57789	148301	48035	18850	13912	12909	5962	34982	30900	18181	42206	7430	43335	10771	30739	17920	10152	25207	81051	3496	20879	3359	25249	21744	74079	14816	26401	49605	46433	15983	15906	30904	51570	13408
VPS35P1	0	3	4	3	0	2	3	4	15	6	7	7	5	5	2	7	3	4	1	6	3	2	7	13	2	10	1	3	0	8	1	0	7	6	2	3	5	12	4	2	5	7	8	27	4	1	3	3	6
SNORD115-7	0	0	0	0	0	0	0	0	0	0	0	0	0	0	0	0	0	0	0	0	0	0	0	0	0	0	0	0	0	0	0	0	0	0	0	0	0	0	0	0	0	0	0	0	0	0	0	0	0
WDR47	838	592	1173	1034	438	616	1039	1895	397	670	908	959	712	1085	677	1007	969	853	481	722	157	136	1077	1029	231	1218	220	1005	2769	1324	389	538	4566	3040	1454	4026	253	272	530	2014	200	793	2179	517	274	264	1556	1977	1447
HSPA9	20220	10340	13463	10898	12557	12808	17487	13053	13494	9495	13312	10300	9482	8328	9160	18434	26447	25689	7491	7510	3475	2192	14545	6493	5865	7018	2019	9896	9013	9415	4075	6727	12567	11242	4473	14033	2276	7841	4500	13834	4020	9301	11648	10635	5189	2791	9475	11285	6284
NICN1	415	575	408	686	446	339	457	1183	536	424	338	907	725	801	478	532	489	414	438	685	244	184	1167	691	400	961	289	860	473	699	591	632	642	1204	275	637	198	620	444	1149	406	525	1159	643	416	328	678	1280	468
ZNF786	493	742	414	356	879	515	516	1020	554	411	328	380	403	406	572	528	931	905	218	325	114	54	398	274	146	456	111	347	545	313	242	321	712	593	211	717	56	171	207	640	165	363	693	467	162	136	468	683	276
AP002414.5	0	0	0	1	0	0	0	0	0	0	0	0	0	0	0	0	0	0	0	0	0	0	0	0	0	0	0	0	0	0	0	0	0	0	0	0	0	0	0	0	0	0	1	0	0	0	0	0	0
TP53	4005	10404	6244	10261	8795	5576	11450	8862	1188	5176	6689	3712	5818	2757	3379	5115	26486	2020	3162	3460	1494	706	5114	2070	1730	2494	1076	1749	4292	2228	2960	3341	4568	2306	1843	4349	790	2903	1990	4776	2093	4272	2604	4362	1607	1374	1877	2688	3538
CYBC1	4440	2681	4570	5313	5612	6386	3510	7418	2203	4800	6929	4409	4888	1810	4492	3916	3890	5590	2507	5828	1403	1131	5378	1677	2132	1516	2312	1731	1684	1832	3445	5782	1907	3248	563	1909	883	2985	3673	4525	2878	4434	1830	3034	2412	1849	1303	2068	1213
RPS6KA6	17	14	101	15	38	7	14	196	39	13	66	426	36	769	70	162	18	7	177	219	73	108	362	328	50	440	80	453	204	469	274	211	552	482	147	453	79	240	124	406	80	336	638	204	134	135	460	865	121
AC015660.4	0	0	0	0	0	0	0	9	0	0	0	4	3	1	0	4	0	0	0	4	0	0	3	0	0	3	0	1	0	0	2	0	0	0	0	0	0	0	0	1	0	0	0	2	0	0	0	2	0
MTND4P32	0	0	0	1	0	1	0	3	1	0	0	1	0	2	2	5	1	7	0	0	0	0	0	1	0	2	0	0	0	3	0	0	5	0	0	0	0	1	0	0	0	0	7	0	1	0	1	1	0
AC120024.3	0	0	0	0	0	0	0	0	0	0	3	0	0	0	0	0	0	0	0	0	0	0	0	0	0	6	0	0	0	0	0	0	0	0	0	0	0	0	0	1	0	0	0	0	0	0	1	0	0
RN7SL398P	0	0	12	0	0	0	2	4	0	1	4	3	0	1	3	2	0	0	0	1	0	0	0	1	0	2	0	0	0	3	0	0	1	0	4	2	0	0	0	0	0	1	10	1	0	0	1	3	2
RN7SL36P	1	1	0	0	0	2	0	5	0	1	2	0	0	1	0	3	1	0	0	0	0	0	0	1	0	3	0	1	0	0	0	0	2	0	1	1	0	1	0	0	0	0	0	0	0	0	0	1	0
STAU2	2216	3167	2733	2483	2385	1609	3747	3782	2565	1714	2191	1994	1187	2468	969	3196	5631	2439	1232	1870	774	393	2382	1529	1128	1916	494	2463	3216	2925	943	1393	4310	4795	1942	3859	846	1582	1092	2920	621	1841	3643	1749	847	592	2326	3131	2107
AC097662.1	69	51	23	51	27	7	36	111	23	38	46	108	40	48	51	37	39	28	31	48	22	18	63	31	18	65	8	52	26	47	13	54	46	86	10	22	20	26	24	61	2	54	59	49	21	8	54	46	34
RNA5SP207	3	3	7	12	3	0	12	35	4	31	9	1	4	0	144	6	4	1	0	0	0	0	0	3	0	7	0	1	1	17	0	0	0	0	1	1	0	0	1	0	0	0	7	15	0	0	1	9	4
AC004982.1	132	30	75	51	24	11	92	58	47	33	3	109	46	44	70	34	53	36	46	41	6	5	61	42	19	30	13	12	5	46	24	26	22	24	13	23	29	17	65	20	19	27	61	19	7	10	59	52	14
AC108727.2	1	0	0	0	0	0	0	0	0	0	0	0	0	0	0	0	0	0	0	1	0	0	0	0	0	0	0	0	0	0	0	0	0	0	0	0	0	0	0	1	0	0	0	0	0	0	1	0	0
PHBP10	1	0	3	3	4	0	1	2	9	2	2	4	2	1	0	3	5	5	0	1	0	0	2	9	1	2	0	1	1	2	1	1	4	0	0	3	2	2	1	1	3	0	2	3	1	1	0	1	0
GRIN1	29	487	91	32	274	96	115	115	83	10	18	62	36	33	108	39	135	167	52	36	51	2	35	58	41	108	27	153	58	145	22	19	44	41	20	40	9	51	37	163	39	30	220	93	47	48	197	323	104
RPL4	98961	98488	63988	118630	55130	108112	137786	90746	98275	44720	67521	62936	47517	47149	47925	59599	72033	60860	61452	115717	24571	20196	80359	49213	38158	73283	20990	132804	115327	104390	51743	87512	92648	137108	42839	98122	38037	37353	53177	148778	37218	75518	111161	51518	40073	26712	101267	106427	71617
LINC02206	1	2	0	1	1	0	5	4	2	1	0	4	2	1	2	1	0	0	7	10	0	0	0	0	2	9	0	2	0	0	2	2	1	5	5	1	8	1	3	0	2	2	0	2	7	0	9	8	0
POLR3A	1676	1952	1935	1667	660	1699	2082	3069	2129	5895	1731	1324	1707	1203	1500	2504	4374	3098	1079	874	551	261	1912	794	683	876	407	961	1386	1337	665	805	2202	1656	626	1890	208	1306	923	2139	669	1424	1247	1581	828	634	778	1357	886
AC007368.1	1	0	0	0	3	0	0	7	0	0	12	7	4	0	0	0	2	0	0	0	0	0	0	1	0	6	0	2	0	0	0	1	4	0	0	0	0	0	1	0	0	0	4	0	0	0	0	1	5
NF1P8	0	0	0	16	1	0	0	0	0	0	2	5	0	0	0	0	1	36	2	0	0	0	0	0	0	6	0	0	0	0	0	0	0	0	1	0	0	0	1	0	0	0	1	1	0	0	1	1	0
ARMCX5-GPRASP2	220	164	132	370	114	39	410	300	304	151	227	186	135	223	197	252	383	287	128	230	44	23	200	171	131	232	50	343	140	234	82	164	181	464	71	128	114	144	126	413	52	279	352	160	85	61	263	383	55
TEKT4	5	1	2	2	7	0	4	5	2	0	2	3	2	1	3	4	0	2	3	1	0	0	0	1	2	0	0	1	8	4	0	4	6	2	4	8	0	0	3	2	0	2	1	1	1	2	2	5	5
LINC00319	14	1	2	9	0	4	2	0	5	6	1	2	6	3	1	3	3	1	0	1	0	2	0	4	8	1	1	2	0	0	2	0	2	1	0	0	0	1	0	4	1	0	0	4	5	1	0	2	5
C15orf53	6	1	14	1	9	2	3	4	9	4	8	4	4	8	0	5	3	1	2	11	0	0	7	2	0	0	1	0	0	0	5	9	3	0	1	0	3	0	0	4	1	2	9	9	5	0	0	0	1
ADGRF3	17	75	47	56	37	41	120	77	27	36	45	63	72	54	28	66	105	30	33	43	23	18	51	24	11	46	10	30	28	32	56	66	83	73	43	88	6	26	34	74	19	29	43	74	25	20	11	29	50
RNU6-470P	0	0	0	0	0	0	0	0	0	0	0	0	0	0	0	0	0	0	0	0	0	0	0	0	0	1	0	0	0	0	0	0	0	0	0	0	0	1	0	0	0	0	0	0	0	0	0	0	0
FTH1P22	10	1	79	5	9	33	25	48	6	19	26	40	48	8	1	25	25	4	2	46	0	7	19	9	2	3	16	1	4	0	8	24	3	0	3	2	12	6	16	16	5	15	1	6	5	4	6	8	1
NECTIN2	15312	14222	19741	17964	11769	15697	32514	13493	15330	9454	26058	6347	8669	1902	8768	8594	22493	15504	7756	6243	7558	3826	18252	4930	13682	2163	3776	3217	8368	6117	8438	4553	6294	3944	2624	7931	1819	14279	9926	10066	8740	12417	3144	12928	6384	5301	1986	3174	8656
AC010931.1	1	0	1	0	0	0	0	0	1	0	1	4	0	1	0	1	0	0	0	3	0	1	0	2	0	1	0	0	1	0	2	0	0	0	0	0	0	0	0	1	0	1	0	3	3	0	0	1	1
TSNAX	1910	2252	2474	1566	1092	1328	3388	2156	2106	1671	2360	2208	1639	1642	1342	2167	3235	2351	851	1517	399	297	1749	913	680	1642	327	1842	981	2137	651	1077	1487	2542	791	1767	1101	1210	798	1647	416	1452	2695	1058	577	347	2706	2748	970
AC022217.2	1	0	0	2	0	0	1	5	2	0	6	5	2	1	0	3	5	2	0	3	4	1	0	8	0	4	0	2	0	7	1	3	2	0	0	2	0	4	1	11	0	0	0	0	2	0	0	0	1
FMO3	388	171	297	706	210	77	313	1012	154	520	97	344	493	68	376	152	422	25	390	772	200	90	656	181	175	98	170	44	69	117	378	628	163	284	27	134	258	168	177	457	186	354	113	188	280	63	44	57	191
ADCY5	409	452	2397	2471	4571	551	103	6754	297	390	2216	1367	1332	9813	338	2321	395	2228	1145	1696	655	147	552	4177	581	17353	270	24674	1553	16805	449	1141	6831	40483	447	1944	85	371	3477	15243	496	2322	19983	716	893	1405	10609	19293	1470
AL157944.1	0	0	0	0	0	0	1	0	0	0	0	0	0	0	0	0	0	0	0	0	0	0	0	0	0	0	0	0	0	0	0	0	0	0	0	0	0	0	0	0	0	0	0	0	0	0	0	0	0
DPPA2P4	1	3	0	0	2	0	0	1	0	1	4	3	1	0	0	0	1	0	1	1	0	3	0	21	3	20	0	5	7	68	0	1	1	0	0	1	0	4	2	38	0	0	0	3	2	1	16	10	3
AC007327.2	1	1	0	2	0	0	2	3	0	0	0	0	3	1	3	4	2	2	3	0	6	0	0	2	0	5	0	0	0	3	0	0	2	0	1	4	0	3	4	1	0	1	3	0	0	0	0	0	0
AC079148.1	4	13	2	11	3	20	16	23	5	13	13	13	9	12	5	14	17	6	17	4	5	1	4	12	1	24	15	20	3	23	7	6	11	22	6	14	6	6	3	5	0	6	12	14	4	2	47	63	3
SNORD82	1	0	5	1	7	0	0	0	1	0	0	0	0	1	6	1	1	3	0	0	0	0	0	0	0	1	0	3	0	0	0	0	0	0	0	0	0	0	0	0	0	0	0	0	0	0	0	0	0
GSEC	52	149	67	106	171	270	80	145	39	79	135	110	91	109	163	89	38	46	37	72	26	13	47	51	25	111	23	115	13	134	57	119	33	344	9	24	32	22	36	119	24	58	95	54	30	22	114	138	32
RNU6ATAC39P	2	0	17	0	1	0	4	12	5	12	14	21	9	1	14	5	12	1	0	0	4	2	0	3	1	7	0	3	3	10	2	1	4	2	2	10	0	2	5	2	0	0	12	3	0	1	1	11	1
RNU6-123P	6	2	8	1	3	0	7	16	4	5	8	9	4	3	18	6	4	5	0	1	0	0	0	4	0	4	0	0	0	4	1	1	8	0	2	4	0	1	1	2	0	0	4	17	1	0	0	2	1
RNU6-208P	0	0	0	0	0	0	0	2	0	0	0	0	0	0	0	1	5	2	0	1	3	0	0	0	0	7	0	0	0	0	0	0	1	0	0	0	0	2	0	0	0	0	0	0	1	0	0	1	2
SERPINE3	12	24	14	10	5	28	13	29	10	51	39	24	43	26	41	17	28	30	8	6	38	0	2	2	38	36	1	15	0	20	0	3	9	6	0	34	0	75	5	22	18	6	8	42	11	1	13	30	1
RPL31P60	0	0	0	0	0	0	0	0	0	1	0	3	0	0	0	3	1	0	0	0	0	0	0	0	0	6	0	0	0	0	1	0	0	0	1	2	0	1	0	0	0	0	0	1	0	0	0	0	0
PPA1	17507	14208	24098	16660	2801	13222	29977	10130	15760	15261	17519	7291	8422	5527	8731	14932	19367	12834	7102	6229	4426	1771	6772	2132	6833	3176	1528	3306	7783	5807	4032	5091	8977	3255	6572	10205	6195	8994	4640	5574	4101	7530	5241	8390	3519	2199	4308	5167	6738
OR4K3	0	0	0	0	0	0	0	0	0	0	0	0	0	0	0	0	0	0	1	0	0	0	0	0	0	1	0	0	0	0	0	0	0	0	0	0	0	0	0	0	0	0	0	0	0	0	0	0	0
AC018714.1	2	0	0	0	1	0	3	0	6	5	8	0	4	0	1	2	28	1	0	1	0	0	0	0	0	1	0	0	0	0	0	0	1	0	0	1	0	0	0	0	0	0	0	3	0	1	0	0	0
HOXC5	2	5	9	2	4	1	24	0	0	5	1	0	2	0	0	0	2	2	1	3	0	0	2	2	0	1	0	0	1	15	0	0	1	1	1	2	0	0	0	2	0	1	6	0	0	0	3	6	0
AC006158.1	0	0	0	0	0	0	0	0	0	0	0	0	0	0	0	0	0	0	0	0	0	0	0	0	0	0	0	0	0	0	0	0	0	0	0	0	0	0	0	1	0	0	0	0	0	0	0	0	0
AP003174.2	0	0	0	0	0	0	0	0	0	0	1	5	0	0	0	1	1	0	0	0	0	0	0	0	0	2	0	0	0	0	0	0	0	0	0	0	0	0	0	0	0	0	0	0	0	0	2	0	1
AL161781.2	2	0	0	1	0	5	0	26	1	3	0	61	14	1	2	2	0	0	1	22	0	1	4	4	1	2	3	0	0	0	4	69	0	0	0	0	0	1	6	2	5	2	0	1	1	0	0	0	0
ICA1	2022	5183	1400	3698	2442	1161	4234	2306	2880	2828	665	1974	1624	581	3584	1428	3731	2550	1672	1656	541	756	3302	1179	1384	709	653	520	616	858	1508	1221	725	389	331	1064	974	1129	1691	1559	992	2476	700	1599	1122	888	479	721	1098
PCNX3	11942	10978	5495	10486	6780	8555	9627	13232	11098	14012	5344	4792	14343	3178	4841	11222	18084	10911	3821	2924	2861	1203	7994	2969	3213	3030	2157	3036	5185	3108	3690	3273	9082	4693	1952	7223	586	6108	4831	6877	4467	5357	3811	8830	3362	2839	2435	5004	5194
AC093673.1	232	264	568	458	124	164	298	231	376	163	190	145	111	502	219	408	1135	191	87	144	78	12	113	82	228	159	23	290	124	283	95	115	121	435	85	124	57	76	108	276	80	157	452	76	49	42	367	440	163
PITRM1-AS1	21	61	67	37	15	30	55	107	29	69	66	79	82	31	45	68	101	81	22	13	13	3	32	34	33	29	15	28	28	29	12	34	72	47	24	105	3	34	22	44	39	30	46	47	20	11	20	40	42
RN7SL752P	9	24	306	37	11	14	64	50	84	36	65	78	19	35	40	22	10	26	4	38	7	5	6	48	9	92	5	21	2	37	6	10	18	0	8	11	3	209	4	5	8	12	76	130	13	0	42	94	60
CASR	0	1	0	7	3	3	2	22	13	10	1	326	29	7	1	0	3	1	56	10	18	4	7	22	15	17	14	4	2	0	10	15	2	0	3	7	74	40	8	131	162	337	0	39	49	309	3	9	0
NKX2-1	2	0	2	35	2	1	0	0	0	0	1	7	0	0	0	1	2	2	1	2	0	0	0	5	1	2	4	9	0	2	3	0	2	1	1	0	0	0	0	114	0	2	1	0	0	0	0	1	0
COQ9	6138	4894	2755	2933	3168	2924	4077	3734	4618	2969	3579	2194	2775	3731	1929	4606	2417	2823	3372	3287	2424	1239	5444	2461	3867	3732	1268	5417	3698	3474	2412	2888	4090	8808	1700	3610	2052	5656	2611	4069	2588	3953	5434	5057	2724	1571	4255	5863	1868
CHST11	1682	510	4748	1285	7092	2915	1401	4579	451	1497	5937	2093	2006	1214	1759	1409	1490	665	946	2139	424	416	2822	1465	701	980	959	1554	228	2154	1310	1949	624	812	91	423	281	346	1515	3235	850	1442	2234	826	1066	685	1263	1649	525
GUCY2EP	0	6	0	1	0	0	0	10	0	0	5	9	3	0	0	0	1	2	0	0	0	0	1	1	0	4	0	0	0	0	2	0	3	0	0	3	0	0	1	2	0	1	0	0	0	1	0	0	6
SPDYA	44	59	58	42	21	29	61	77	21	51	72	77	46	41	48	47	58	73	10	11	3	1	6	13	21	62	16	22	23	84	10	35	57	40	25	107	2	22	13	36	5	6	43	41	0	2	37	49	38
CYP4B1	25	8	32	27	12	0	213	46	2	20	119	28	468	36	0	18	1	61	118	161	65	22	142	149	435	241	37	426	7201	108	63	60	4793	1917	1959	2435	20	116	49	587	43	128	236	97	95	18	289	95	1566
LINC01740	1	1	0	0	0	0	5	0	0	1	0	0	4	3	0	2	0	0	0	4	0	3	0	3	0	5	0	0	1	0	0	0	0	0	0	0	0	2	0	1	0	0	5	0	0	0	5	0	0
MT2A	6580	4540	10213	9322	23870	10971	5238	4904	1038	15676	25084	2109	2261	2195	19097	4143	2514	3369	20612	11438	6195	4612	8640	30268	16277	5581	5670	9143	13652	30493	11799	5647	3296	5218	5954	16777	4494	7670	5377	40758	2767	3027	10580	4020	5008	1586	16762	9033	11874
PDC	13	2	74	41	0	6	34	12	8	23	3	13	19	12	4	9	37	0	0	2	0	0	0	3	2	23	3	1	2	5	1	2	9	7	4	3	0	0	2	4	1	0	10	10	2	1	13	30	0
LYG2	9	16	6	17	6	10	19	56	1	25	55	24	38	48	24	24	34	25	6	3	0	0	3	6	0	39	3	11	5	20	3	1	25	11	3	29	0	10	0	13	4	3	13	27	0	0	17	54	23
AC103810.5	4	9	6	5	0	5	7	0	0	27	9	91	6	1	34	10	8	8	0	0	0	3	2	1	7	5	0	0	7	0	0	3	32	2	7	13	6	1	0	2	0	0	9	27	0	0	3	3	4
IQSEC2	1990	1169	1518	2187	1070	838	908	2843	506	826	1924	741	957	1367	964	1553	2444	2548	1191	871	1368	299	1234	824	1419	1088	394	1987	1723	2092	785	625	2472	2719	592	1978	403	2543	957	2534	873	1175	2764	2328	1270	694	1414	2534	1288
AL392172.1	447	154	255	235	337	107	1225	225	183	195	270	294	167	125	144	118	283	166	245	240	155	65	182	148	269	117	74	368	51	322	193	184	81	186	64	119	427	635	128	368	195	221	334	257	118	74	254	270	104
AC093655.2	0	0	0	0	0	0	0	0	0	0	0	0	0	0	0	1	0	0	0	0	0	0	0	0	0	8	0	0	0	0	0	0	0	0	0	0	0	0	0	0	0	0	0	0	0	0	0	0	0
RNU6-421P	0	0	0	0	0	0	0	0	0	0	2	2	0	0	2	0	1	0	0	0	0	0	0	0	0	0	1	0	0	1	0	0	0	0	0	0	0	0	0	0	0	0	0	0	0	0	0	0	0
FDFT1	5629	14416	6633	7416	4030	6050	12778	6556	8334	3698	4466	5481	9798	3015	2817	7253	6021	14792	7009	9683	4900	4458	12108	4430	6818	3350	3101	3500	8675	6136	5387	5673	9388	8667	3417	7762	5196	6845	7003	8752	4724	12118	5963	7841	4546	4818	4754	5104	6755
HDDC3	734	539	436	392	769	596	825	381	1087	951	407	385	211	174	399	395	374	462	481	784	328	252	709	362	525	172	290	217	273	109	664	627	203	330	151	235	459	443	345	469	389	513	185	372	367	246	172	199	310
AL122125.1	4	0	9	7	0	4	1	8	1	4	11	12	5	28	16	2	4	2	0	0	0	0	1	0	0	11	0	0	11	3	2	5	36	13	24	49	0	2	0	5	1	3	16	0	1	0	5	7	5
SKP1P3	0	0	0	0	0	0	0	0	0	0	2	1	0	0	0	0	0	1	0	0	0	0	0	0	1	3	0	0	0	0	0	0	0	0	0	0	0	0	0	0	0	0	0	0	0	0	0	0	0
AC135507.2	0	0	4	7	0	0	0	17	3	1	0	12	9	7	2	5	4	4	3	2	2	0	2	5	1	5	5	0	0	2	0	1	5	0	2	4	0	1	1	0	1	0	10	5	0	4	1	5	2
CDR1	15	5	1	21	3	1	8	20	1	1	17	12	3	8	28	4	1	5	7	8	1	2	1	6	11	21	0	7	0	7	3	0	2	12	0	5	0	0	2	12	1	2	15	13	2	2	46	54	46
AC007274.2	0	0	0	0	0	0	0	0	0	0	0	0	0	0	0	0	0	0	0	0	0	0	0	0	0	0	0	0	0	0	0	0	0	0	0	0	0	0	0	0	0	0	0	0	0	0	0	0	0
THOP1	1958	3453	3407	1955	2218	3674	3620	3463	3308	2794	2829	1550	2328	1031	1562	3948	4708	2903	1480	1794	1536	419	2006	769	2285	1490	586	2261	2291	1804	967	1299	2146	2333	785	2732	382	3184	1355	2581	1508	1651	1606	2618	907	657	1434	1748	1600
MRPS30-DT	73	50	69	75	11	18	37	76	13	49	9	58	25	254	35	57	52	3	22	105	11	5	23	94	9	216	4	220	36	270	16	36	100	533	31	62	25	13	35	245	14	65	445	30	9	35	234	412	43
MIR548D2	0	0	0	0	0	0	0	0	0	0	0	2	0	0	0	0	0	0	0	0	0	0	0	0	0	0	0	0	0	0	0	0	0	0	0	0	0	0	0	0	0	0	0	0	0	0	0	0	1
AC129502.1	1	4	0	1	8	0	0	9	9	1	9	2	2	0	6	0	30	9	0	2	0	1	1	7	0	2	0	5	5	4	0	2	22	1	3	20	0	0	0	3	0	0	26	3	0	0	1	18	3
AC100756.3	0	0	0	0	1	0	0	0	0	0	0	0	0	1	0	0	0	0	0	0	0	0	0	0	0	1	0	0	0	0	0	0	0	0	0	0	0	0	0	0	0	0	5	0	0	0	0	0	0
OR6M3P	0	0	0	0	0	0	0	0	0	0	0	1	0	0	0	0	0	0	0	0	0	0	0	0	0	0	1	0	0	0	0	0	0	0	0	0	0	0	1	0	0	0	0	0	0	0	0	0	0
AC073842.1	93	0	1	0	4	0	0	6	1	3	47	7	2	1	0	1	9	5	63	10	32	7	7	5	74	14	2	0	15	5	1	4	4	5	10	31	6	56	0	9	9	1	2	43	20	0	0	3	3
RAC1P2	329	202	992	258	364	226	677	360	696	309	524	623	212	299	418	452	239	365	179	212	104	95	227	218	481	311	96	266	280	370	251	97	432	256	227	453	66	502	269	133	189	248	366	1008	398	108	264	304	735
AL161909.2	5	19	20	3	5	4	38	11	10	8	10	17	5	3	17	4	16	16	7	1	1	0	2	7	11	20	0	8	3	7	0	3	6	5	4	16	0	9	5	0	4	3	5	15	1	2	9	9	5
AGAP7P	2	1	8	7	0	8	21	18	9	15	4	17	11	39	4	77	21	83	65	59	0	0	6	7	3	11	2	3	1	3	3	26	2	1	0	4	0	1	5	7	2	1	11	10	1	0	2	0	1
AC106799.2	0	0	0	0	13	0	0	0	9	0	0	0	1	0	1	0	0	0	0	0	0	0	0	0	0	0	0	0	0	0	0	0	0	0	0	0	0	0	0	0	0	0	0	0	0	0	0	0	0
GNAT2	0	0	0	0	0	0	0	1	0	0	0	0	0	0	0	0	0	0	0	0	0	0	0	0	0	0	0	0	0	0	0	0	0	0	0	0	0	0	0	0	0	0	0	0	0	0	0	0	0
AC004980.4	4	1	0	4	0	4	15	0	1	6	0	2	3	0	2	3	0	4	0	0	0	0	0	0	0	0	1	0	3	1	0	0	9	0	4	19	3	1	0	0	1	0	1	0	0	0	0	0	11
RNA5SP86	0	0	0	0	0	0	0	0	0	0	0	0	0	1	0	0	0	0	0	0	0	0	0	0	0	0	0	0	0	0	0	1	0	0	0	0	0	0	0	0	0	0	0	0	0	0	0	0	0
SEZ6L	18	8	108	3	15	10	1	67	7	6	49	161	29	90	5	33	3	3	38	44	7	6	72	138	18	306	17	197	2	263	124	30	61	136	9	97	92	45	62	385	130	224	468	40	82	186	423	662	23
AC073358.1	5	0	6	6	0	0	0	10	3	3	19	3	1	3	3	4	1	1	3	2	0	0	0	0	0	3	2	0	0	0	0	0	2	0	0	4	0	0	0	1	0	0	0	0	0	0	0	4	0
SRSF1P1	0	0	0	0	0	0	0	0	0	0	0	0	0	0	0	0	0	1	0	0	3	0	0	0	0	0	0	0	0	0	0	0	0	0	0	0	0	0	0	0	0	0	0	0	1	0	0	0	1
TMEM14B	3780	4347	3317	4706	3254	2527	6586	2411	7656	2974	3706	2194	1149	1535	1492	2337	2921	3489	2398	3645	1012	1104	2642	1657	1702	2161	689	2606	1355	2653	1829	2563	1653	2277	1114	1794	3871	1710	1314	2896	1528	2699	2699	1666	1273	730	2585	2612	1434
MCCD1P2	0	1	0	0	1	1	0	6	3	1	0	0	1	1	1	3	2	1	2	2	0	0	3	0	0	2	0	3	1	1	2	0	0	1	0	1	0	0	2	0	3	0	0	0	2	0	0	1	0
ETV5	1722	1708	1973	2093	1407	4149	1369	1613	405	1548	2481	2235	5251	679	1200	1469	542	2221	857	1464	186	554	2836	749	412	514	318	335	219	533	1466	1708	487	1172	172	1010	863	327	708	2986	803	2787	671	695	483	660	632	795	536
ANXA8	22	4	621	93	13	1844	9	242	33	26	42	2	28	6	47	12	1	7	2	0	0	2	3	5	0	6	0	0	5651	6	0	1	5725	488	3865	6570	0	4	2	4	3	5	0	0	1	0	0	1	5793
USP9YP7	0	0	0	0	0	0	0	0	0	0	0	0	0	0	0	0	0	0	0	0	0	0	0	0	0	0	0	0	0	0	0	0	0	0	0	0	0	0	0	0	0	0	0	0	0	0	0	0	0
AC016769.1	0	0	0	1	1	0	0	0	0	0	0	1	0	3	0	0	2	0	2	4	1	0	2	3	0	11	2	3	0	9	0	4	1	31	0	4	0	0	0	11	0	2	1	0	2	1	8	7	1
HTRA4	36	23	61	75	32	76	74	30	8	99	138	19	120	9	44	30	40	5	2	21	4	0	17	2	0	24	3	2	0	0	7	8	1	2	2	23	0	0	9	3	3	4	0	1	3	0	4	6	2
IGHV3-79	12	12	0	5	14	3	8	17	5	6	13	23	1	0	3	1	1	20	13	9	6	20	90	7	3	1	99	0	0	0	82	48	1	0	0	0	9	4	35	12	32	50	1	7	25	9	0	1	3
AC110285.7	4	126	69	48	136	26	358	41	95	19	95	69	8	28	20	66	85	20	27	45	20	39	240	101	36	12	32	8	17	17	89	62	22	20	17	41	27	46	33	58	36	91	19	35	17	23	13	37	39
RNU6-643P	0	0	0	0	0	0	0	0	0	0	0	0	0	0	0	0	0	0	0	0	0	0	0	0	0	0	0	0	0	0	0	0	0	0	0	0	0	0	0	0	0	0	0	0	0	0	0	0	0
RNFT1P3	1	4	1	8	6	6	0	2	5	2	7	20	4	2	1	6	2	34	19	3	1	0	8	1	1	19	3	4	9	11	1	3	4	3	5	5	5	7	17	5	0	8	12	1	10	0	4	5	0
NCK2	8595	11569	5756	13652	9100	4351	6035	9177	7119	3531	10924	4193	5133	4998	2809	4430	8402	4799	4780	4380	3968	976	5132	4196	5345	7723	1236	9367	13978	10549	2962	2581	9857	12185	4852	17256	1535	14190	3838	12723	2822	4905	10301	11874	4262	2012	7811	10153	5920
LINC01922	0	0	0	0	0	0	0	0	0	0	2	2	1	1	0	0	3	0	0	0	0	0	0	0	1	11	0	0	0	0	0	0	0	0	0	0	0	0	0	0	0	0	4	1	0	0	0	1	0
SLC25A4	1346	1746	1861	1365	3246	1242	1572	1447	2281	615	1754	2308	1001	7225	1012	2193	738	1468	2559	6643	944	1999	7741	5622	2203	7190	1520	19819	2022	11865	2423	4449	2866	22531	653	1532	4216	2933	3217	11151	1621	4175	13444	1733	1646	1553	12710	14675	1152
GPR107	11173	7570	8380	8596	3573	6317	9174	13074	4273	6516	5375	5296	4366	6045	8917	11756	25979	7332	2305	3123	1273	1136	6430	3071	2134	4053	1438	5416	5468	5257	2872	2656	9603	9779	2143	8314	801	2914	3086	6961	2717	4111	5787	4014	2694	2471	4265	6406	4533
MIR3180-2	0	0	0	0	0	0	0	0	0	0	0	0	0	0	0	0	0	0	0	0	0	0	0	0	0	0	0	0	0	0	0	0	0	0	0	0	0	0	0	0	0	0	0	0	0	0	0	0	0
ZFP36L1	24972	26957	59524	64322	19660	25239	21166	56870	32422	16400	32439	22838	19501	28808	22334	44318	77567	34714	22847	31268	9336	6259	13747	26929	10682	46267	8936	45443	36160	85120	14044	19953	38053	71605	14995	31433	8787	12571	36947	142527	7019	29335	123317	24850	8439	11646	64356	79997	55390
LINC02363	2	47	3	28	13	22	55	34	50	51	18	121	88	10	33	212	32	22	53	65	46	13	77	5	40	14	32	2	11	14	44	98	9	2	10	23	22	84	37	24	43	31	0	89	18	31	5	2	19
AC090589.2	2	6	0	1	3	1	4	10	2	4	2	14	10	2	8	6	10	4	5	0	0	0	0	1	7	5	1	0	0	2	3	0	2	0	1	5	0	4	0	1	0	0	9	3	0	0	0	4	3
UIMC1	1212	914	1400	1085	508	816	1631	1633	830	792	943	1162	1361	1052	994	1346	931	915	592	1045	282	174	1197	624	446	1184	245	1316	884	1323	448	835	1294	1979	313	1208	368	525	764	1802	413	1010	1875	743	426	321	1566	1552	446
OR10R1P	0	0	0	0	0	0	0	0	0	0	0	1	0	1	0	0	0	0	0	0	0	0	0	0	0	1	0	0	0	0	0	0	0	0	0	0	0	0	0	0	0	0	0	0	0	0	0	0	0
RF00019	0	0	1	0	0	0	0	0	0	0	2	0	0	0	0	0	0	0	0	0	0	0	0	0	0	1	1	0	0	0	0	0	0	0	0	0	0	0	0	0	0	0	0	0	0	0	0	0	0
LRRC4C	34	12	53	21	14	302	2	180	1	8	70	81	54	188	13	101	5	8	63	53	10	9	13	52	11	248	10	224	2	166	18	51	16	281	1	25	12	10	32	242	14	42	346	18	14	36	467	620	25
FMNL1	1411	718	4235	1552	2788	6736	989	10629	766	3698	3883	4716	4948	1171	2435	3688	2203	1094	1605	3996	600	534	3028	1304	1055	1200	1680	1664	501	777	1829	4488	1077	2023	145	756	127	585	2428	3817	1490	2319	1168	1479	1319	955	677	1264	678
RF00136	0	0	0	0	0	0	0	0	0	0	0	0	0	0	0	0	0	0	0	0	0	0	0	0	0	0	0	0	0	0	0	0	1	1	0	0	0	0	0	0	0	0	0	0	0	0	0	0	0
AC124312.4	2	3	3	1	0	5	0	11	0	1	0	16	3	23	5	6	0	0	8	1	0	1	7	8	0	33	1	62	0	46	0	1	16	31	0	10	0	3	2	29	2	1	73	0	2	7	56	74	5
FAM83C	5	3	4	69	2	0	0	16	64	8	17	3	8	1	19	0	4	0	1	0	0	0	0	0	3	5	0	1	6278	1	0	0	5665	287	1792	5140	0	0	1	0	0	0	0	5	0	0	2	3	2869
AC009930.1	0	0	0	0	0	0	0	0	0	0	0	0	0	0	1	0	0	0	0	0	0	0	0	0	0	0	0	0	0	0	0	0	0	0	0	0	0	0	0	0	0	0	0	0	0	0	0	0	0
TCF21	561	216	322	1435	185	170	163	2871	136	386	383	1250	361	625	665	378	187	23	680	753	673	340	823	633	795	672	469	1041	222	578	953	773	544	1783	35	375	303	314	509	2109	601	941	1354	711	816	417	569	942	408
AC025030.1	3	6	0	0	2	0	3	1	2	2	0	6	3	2	0	2	5	1	0	0	1	0	0	1	1	0	0	1	0	1	0	0	1	0	0	2	0	3	0	0	0	0	0	6	1	0	0	1	0
LRRC34P1	0	0	0	0	0	0	0	0	0	0	3	0	1	0	0	0	3	0	0	0	0	0	1	0	0	7	0	0	0	0	0	0	0	0	0	0	0	0	2	0	0	0	0	0	0	0	0	0	0
AL589826.1	18	10	46	30	16	30	42	14	19	11	13	24	12	7	10	16	13	11	9	16	22	15	10	8	12	17	23	12	3	7	6	5	9	17	9	15	38	1	12	7	12	7	25	13	10	7	12	8	15
LINC01006	406	316	401	446	1520	128	911	178	324	538	585	304	565	229	639	76	233	684	201	316	114	96	300	399	242	157	92	315	194	250	326	169	219	486	67	179	256	144	267	523	165	448	450	222	113	160	437	218	243
AC012572.1	0	0	0	0	0	0	0	0	0	0	0	1	0	0	0	0	0	0	0	0	0	0	0	0	0	0	0	0	0	0	0	0	0	0	0	0	0	0	0	0	0	0	0	0	0	0	0	0	0
RNU4-83P	0	0	0	0	0	0	0	0	0	0	0	0	0	0	0	0	0	0	0	0	0	0	0	0	0	0	0	0	0	0	0	0	0	0	0	0	0	0	0	0	0	0	0	0	0	0	0	0	0
RNU6-1289P	0	0	0	0	0	0	0	2	0	0	0	0	0	0	1	0	0	1	0	0	0	0	0	0	0	2	0	0	0	1	0	0	1	0	1	2	0	0	0	0	0	0	5	0	0	0	0	0	0
LINC01151	0	0	0	0	0	0	0	0	0	0	0	0	0	0	0	0	0	0	0	0	0	0	0	0	0	0	0	0	5	0	0	0	10	0	2	2	0	0	0	0	0	1	0	0	0	0	0	0	0
SCN4B	221	143	50	177	91	107	103	2135	66	107	88	1260	259	764	207	273	65	64	370	322	192	76	460	438	266	736	76	702	280	428	246	234	917	1460	148	434	205	180	270	1227	168	454	773	327	411	235	640	432	263
ANKRD20A21P	1	17	2	7	3	5	0	8	1	5	5	4	0	19	3	3	5	21	15	5	5	3	2	8	6	21	0	4	17	9	1	3	68	8	37	32	5	32	5	5	2	6	4	36	8	2	3	18	4
RNU6ATAC24P	3	5	1	5	0	0	2	31	4	5	1	9	19	7	6	7	8	7	1	2	1	0	2	0	0	13	0	7	3	0	4	5	12	6	0	9	0	2	2	7	1	0	2	3	0	2	0	1	0
CYP4F8	1	27	2	3	0	1	1	2	3	5	6	9	3	1	1	4	8	2	7	0	3	1	1	2	9	3	0	0	2	5	0	0	4	4	2	0	0	3	2	0	0	0	3	12	2	0	3	0	1
GYPE	13	5	16	3	5	6	26	50	2	27	8	27	38	17	12	20	6	1	11	50	6	4	26	17	12	11	9	18	7	11	24	32	15	41	1	10	3	2	14	20	19	2	7	11	9	6	21	8	6
SORD	2735	2752	3112	2496	8302	1480	3760	3700	12284	1836	859	1971	1300	349	1140	4589	7201	2650	1925	1923	803	700	4394	939	1304	297	682	579	2686	804	1151	1721	2364	748	1267	2861	1094	3775	1047	2343	1482	4512	637	1335	1681	1290	261	586	1015
RPL7P10	14	11	43	11	5	6	31	19	16	14	20	19	4	9	14	19	19	12	3	6	6	1	3	17	9	19	2	9	6	12	9	4	13	5	19	9	6	8	7	6	5	2	13	14	2	2	5	17	5
MUM1L1	6	3	12	155	3	1	0	6	0	0	2	44	2	10	8	1	0	2	14	18	4	14	175	49	17	21	10	18	0	19	18	20	6	10	5	6	86	4	7	83	6	29	26	5	15	15	16	27	3
WBP2NL	35	7	86	64	20	66	58	103	38	69	44	68	93	30	45	50	118	57	26	26	5	14	25	45	50	97	8	51	12	116	33	36	64	55	15	66	9	33	23	48	17	24	127	39	22	19	73	138	14
KIF3AP1	0	1	1	7	0	0	0	0	0	9	4	1	47	0	0	1	1	1	0	0	0	0	0	0	0	7	0	0	1	0	0	0	0	0	0	6	0	0	0	0	0	0	0	1	0	0	0	0	0
P2RX7	336	141	1373	337	462	808	439	1274	84	580	921	656	752	638	491	582	381	137	172	250	61	81	253	319	121	620	215	550	238	510	206	386	532	702	137	583	33	81	258	796	89	229	659	249	105	121	522	907	235
EDC3	2286	742	1726	2051	1712	1662	2082	2781	1869	1688	1423	1220	1572	815	1111	1275	2801	3454	967	1260	578	390	1973	753	875	1182	466	1718	1837	985	788	1048	2140	2211	787	1908	341	1520	1101	2054	964	1562	1377	1517	1120	658	958	1372	835
RNU5B-1	12	6	8	2	1	0	18	2	7	3	10	6	1	1	2	5	8	1	0	10	0	0	3	4	0	1	0	0	0	0	0	5	0	0	0	0	4	0	1	5	2	1	3	4	0	0	10	1	0
OPA3	2228	1503	2438	2110	1904	2031	2824	4155	1490	1547	1610	1828	1652	1774	1756	2721	2013	1229	1209	1209	1136	471	1686	1192	1145	1900	686	2020	1745	2488	1078	982	2506	2215	682	2176	294	1569	1300	2502	1107	1314	2225	2066	820	736	1716	2974	1322
AL031593.1	0	0	2	8	0	2	0	4	1	2	0	3	2	2	1	0	0	2	0	2	0	0	0	0	0	1	0	0	0	0	0	0	2	0	0	0	0	0	0	0	0	0	0	0	0	0	0	0	0
RNU7-172P	0	0	0	0	0	0	0	1	0	0	0	3	0	0	0	2	0	0	0	0	3	0	0	0	0	0	0	0	0	0	0	0	0	0	0	0	0	0	0	0	0	0	5	0	0	0	0	0	0
SNORD116-23	0	0	0	0	0	0	0	5	0	0	0	0	1	0	0	1	0	0	0	0	0	0	0	0	0	3	0	0	0	0	0	0	0	0	0	0	0	0	0	1	0	0	0	0	0	1	0	0	0
AL354893.2	3	13	0	7	5	0	4	21	4	5	0	14	12	37	11	15	14	3	6	1	4	2	0	12	1	11	1	22	5	26	0	0	24	7	4	17	5	1	1	11	1	0	22	9	2	3	16	42	5
KCNK5	7442	3181	879	3123	3676	450	6349	3757	3719	3718	1954	895	1469	235	1492	1278	1088	1787	2895	1347	2529	828	2388	977	4633	348	1188	373	461	774	2208	793	738	359	213	314	617	5259	2533	3563	2874	3473	422	5187	2919	1414	489	382	817
AL592182.1	0	0	0	0	0	0	0	0	0	0	0	0	0	1	0	0	1	0	0	0	0	0	0	0	0	6	0	0	0	0	0	0	0	0	0	0	0	0	0	0	0	0	0	0	0	0	1	0	0
LINC01481	55	63	54	154	110	65	269	58	60	83	142	84	100	60	77	74	94	101	75	93	41	4	58	45	49	68	18	81	75	60	22	120	60	53	38	91	59	45	10	90	60	45	130	59	18	7	69	86	42
AC064807.1	72	193	84	214	325	55	180	184	128	94	153	170	147	132	105	158	427	86	112	165	36	36	185	93	65	116	34	93	95	77	110	112	137	230	51	121	61	104	70	132	52	140	180	168	78	49	99	153	88
TBC1D32	117	280	284	549	287	114	541	477	407	144	381	510	510	150	236	382	646	614	215	159	67	38	246	159	174	144	54	83	175	130	144	197	519	254	156	359	138	177	122	273	85	226	298	377	77	62	166	176	127
XYLB	610	787	393	827	1391	568	463	1155	1909	757	467	447	797	155	355	1061	1434	1839	618	287	365	118	981	306	542	163	160	168	360	196	402	208	608	273	131	438	117	1206	355	803	421	972	159	1272	469	267	98	200	123
BTF3P9	3	4	13	8	4	5	13	5	9	2	3	10	3	5	8	7	4	3	0	5	1	3	5	6	9	14	3	6	4	9	5	2	8	3	1	3	8	2	11	2	8	0	8	9	4	5	6	10	7
PTGES	192	448	1506	422	1603	1305	379	956	129	704	902	314	269	185	997	233	2045	2061	256	506	292	117	291	321	471	461	151	417	255	316	238	425	327	657	122	383	133	189	310	1249	221	507	624	432	211	133	304	819	579
KRT19P4	5	0	0	3	3	0	0	1	0	1	17	5	3	2	0	0	5	3	8	0	0	0	0	1	1	4	1	0	0	1	0	0	2	0	0	3	0	11	0	0	5	0	0	21	2	0	1	1	1
AC034195.1	0	3	0	1	0	0	0	0	0	1	0	1	0	1	1	2	2	0	0	0	0	0	0	0	0	9	0	0	1	2	0	1	3	4	1	3	0	0	0	2	0	0	4	0	0	0	0	5	2
EIF4EBP2P2	2	0	0	0	1	1	2	0	3	2	1	4	2	14	1	5	3	2	0	0	0	1	1	4	0	18	0	4	0	6	0	0	2	7	2	0	1	2	0	1	1	2	12	5	1	0	3	9	0
CAP2	583	324	1241	1563	348	483	285	1216	299	361	622	457	252	12951	549	1345	908	817	511	1801	89	31	140	2044	106	8698	58	9311	766	8770	67	268	1942	12035	484	910	127	81	1226	6342	67	1979	19014	262	218	741	12129	16561	641
RF00154	0	0	0	0	2	0	2	0	2	0	0	7	0	0	0	0	0	0	0	0	0	0	0	0	0	1	0	0	0	0	0	0	0	0	0	0	0	1	0	0	0	0	2	0	0	0	0	0	1
AC093503.1	5	11	1	1	9	5	5	4	5	9	17	16	2	2	5	1	3	1	4	3	0	0	5	3	6	20	0	1	4	13	3	4	1	2	2	9	4	6	2	4	2	4	18	7	1	0	4	9	3
ADGRB2	423	164	111	249	342	1327	32	1580	32	61	435	178	249	741	292	271	105	354	190	130	273	29	254	178	375	388	73	1099	69	879	161	196	215	1572	18	207	15	819	278	954	281	259	827	676	268	163	460	748	136
AC016911.1	0	0	0	0	0	0	0	1	0	0	0	0	0	0	0	0	0	0	0	0	0	0	0	0	0	0	0	0	0	0	0	0	0	0	0	0	0	0	0	0	0	0	0	0	0	0	0	0	0
AC022098.1	47	65	96	119	64	108	101	208	55	118	99	145	140	118	57	98	190	67	78	104	23	25	78	51	49	131	45	191	56	134	64	63	126	269	20	112	33	40	59	180	32	78	183	82	25	50	100	235	32
AC009110.1	0	0	0	0	0	0	0	0	0	0	0	0	0	3	0	0	0	0	4	1	0	0	0	0	0	2	0	0	0	4	0	0	0	0	0	0	0	0	0	2	0	0	2	0	0	0	12	3	0
AL627422.1	1	0	0	0	4	0	2	1	1	1	0	6	3	2	1	4	1	3	0	0	0	0	2	1	0	8	2	0	1	0	0	1	0	0	1	1	0	2	1	0	1	1	0	5	1	0	2	2	3
ELOVL1	15240	7252	15024	13094	7265	6126	10399	6250	4906	6193	8520	4633	4017	2134	4331	6745	7301	7152	5549	5334	3675	2537	9123	2804	6956	2416	2364	2942	12082	3536	5316	4360	10817	5602	5592	11520	3392	6787	4823	5179	4904	7742	2465	6683	3712	3297	2381	2580	8371
CGA	0	3	2	2	1	1	0	15	6	2	14	4	0	0	0	1	4	4	4	36	2	4	18	4	6	11	0	3	1	2	6	19	0	19	0	0	455	4	5	30	71	48	0	5	0	61	20	0	8
KIF12	1807	2780	59	5561	3958	102	1485	1340	2954	1257	1321	517	1618	140	198	335	2465	1854	1106	412	691	138	1074	308	1007	14	151	13	2	124	363	526	4	6	1	13	233	2293	423	869	771	726	20	1674	573	380	5	3	77
AC098831.1	0	0	0	0	0	0	0	0	0	0	0	0	0	0	0	0	0	0	0	0	0	0	0	0	0	0	0	0	0	0	0	0	0	0	0	0	0	0	0	0	0	0	0	0	0	0	0	0	0
AC104770.1	0	0	0	0	0	0	0	0	0	0	0	5	0	0	0	0	0	0	0	0	0	0	0	0	0	7	0	0	0	0	0	0	0	0	0	0	0	0	0	0	0	0	0	0	0	0	0	0	0
TMEM89	4	12	0	5	15	12	6	0	6	4	4	2	7	3	29	1	15	11	3	0	0	0	6	3	1	9	0	1	0	0	1	4	0	0	0	3	0	1	1	3	0	1	0	3	0	0	2	1	0
PLPP3	3627	1790	4521	3536	11328	2623	4748	9276	2205	3113	4827	7544	3053	4092	4450	3219	1902	3629	4546	4445	2591	1762	9017	7330	4630	7007	1788	5288	2121	5038	4531	3508	6693	15009	849	3396	1896	3163	4344	15993	2993	5995	9574	5043	6737	3142	6421	9580	2913
AC092570.1	0	0	0	0	0	0	0	0	0	1	3	0	0	0	0	0	0	2	0	0	0	0	0	0	0	6	0	0	0	0	0	0	0	0	0	0	0	0	0	0	0	0	0	0	0	0	0	0	0
AP001189.6	2	2	0	1	0	0	3	4	0	0	0	2	1	2	6	0	1	0	0	1	0	0	0	0	0	1	0	0	2	0	0	1	0	4	0	0	2	0	5	0	0	0	4	0	0	0	1	1	0
RPS18P13	10	8	19	21	3	8	27	23	53	10	12	32	29	8	13	14	9	8	4	6	7	1	0	9	8	21	2	8	5	8	5	2	16	2	4	15	8	3	1	3	1	4	14	25	9	2	14	6	10
AC069421.1	0	0	0	0	0	1	1	0	0	0	0	0	1	0	0	0	0	0	0	0	0	0	0	0	0	0	0	0	0	0	0	0	0	0	0	0	0	0	0	0	0	0	0	0	0	0	0	1	0
MAP3K14-AS1	171	166	115	156	37	125	98	373	66	105	258	168	186	95	59	92	150	117	66	124	51	23	125	57	50	96	37	77	62	135	49	125	106	69	24	152	19	82	59	163	51	59	177	158	41	38	52	162	62
AXIN1	3357	7752	2028	8020	6071	3268	2769	5156	4405	2671	3147	1881	3219	1042	1622	3260	7799	1915	1597	1570	1443	436	3302	1110	2349	1262	854	1929	2580	1572	1358	1378	2632	3018	666	2488	314	2701	2200	3595	2155	2824	2224	2886	1272	1155	1648	2201	1598
MTCYBP18	226	429	252	120	113	174	471	241	215	297	194	1017	257	634	364	125	198	88	55	50	67	174	28	705	157	662	50	136	175	309	69	31	112	64	45	176	19	159	108	77	183	19	438	889	97	18	439	568	330
FHP1	10	10	7	6	0	1	7	3	8	6	8	8	10	11	4	9	16	11	1	1	8	1	1	3	5	5	0	5	3	4	3	2	7	1	0	5	8	1	10	1	5	4	5	6	4	1	3	2	0
RNU6-381P	0	0	0	0	0	0	0	0	0	0	0	0	0	0	0	0	0	0	0	0	0	0	0	0	0	0	0	0	0	0	0	0	0	0	0	0	0	0	0	0	0	0	0	0	0	0	0	0	0
GLUD1P2	22	23	12	8	5	3	28	12	25	19	3	12	4	8	3	8	13	13	5	7	2	3	15	9	0	17	2	9	8	25	8	8	8	9	3	14	3	2	5	10	9	11	18	9	5	0	8	14	0
FKTN	3866	2016	1855	3127	849	1885	2379	2978	2383	2386	1382	2085	1866	1397	1703	2063	3609	2017	760	768	280	247	1668	852	519	1255	229	652	836	930	603	743	2122	1707	556	1639	302	545	456	1541	445	985	1435	1351	426	406	877	1724	798
PNPLA4	2253	574	1326	173	748	1615	1382	716	200	324	795	1095	483	836	408	178	102	1106	770	1096	684	422	1289	1597	668	813	482	778	1005	1102	1290	836	881	1239	605	1246	1002	1013	450	1388	448	1339	1056	976	463	420	754	1155	843
TRPC7	27	16	0	33	0	0	2	23	9	14	9	13	11	1	0	0	1	0	10	1	4	0	2	2	0	1	0	7	0	10	1	4	0	2	0	1	7	16	4	12	9	8	4	51	9	1	11	17	4
TRIM60P19	0	0	0	0	0	0	0	0	0	0	3	0	0	0	0	0	1	0	4	0	0	0	0	0	0	0	0	0	1	0	0	0	0	0	0	0	0	0	0	0	0	0	0	0	0	0	0	0	0
AL359881.3	0	1	0	2	0	0	0	1	5	0	4	10	0	2	0	2	1	0	0	0	0	0	1	0	0	0	0	3	0	0	4	2	0	4	0	3	0	0	0	0	0	1	0	4	0	0	0	1	0
RNA5SP66	0	0	0	0	0	0	0	0	0	0	0	0	1	0	0	0	0	0	0	0	0	0	0	0	0	0	0	0	0	0	0	0	0	0	0	0	0	0	0	0	0	0	0	0	0	0	0	0	0
MIR4726	1	0	0	0	0	0	0	0	0	0	0	0	0	0	0	0	0	1	3	0	0	0	0	0	0	0	0	0	0	0	0	0	0	0	0	0	0	0	0	0	0	0	0	0	0	0	0	0	0
CASD1	1856	1090	1207	2846	616	250	1013	2425	1346	947	1818	1637	956	1804	1322	1463	1787	1596	661	908	206	158	1050	1064	302	1701	245	1314	443	1655	458	918	1154	1899	291	938	360	312	575	1844	225	884	3106	702	321	309	2002	3350	556
OR2T8	0	0	0	0	0	0	0	1	0	1	0	4	0	0	0	0	0	2	0	1	0	0	0	0	0	3	0	0	0	3	0	0	0	0	0	0	0	0	0	0	0	1	0	0	0	1	1	0	0
AC124916.1	15	10	27	53	3	9	30	21	29	18	24	45	5	10	12	14	17	2	3	16	5	3	4	13	5	24	4	16	8	24	3	9	16	12	21	12	10	7	5	10	4	11	21	28	5	1	10	14	15
CARD10	6024	6991	3899	3413	3755	2713	3015	5918	2724	2406	3089	1056	1660	441	3139	2264	8074	4475	2306	859	2310	417	3284	1030	4879	727	527	506	1814	1001	1213	695	852	1329	266	1271	270	7174	1987	2459	3314	2876	415	6616	2366	1060	322	663	1450
RNY3P15	0	0	0	0	0	0	0	0	0	0	0	0	0	0	0	0	0	0	0	0	0	0	0	0	0	0	0	0	0	0	0	0	0	0	0	0	0	0	0	0	0	0	0	0	0	0	0	0	0
IRS1	4239	2911	6281	6694	3753	5344	2002	13237	3364	5660	4815	2404	1442	4997	4313	5122	12364	1753	2188	1769	1637	657	3854	3700	1861	2811	709	6420	1463	6942	1664	1166	5038	2967	311	3049	517	2862	2539	10274	2116	3302	5809	3106	2417	2009	3612	16991	2414
HSPB7	238	973	7262	1869	755	2170	111	3748	121	220	2149	561	556	40715	265	3334	399	117	1664	4080	381	271	2708	5835	1822	23465	242	23636	1111	26638	522	1080	1840	61079	221	518	239	198	6775	24538	208	4349	35628	540	599	1317	29882	28654	1505
AC113340.1	0	0	0	0	0	0	0	0	0	0	2	1	1	0	1	0	0	0	0	0	0	0	0	0	0	3	0	1	0	2	0	0	0	0	0	1	0	0	0	0	0	0	1	0	0	0	0	0	1
RPL7P14	2	1	3	6	5	2	0	14	2	1	4	10	11	1	8	3	5	7	0	0	1	0	1	5	1	0	0	1	0	0	2	0	6	2	9	9	0	2	1	3	5	0	21	3	0	1	0	0	2
AC092910.3	29	94	35	48	59	15	55	54	79	76	46	40	83	31	52	24	52	35	15	29	11	3	22	33	10	29	9	26	37	12	24	13	41	28	23	69	4	23	13	22	15	26	24	54	8	16	28	38	10
ERG	1450	543	1504	794	610	571	2499	3213	342	927	872	1735	1003	1058	1232	1220	1082	293	554	848	210	226	738	679	463	1564	177	824	368	627	500	806	659	1247	177	989	292	306	419	1457	214	767	1161	649	397	295	787	1305	850
AC009084.1	0	1	0	0	0	0	0	0	3	9	3	0	0	0	0	0	1	1	0	0	3	0	0	0	8	2	0	0	8	0	0	0	6	0	6	6	0	5	0	0	0	0	0	8	1	0	0	0	2
AC008555.1	14	70	23	34	9	26	25	95	83	27	11	78	19	23	8	36	43	11	26	27	5	11	21	10	3	24	13	15	32	13	16	21	36	54	8	50	11	6	35	27	11	16	3	22	15	12	9	44	26
IGKV1-27	2597	45	2424	262	1668	4868	63	966	350	2414	13029	5140	8028	38	29	38	50	20	4503	7100	2562	1661	10295	382	2781	4	12237	197	2	211	11403	4195	185	0	6	22	373	2263	14744	2533	6054	25325	2	2954	1625	5445	1	2	1197
AL121768.1	1	3	8	0	0	0	1	2	1	2	10	11	2	5	3	0	7	5	0	3	7	1	0	4	1	13	0	3	0	14	0	0	0	10	1	2	0	0	0	3	0	2	18	0	0	0	26	9	0
TBC1D14	2456	1882	941	905	1577	1605	883	3851	2398	1746	1435	2038	1508	1362	1260	2546	3499	1699	1213	1841	669	711	4210	2851	694	1285	716	1368	3100	987	1493	1892	3156	2877	1125	3684	487	1186	978	2411	947	1631	1778	2057	1156	770	902	2139	1504
SLC52A3	4418	4861	1292	2432	3026	3116	1958	1657	1751	1967	570	435	1340	138	694	992	3309	3076	1267	381	3148	306	1308	222	2537	122	226	70	261	310	552	368	564	246	153	448	138	3194	465	1317	1455	1207	88	5307	1376	434	43	93	603
VPS26BP1	2	0	6	1	4	1	0	25	8	2	4	23	13	19	8	9	7	5	0	2	0	0	0	0	0	11	0	0	5	17	0	1	8	2	0	5	0	2	1	3	0	2	11	1	0	0	19	16	0
USP17L20	0	0	0	0	0	0	0	0	0	0	0	0	0	0	0	0	0	0	0	0	0	0	0	0	0	0	0	0	0	0	0	0	0	0	0	0	0	0	0	0	0	0	0	0	0	0	0	0	0
SRXN1	733	566	416	452	805	639	393	219	658	329	337	224	167	175	186	243	415	258	212	345	338	123	511	223	613	152	172	134	607	159	213	212	409	320	357	410	186	484	235	348	376	311	287	457	270	174	131	200	640
FAM57B	31	10	17	8	17	29	29	9	10	11	21	27	15	8	6	10	10	25	1	16	1	0	8	8	2	67	1	10	2	13	2	4	2	17	1	13	3	3	9	18	7	5	18	5	5	5	25	38	0
FAM242A	0	0	1	0	0	0	1	5	2	0	0	0	4	0	0	1	2	0	0	3	1	0	0	1	1	0	0	1	0	0	0	0	1	1	0	0	1	1	2	0	3	1	0	3	5	1	0	1	0
AC010326.2	6	6	0	3	3	4	1	4	5	3	1	4	7	1	2	2	3	4	2	5	0	1	5	8	3	2	0	1	2	4	3	4	1	6	0	1	7	10	1	9	3	3	4	1	6	1	0	7	1
EEF1A1P2	12	8	24	10	2	9	22	19	23	10	7	34	17	18	15	17	20	6	7	14	1	2	7	15	5	26	2	14	5	12	3	4	20	9	5	13	9	6	14	5	3	2	18	27	23	2	16	26	16
LMO7DN-IT1	2	1	0	8	0	0	2	32	0	10	1	4	5	2	2	0	1	1	2	3	0	0	0	2	0	1	0	0	0	6	0	2	3	5	7	18	0	0	0	7	0	0	0	2	0	0	0	1	1
RN7SL362P	0	0	2	1	0	0	1	0	0	0	0	0	0	3	0	0	0	0	0	1	0	0	0	0	0	1	0	0	0	1	0	0	1	0	0	1	0	3	0	0	0	0	1	4	0	0	0	1	2
ELOVL6	2345	2577	1214	838	1167	2888	4280	3307	2833	2383	339	2778	1119	636	1213	4035	2241	2254	2244	2076	853	1779	6799	1083	1822	293	1136	286	3201	1481	2407	1453	4309	1128	1602	3592	2246	2866	3430	2025	1688	5135	504	3567	2033	2366	304	655	1160
AC126615.2	1	10	13	2	0	5	8	9	0	5	3	6	5	5	11	2	12	3	3	0	0	0	0	1	0	5	0	0	0	3	0	1	2	0	0	6	0	1	0	1	1	0	11	7	0	0	2	4	0
BX072579.1	0	0	0	0	0	0	0	0	0	0	1	0	0	0	0	0	0	0	0	0	0	0	0	0	0	0	0	0	0	0	0	0	0	0	0	0	0	0	0	0	0	0	0	0	0	0	0	0	0
OSBPL11	1007	1363	1462	1372	466	1170	1091	2306	900	1014	1461	1229	1489	1704	741	1535	1918	1452	730	898	388	141	1149	553	525	1232	249	2402	1186	1085	484	832	2285	1539	674	1791	231	910	719	1440	332	1061	1925	1388	479	322	1216	1848	662
HMGB3P26	0	0	1	0	0	0	0	1	2	0	5	7	0	0	0	0	2	0	0	2	0	2	1	0	0	2	0	0	0	0	1	1	0	1	0	0	0	0	0	0	0	0	0	0	0	0	0	0	0
DANT1	0	0	0	0	0	0	0	0	0	0	0	0	0	0	0	0	0	0	0	0	0	0	0	0	0	0	0	0	0	0	0	0	0	0	0	5	0	0	0	0	0	0	0	0	0	0	0	0	4
AC044860.1	10	7	3	36	5	30	2	10	24	22	4	8	8	14	2	0	7	12	6	12	1	3	28	14	9	1	0	2	9	4	13	8	39	3	19	73	11	4	18	26	7	27	3	3	2	6	4	1	27
RNU6ATAC28P	0	0	0	0	0	0	0	0	0	0	2	0	0	0	0	0	0	0	0	0	0	0	0	0	0	0	0	0	0	0	0	0	0	0	0	0	0	0	0	0	0	0	0	0	0	0	0	0	0
RNU6-170P	0	0	0	0	0	0	0	0	0	0	0	0	0	0	0	0	0	0	0	0	0	0	0	0	0	0	0	1	0	0	0	0	0	0	0	0	0	0	0	0	0	0	0	0	0	0	0	0	0
SND1-IT1	100	123	127	86	48	33	395	297	64	180	361	276	403	32	264	105	364	146	71	15	16	109	7	66	81	38	84	11	7	36	34	38	102	11	25	96	15	33	57	14	26	3	74	117	7	17	56	52	43
DAGLB	1862	1408	1575	1670	1998	1442	1549	1816	2011	1898	1526	915	1108	672	1345	1323	1552	1717	833	840	594	338	1413	644	876	587	374	534	1622	619	873	790	1331	1124	417	1530	337	1381	1091	1600	714	1427	721	1401	833	577	713	803	750
AL450472.3	0	0	0	0	0	0	0	0	0	0	0	0	0	0	0	0	0	0	0	0	0	0	0	0	0	2	0	0	0	0	0	0	0	0	0	0	0	0	0	0	0	0	0	0	0	0	0	0	0
AC103834.1	0	1	1	5	2	2	0	4	1	2	0	1	2	0	2	0	1	4	0	0	2	2	1	1	0	0	0	0	0	4	0	0	1	0	0	0	0	1	0	0	1	0	19	0	0	0	0	5	0
AL807752.6	0	0	0	0	0	0	1	0	0	0	0	0	1	0	0	0	0	0	0	1	0	0	0	0	1	0	0	0	0	0	0	0	0	0	0	0	0	0	2	0	0	0	0	0	0	0	0	0	0
HCG15	7	22	18	8	23	2	28	12	23	5	2	17	5	10	2	2	4	18	5	8	1	2	11	16	11	20	1	20	8	16	3	4	7	32	3	12	1	11	2	39	3	3	19	13	3	1	9	26	12
AC005034.2	3	4	0	2	3	0	2	8	2	1	0	10	7	9	3	2	4	10	3	0	4	0	0	0	0	8	2	5	0	0	0	0	7	2	0	4	0	0	0	2	0	1	11	2	2	1	1	8	1
LINC02250	1	0	0	7	0	0	1	13	3	1	1	3	0	3	3	4	1	2	3	0	0	2	0	0	0	1	0	0	0	0	0	0	6	1	0	4	0	1	0	0	2	0	13	3	1	0	0	10	4
AC008601.1	0	0	0	0	0	0	0	0	0	0	0	0	0	0	0	0	0	0	0	0	1	0	0	0	0	0	0	0	0	0	1	0	0	0	0	0	0	0	0	0	0	0	0	0	0	0	0	0	0
AC093012.1	3	9	1	4	2	3	8	8	6	2	13	15	8	9	12	15	14	86	4	1	2	0	1	2	0	2	3	3	11	0	2	4	20	7	2	15	3	0	5	6	1	1	17	3	0	2	4	5	0
ZMAT1	87	65	152	285	44	67	95	1442	29	383	162	1724	485	1521	315	507	63	35	196	409	34	51	238	338	54	836	78	573	119	700	83	512	548	1155	85	386	22	76	156	832	85	145	1113	215	46	32	854	1260	115
SUMO2P2	0	0	0	0	0	0	0	0	0	0	0	0	0	0	0	0	0	0	0	0	0	0	0	0	0	0	0	0	1	0	0	0	0	0	0	0	0	0	0	0	0	0	0	0	0	0	0	0	0
RNF32	182	365	94	137	233	41	383	143	269	191	150	104	316	50	446	101	646	233	91	112	55	32	138	144	85	39	33	64	52	69	77	87	67	78	14	119	64	98	55	134	32	124	51	68	49	43	49	47	56
SOX3	1	0	1	0	0	0	4	2	2	1	4	2	2	1	0	6	0	0	0	3	0	0	1	4	0	5	1	5	1	15	3	1	5	5	0	8	0	0	0	1	0	4	18	2	1	1	15	17	0
TIMM9P3	0	0	0	0	0	0	0	0	0	0	0	0	0	1	1	0	0	1	0	1	2	0	1	0	0	0	0	0	0	0	0	0	0	0	0	0	0	0	0	0	0	1	0	0	0	0	1	0	0
AC009163.4	0	0	0	0	0	0	0	0	2	0	0	0	0	0	0	0	1	0	0	0	0	0	0	0	0	0	0	0	0	0	0	0	0	0	0	0	2	0	0	0	0	0	0	2	1	1	1	0	0
AC135012.2	5	1	1	2	0	0	1	0	7	1	0	1	3	2	1	0	0	0	1	3	3	0	4	3	2	3	0	3	0	7	0	4	2	1	0	2	0	0	2	6	0	2	4	1	0	3	3	3	2
KCNJ4	2	9	0	0	1	0	0	18	7	1	2	4	2	0	0	1	11	9	3	0	7	0	0	0	16	8	0	1	0	6	0	3	0	2	0	1	0	117	0	4	6	0	0	80	32	0	1	2	2
AP003471.1	0	3	0	0	0	0	1	0	0	1	0	0	0	0	0	1	0	0	0	0	0	0	1	4	0	7	0	0	0	0	0	0	1	0	5	0	0	0	0	0	0	1	1	0	0	0	0	0	0
AC135776.2	0	0	0	0	0	0	0	0	0	0	0	0	0	0	0	0	0	0	0	0	0	0	0	0	0	0	0	0	0	0	0	0	0	0	0	0	0	0	0	0	0	0	0	0	0	0	0	0	0
AL163642.1	0	3	3	0	0	1	4	3	1	0	0	2	2	1	3	2	1	0	1	2	0	0	1	1	1	4	0	2	0	3	1	1	1	0	0	0	1	0	2	0	1	1	4	3	1	0	2	0	1
RFPL4AP5	0	0	0	0	0	0	0	0	0	0	0	0	0	0	0	0	1	0	0	0	0	0	0	1	0	0	0	0	0	0	0	0	0	0	0	0	0	0	0	0	0	0	0	0	0	0	0	0	0
ZSCAN21	350	304	318	379	608	282	319	385	449	386	1288	307	254	321	264	238	367	813	138	311	63	52	350	266	79	394	58	510	201	371	192	250	282	631	93	219	114	139	162	647	101	347	528	263	122	127	418	622	160
AC004870.1	0	0	0	0	0	1	4	2	3	2	0	6	1	1	0	1	1	0	4	4	4	0	0	2	0	2	0	0	2	1	2	0	4	1	6	1	0	0	0	1	1	0	0	2	0	0	3	0	7
AL023584.1	0	0	0	0	0	0	0	0	0	0	0	0	0	0	1	0	0	0	0	0	0	0	0	0	1	0	0	0	1	0	0	0	0	0	0	0	0	0	0	0	0	0	0	0	0	0	0	0	0
MAP3K7CL	398	311	423	419	172	219	467	532	312	188	483	324	244	180	513	265	226	166	152	549	37	22	194	132	77	166	68	105	166	241	130	308	200	166	134	331	87	125	154	298	92	165	280	186	53	63	164	291	152
GSDMA	26	243	231	16	143	18	128	501	19	58	125	45	66	34	499	57	65	36	80	33	60	1	77	0	47	110	26	25	183	52	61	51	373	229	167	741	5	66	14	72	40	54	21	94	29	1	36	14	98
OR6C71P	0	0	0	0	0	0	0	0	0	0	2	0	0	0	0	1	0	0	0	0	0	0	0	0	0	4	0	0	0	0	0	0	0	0	0	0	0	0	0	0	0	0	0	0	0	0	0	0	0
BLOC1S3	1375	1200	1337	1352	1979	1680	1618	992	1141	1082	1409	798	622	474	902	1194	1538	1144	491	725	338	270	1136	472	497	638	418	621	789	511	847	805	698	1084	276	656	126	725	415	903	541	978	602	763	412	428	504	675	544
AL139039.1	1	1	2	8	0	0	0	0	0	0	1	2	1	0	0	0	4	2	0	2	0	1	1	1	0	2	2	0	1	0	0	4	0	1	0	0	2	0	0	0	0	3	0	0	0	0	0	0	0
SELENOKP3	4	2	0	1	3	0	1	0	1	0	7	6	0	5	0	1	1	4	0	0	0	0	0	2	0	8	0	1	1	4	2	0	2	1	2	1	0	0	1	1	0	3	10	0	0	2	6	7	0
RGPD6	8	4	13	9	9	11	6	13	17	6	11	26	8	23	21	6	8	18	1	7	3	2	1	11	3	17	1	6	2	4	1	3	7	1	1	6	0	9	0	5	2	3	12	13	1	1	13	11	9
KLHL38	58	28	88	51	754	10	10	177	7	2	93	10	8	39	37	94	13	21	8	11	2	1	15	58	2	167	6	60	26	41	5	11	62	485	9	44	1	6	65	67	4	35	109	21	5	12	153	114	19
GALNT3	9083	7655	3844	10045	5608	1425	8856	4216	6634	8126	3292	6928	6262	438	3995	8689	8323	8455	4403	3843	1722	1556	10701	2965	2997	20	1154	65	4318	1456	3404	3201	5611	592	3282	4686	5000	4935	3848	3639	2912	11039	168	6891	3071	2720	71	162	4219
CT47A4	0	0	0	0	0	0	0	0	0	0	0	0	0	0	0	0	0	0	0	0	0	0	0	0	0	0	0	0	0	0	0	0	0	0	0	0	0	0	0	0	0	0	0	0	0	0	0	0	0
LINC00863	227	120	154	182	104	146	256	322	151	119	149	99	157	218	101	144	82	159	134	109	94	56	295	156	108	165	90	278	124	256	106	120	183	507	90	182	39	235	88	461	96	269	378	218	39	111	184	417	105
CCT2	8585	6896	13630	7557	5166	7616	18051	8681	12026	5325	6709	4352	5747	3467	3708	9581	17756	10353	3418	5451	1495	1008	5737	2143	2451	3159	1010	3881	3928	3837	1992	3489	5372	4775	2149	5257	2229	2212	2445	5583	2119	4730	5163	3275	2017	1373	4452	5338	2752
RPS3AP52	0	0	0	0	0	0	0	0	2	0	0	0	0	0	0	0	0	0	0	0	0	0	0	0	0	0	0	0	0	1	0	0	0	0	0	0	0	0	0	0	0	0	1	0	0	0	0	0	0
EEF1A1P14	36	52	106	32	11	23	118	103	109	42	45	164	72	95	52	65	91	43	28	84	18	14	30	88	31	113	12	66	33	71	36	28	83	62	13	85	32	56	52	45	21	15	72	147	85	9	97	84	98
AL591030.1	0	0	0	0	1	0	0	0	0	0	0	0	0	0	0	0	0	1	0	0	0	0	0	0	0	0	0	0	0	1	0	0	0	0	0	0	0	0	0	0	0	0	0	0	0	0	0	0	0
SNORD105B	0	0	0	0	0	0	0	0	1	2	0	0	0	0	1	0	0	0	0	0	3	0	1	0	0	0	0	0	0	0	0	0	0	0	0	0	0	0	1	0	0	0	0	0	0	0	0	0	0
ANXA13	1703	12176	1164	425	761	13	2801	2833	1827	174	49	580	14	144	422	71	1990	1084	2460	37	4413	0	11	27	1955	73	10	50	9	587	6	123	34	57	6	24	257	9230	25	888	667	100	143	5302	982	5	116	156	39
AC004241.5	31	9	14	17	17	66	51	67	6	13	4	25	32	30	14	30	13	14	20	32	15	3	35	9	34	22	7	27	27	20	21	19	35	43	6	138	11	79	21	36	27	20	17	49	38	14	16	41	24
DLGAP1-AS1	274	329	499	958	537	161	374	414	474	253	331	318	329	329	550	318	838	436	245	568	103	75	158	197	258	337	113	593	79	648	164	418	163	512	33	96	230	99	191	624	155	203	639	165	63	123	332	594	177
AC011824.3	0	0	0	1	0	0	0	0	0	0	0	0	0	0	1	0	0	0	0	0	0	0	0	0	0	0	0	0	0	0	0	0	0	0	0	0	0	0	0	0	0	0	0	0	0	0	0	0	0
PKN3	2571	3130	497	2873	1826	3258	798	1692	1223	1682	795	968	894	330	947	1929	2662	1812	679	590	331	393	1573	348	1035	622	298	352	435	306	930	706	543	1013	133	560	207	534	763	1257	988	1548	422	893	592	693	335	544	577
ISG20L2	4232	4409	3259	8671	3113	3316	3659	4278	4679	4544	2813	2169	2903	1349	2050	3892	8213	3246	1745	2310	1205	550	2993	1732	1862	1244	751	1938	2474	3064	1472	1710	2664	2608	1009	2370	652	1603	1732	4524	1411	2470	2127	2208	1403	1038	1419	2354	1757
TRBV6-8	0	0	0	0	0	1	1	4	0	0	1	10	2	0	0	0	2	1	2	1	0	0	0	0	0	0	0	0	0	0	2	2	0	0	0	0	0	0	1	3	1	0	0	1	1	0	0	0	0
ZIC3	0	0	0	0	0	0	0	0	0	0	1	0	9	1	0	0	0	0	2	0	1	0	2	27	0	1	0	0	0	0	0	2	0	0	4	1	0	1	3	0	0	1	0	9	1	0	0	1	0
AL606468.1	6	3	2	2	7	0	3	6	1	0	2	3	8	0	2	4	4	0	1	4	0	0	2	1	7	4	1	0	0	1	0	1	1	1	0	3	0	1	1	0	0	1	0	5	0	0	0	0	1
MLLT6	12214	13589	6797	12314	18408	11786	8120	34463	9519	9739	8802	11939	12166	8981	4199	15161	23353	13815	5947	8064	4071	2430	10170	7680	4232	12669	4264	13287	8291	12300	5905	7940	15057	16941	2663	13645	908	4697	8959	21929	5938	7602	12493	8418	5493	5598	8316	15827	6212
AC008011.2	0	0	10	2	6	4	3	9	0	1	0	16	13	6	1	0	0	0	1	9	0	0	0	4	4	7	6	31	1	11	0	4	4	13	0	16	0	0	4	23	1	4	8	0	0	1	15	23	7
AC020893.1	0	3	8	2	3	0	4	11	8	3	12	8	4	2	7	6	2	7	6	3	5	0	3	13	4	9	0	0	4	1	6	0	15	5	3	6	1	14	6	1	8	2	6	34	11	3	1	5	8
PTPRJ	2794	3851	5220	6516	2966	6470	2794	8120	3482	4431	3518	6059	4338	2490	4633	5549	12607	4807	1844	2061	1166	1040	7430	2933	1595	1065	1300	1032	235	1572	2366	2746	704	1038	48	431	675	4352	2368	2692	2068	3285	1524	5391	2092	2251	1126	1601	908
AL358115.1	36	38	10	8	35	10	11	29	19	34	37	50	63	3	38	20	86	47	12	10	1	4	21	13	0	10	12	1	14	0	20	14	46	14	8	36	20	8	5	20	9	27	11	27	10	14	1	7	13
MIR100HG	296	387	3596	1513	128	234	118	2642	56	226	848	1136	446	6919	1107	1882	282	127	646	2392	294	70	175	2523	226	10011	63	11295	444	8546	150	796	2073	11963	224	766	364	109	1069	5604	89	1254	14382	257	203	335	8707	8174	688
LINC01871	18	13	879	50	56	202	191	109	142	219	163	285	80	35	30	110	90	23	161	147	70	163	87	66	95	4	117	20	14	65	87	409	60	8	4	5	138	56	89	54	79	103	51	103	133	58	27	29	16
LINC01638	28	20	19	16	7	16	0	55	2	2	31	41	9	72	15	34	5	1	6	11	3	0	1	15	4	31	1	24	0	9	1	21	4	54	4	10	6	3	0	29	8	6	27	8	1	0	6	17	6
MPI	2626	1238	1548	2929	2520	1918	1343	1850	3053	1530	1373	1927	1281	1525	1357	2619	2897	2960	2359	2086	1987	1008	3278	1377	2253	1901	860	2363	2371	2482	1931	1905	1948	3284	1161	2105	704	6787	1768	3527	2129	2461	2244	5428	2522	1410	1469	2582	2328
LEF1-AS1	31	19	39	22	6	24	31	35	5	8	46	28	16	12	36	19	7	2	5	12	6	5	12	2	5	16	0	1	3	8	7	2	10	3	5	16	6	3	3	5	1	3	6	6	1	2	7	0	2
AL034370.1	11	17	40	13	13	8	38	14	23	21	24	54	38	17	27	21	40	52	6	14	4	4	10	14	11	31	3	13	5	17	6	4	26	7	2	19	8	9	12	3	4	6	21	30	10	1	19	19	15
PLCXD2	246	69	78	65	35	154	141	193	75	127	79	149	182	13	89	51	76	52	128	108	97	67	155	162	203	16	47	9	85	18	90	106	43	42	29	89	185	175	64	71	86	96	16	263	86	53	6	26	69
LINC02292	0	9	1	13	3	0	11	7	8	3	0	5	6	2	13	0	0	3	3	3	0	2	3	0	4	0	0	0	0	0	2	3	0	0	0	0	0	5	4	5	9	5	0	11	6	5	0	0	0
GLYATL1B	2	2	0	3	2	0	5	25	10	5	0	35	17	4	2	1	3	8	6	8	3	0	0	1	0	0	5	2	0	0	1	11	1	0	0	0	0	0	3	1	1	2	0	3	0	0	0	1	5
AC027667.1	0	2	23	7	2	1	6	1	6	9	4	4	6	0	3	1	1	3	3	1	1	1	1	0	3	2	1	1	5	0	2	0	6	1	2	9	1	0	5	0	1	0	2	4	3	1	0	2	16
TNPO2	4046	5185	5186	3953	3216	4865	5193	7492	3482	4133	4051	3018	3770	5231	4130	5277	11029	3453	2309	2610	1218	602	4235	3426	1615	6234	1171	7764	6352	6594	1879	2268	8779	13122	2408	8225	352	2043	2587	9708	1908	3236	8658	3631	1723	1814	5509	8980	4281
HIBADH	3647	3221	2736	4245	2619	2313	4758	2567	4374	2447	2339	1903	1121	2158	1560	2927	3469	2433	2093	2539	1137	727	4597	2289	2139	2204	665	3669	1016	3345	1616	2232	1333	5238	379	908	1562	3882	1490	3809	1224	2649	4062	3438	1631	873	3366	4160	1065
RF00425	0	0	0	0	0	0	0	0	0	0	0	0	0	0	0	0	0	0	0	0	0	0	0	0	0	0	0	0	0	0	0	0	0	0	0	0	0	0	0	0	0	0	0	0	0	0	0	0	0
APLF	159	270	220	204	42	114	88	176	136	151	170	201	171	378	165	281	397	277	95	131	32	15	139	114	41	327	17	248	330	271	91	125	542	417	166	369	48	147	90	276	27	176	445	97	60	39	313	434	181
TDRP	193	58	235	189	363	51	289	435	33	67	165	270	98	709	442	193	82	52	120	347	36	45	289	350	55	567	48	922	233	927	88	219	432	822	133	404	59	29	158	824	52	182	1134	64	70	55	748	899	242
PRR13P2	4	18	17	17	6	2	19	26	23	17	20	9	29	5	22	1	15	25	3	3	7	0	3	12	8	4	3	11	0	9	7	0	13	2	0	7	0	14	2	1	1	5	9	29	3	3	3	8	3
RPL30P16	0	0	0	0	0	0	2	0	0	1	3	0	0	1	0	0	0	0	0	0	0	0	0	1	0	2	0	0	0	0	0	0	0	1	0	0	0	0	0	0	0	0	0	1	0	0	1	0	0
MIR4694	0	0	0	0	0	0	0	1	0	0	0	1	0	1	0	0	0	0	0	0	0	0	0	0	0	4	0	0	1	0	0	0	0	0	0	0	0	1	0	0	0	0	3	0	0	0	0	3	1
AC097358.2	0	7	5	14	12	5	1	3	8	4	10	4	0	1	1	3	3	15	0	6	0	1	1	1	1	0	2	3	3	2	1	0	7	3	7	5	0	0	0	2	2	3	9	0	1	2	2	4	10
UPK1A	10	973	10	8	190	14	13	8	5	38	4	3	5	2	1	6	15	62	1	3	4	0	1	0	1	11	0	6	8199	8	0	1	849	195	2593	6120	0	2	1	3	2	0	4	0	1	0	1	3	2796
TRIM28	25076	20921	25504	17665	31370	30252	39646	26361	33243	10459	17598	9949	12311	7830	10385	25256	31583	14411	9275	11320	5200	3455	20396	9513	8744	10879	5172	16508	17749	13294	9939	8889	18998	24501	4428	17770	1791	10438	12468	26447	8559	17191	14430	11609	7614	7020	11293	16548	8813
OR5B1P	0	0	0	0	0	0	0	0	0	1	0	0	0	0	1	0	0	0	0	0	0	0	0	0	0	0	0	0	0	0	0	0	0	0	0	0	0	0	0	0	0	0	0	0	0	0	0	0	0
LINC02088	0	1	0	0	0	0	0	2	0	0	3	5	0	0	0	0	2	1	1	0	0	0	0	1	0	0	0	0	0	0	0	0	0	0	0	1	0	0	0	0	0	0	0	0	0	0	0	0	0
AC090155.2	0	0	0	0	0	0	0	0	0	0	0	2	0	0	0	0	1	0	0	0	0	0	0	0	0	0	0	0	0	0	0	0	0	0	0	0	0	0	0	0	0	0	0	0	0	0	0	0	0
ADAMTS6	278	384	257	473	86	84	209	1417	485	170	332	366	221	176	869	517	170	189	61	168	16	12	62	476	19	315	13	187	24	406	36	109	55	876	14	71	6	22	89	891	27	41	194	55	14	14	163	86	70
KRT18P47	1	2	14	1	0	1	7	0	3	3	1	1	0	0	1	0	3	1	0	0	1	0	1	1	0	2	0	0	0	1	1	1	1	0	0	0	0	0	3	1	0	0	0	5	2	0	1	0	0
AL157396.1	0	1	0	2	0	0	0	13	0	2	6	7	3	4	1	1	5	0	1	0	1	0	0	3	1	18	0	2	2	6	3	0	18	2	2	4	0	2	2	7	2	0	15	5	0	0	3	3	0
GAPDHP42	3	4	2	15	0	3	1	25	2	0	6	20	15	8	8	4	19	9	6	1	4	0	1	4	0	11	6	2	2	11	4	2	10	3	2	5	0	6	0	9	1	0	21	10	3	3	11	19	0
MIR627	0	0	1	0	0	0	0	1	0	0	0	0	0	0	0	0	0	0	0	0	0	1	0	0	0	0	0	0	0	0	0	0	3	1	0	3	0	2	0	0	0	0	0	2	0	0	0	0	0
TBC1D3K	3	3	0	2	0	0	1	9	0	0	0	2	3	1	0	0	0	2	0	0	0	0	0	0	0	2	0	0	0	1	0	0	1	0	0	2	0	0	0	0	0	0	0	0	1	0	0	0	0
BRD7P5	4	5	10	1	2	2	4	5	4	4	3	6	6	4	4	6	4	1	1	4	0	0	3	1	0	7	2	1	3	4	1	1	4	3	3	9	1	1	1	4	1	1	0	8	3	1	5	4	2
SNORA80D	0	6	0	10	7	2	11	9	0	4	2	1	6	4	2	1	7	7	4	0	0	0	4	0	7	2	2	5	0	2	1	0	4	3	0	3	0	2	2	1	4	0	1	2	0	0	0	5	0
AC016065.2	0	0	2	8	0	0	5	8	3	5	7	5	11	5	11	3	4	6	2	0	2	0	3	4	0	11	3	2	2	2	1	0	4	3	3	6	0	2	0	2	0	1	14	2	0	1	1	4	2
COX7BP2	0	3	1	3	0	1	5	2	8	2	5	4	1	6	5	3	8	11	1	2	1	1	1	2	1	12	0	1	1	10	0	1	1	0	0	1	3	3	0	0	2	1	11	4	0	0	2	1	3
AL353678.1	1	8	33	10	2	17	36	22	20	13	23	34	12	7	14	11	16	14	7	13	2	3	6	16	13	16	2	11	7	11	15	7	13	8	3	17	19	6	13	10	7	7	8	40	11	3	14	11	11
C1orf109	1458	961	885	1628	950	1328	1109	1200	1035	1248	1170	809	629	638	511	1087	1806	2238	380	706	171	122	996	535	285	650	211	777	826	645	466	468	972	1344	347	1039	257	248	300	830	347	852	964	494	249	252	812	1059	388
IGHVIII-82	0	0	0	0	0	0	0	0	0	0	0	1	0	0	0	0	0	0	0	0	0	0	1	0	0	1	0	0	0	0	0	2	0	0	0	0	0	0	0	0	0	0	0	0	0	0	0	0	0
ARSD-AS1	0	0	0	0	0	0	0	0	0	0	0	0	0	0	0	0	0	0	0	0	0	0	0	0	0	0	0	0	0	0	0	0	0	0	0	0	0	0	0	0	0	0	0	0	0	0	0	0	0
MIR3199-1	0	2	0	0	0	5	0	1	0	1	0	0	0	0	0	0	0	1	0	0	0	0	0	1	0	5	0	0	0	0	0	0	1	0	0	0	0	0	0	0	0	0	0	0	1	0	0	0	0
AP002765.1	0	0	0	0	0	0	0	0	0	0	0	0	0	0	0	0	0	0	0	0	0	0	0	1	0	1	0	0	0	0	0	0	0	0	0	0	0	0	0	0	0	0	0	0	0	0	0	0	0
FAM25G	0	0	0	0	0	0	0	5	0	0	3	0	1	0	0	0	0	0	0	0	1	0	0	0	4	1	0	0	13	0	1	0	4	1	21	13	0	8	0	0	0	0	0	2	1	0	0	0	2
ERVMER34-1	326	9	6	108	1476	266	12	119	446	435	87	90	80	39	44	149	54	608	47	63	4	15	50	97	24	25	21	45	186	41	69	41	471	53	179	600	24	21	45	96	27	67	32	16	25	30	57	64	126
MIR4660	1	2	1	1	0	0	0	0	1	0	0	6	1	0	0	3	3	0	0	0	0	0	0	0	0	14	0	0	0	0	0	0	0	0	0	0	0	0	0	0	0	0	0	1	0	0	1	1	0
GNA12	6310	3746	4618	6789	5736	4845	4357	10911	4276	3714	5878	3287	3789	7971	5973	5845	4652	6705	2490	3405	1586	700	4295	2775	2163	7073	1243	7287	1402	7087	2237	3302	3725	11208	379	1654	572	2589	4243	7922	2176	3727	10711	3586	2236	2094	6479	9161	2287
UFSP2	566	669	1297	922	529	834	1083	1248	1089	528	856	1180	817	1151	963	1302	471	583	787	1238	363	279	1657	837	520	1812	255	1599	1150	2300	708	967	1492	3838	551	1174	438	865	795	2744	364	1383	3054	809	546	449	2480	2953	786
AC005757.1	0	4	0	2	6	1	10	7	5	6	2	4	8	0	8	4	1	3	0	1	0	0	0	9	0	8	1	0	0	8	2	1	7	1	2	7	0	0	2	0	1	0	2	1	4	0	1	3	0
AC073348.1	0	0	0	0	0	0	0	0	0	0	0	0	0	0	0	0	0	0	0	0	0	0	0	0	0	0	0	0	0	0	0	0	0	0	0	0	0	0	0	0	0	0	0	0	0	0	0	0	0
RF00019	0	0	0	0	0	0	0	0	0	1	6	0	1	0	1	0	0	1	0	0	0	0	0	0	0	0	0	0	0	2	0	0	3	0	0	0	0	0	0	0	0	0	0	0	0	0	0	0	0
AL137230.1	4	7	0	0	7	0	48	4	5	3	6	4	2	1	22	1	4	7	4	6	10	4	4	2	1	7	2	2	1	4	2	5	0	1	0	0	10	4	3	2	3	5	6	17	8	2	2	1	4
AC006199.1	0	0	0	0	0	0	0	0	0	2	0	0	0	0	0	0	0	0	0	0	0	0	0	0	0	0	0	0	0	0	0	0	0	0	0	0	0	0	0	0	0	0	0	0	0	0	1	0	0
AC004944.1	0	0	0	0	0	0	0	0	0	0	5	5	0	1	1	0	2	0	0	0	0	0	0	0	0	6	0	0	0	2	0	0	0	0	0	0	0	0	0	0	0	0	0	0	0	0	0	0	1
AC021146.8	0	0	0	0	0	0	0	0	0	0	0	0	0	0	0	0	0	0	0	0	0	0	0	0	0	0	0	0	0	0	0	0	0	0	0	0	0	0	0	1	0	0	0	0	0	0	0	0	0
DNMBP	7142	5185	3047	4421	1536	1156	5564	7011	3198	4033	3385	4315	3731	2566	2832	3967	7168	3595	3233	1913	1746	1042	6761	2571	2949	2210	1100	1881	1946	2712	2727	1578	3710	4190	972	3109	918	4353	4383	5425	2114	4705	6635	6598	2420	2175	2505	3668	2069
ELOCP29	1	1	3	4	1	0	3	0	0	0	4	3	1	2	2	5	5	1	2	1	0	0	0	2	1	15	0	3	0	0	0	1	0	0	0	0	0	0	0	1	0	1	2	1	2	1	1	0	0
AC122688.4	3	2	9	1	4	2	3	4	0	16	22	28	2	0	4	0	8	3	1	2	0	0	3	2	3	49	0	2	1	2	1	1	0	0	0	0	0	2	1	1	0	0	6	0	1	0	2	5	4
KCTD3	2879	5749	3200	4196	2813	2700	6214	4777	4225	1487	2911	2967	2733	4045	2342	5031	7637	5186	2542	2008	1555	667	5167	2615	1488	2701	560	3989	6040	3713	1241	1694	9126	5747	3958	10855	1307	5496	1652	4689	1292	2865	5148	5871	2087	802	3890	4837	3590
AL136115.1	6	8	30	15	6	12	5	26	8	11	1	17	17	4	22	17	15	56	4	8	0	1	3	9	4	4	2	7	2	26	3	4	11	2	0	14	0	9	8	6	7	3	21	7	2	1	1	26	4
AC093206.1	0	0	0	0	0	0	0	1	0	1	4	2	0	1	2	0	0	0	0	0	0	0	1	0	0	6	0	0	0	0	1	2	0	0	0	1	0	0	0	0	0	0	5	0	0	0	2	3	0
AC007601.1	11	16	17	26	11	4	13	100	1	10	17	46	40	12	22	26	18	7	3	1	2	1	3	13	8	22	1	1	8	4	4	1	30	8	0	41	0	1	5	5	9	0	16	19	1	5	6	13	20
AC244517.10	0	0	0	0	3	0	0	0	0	0	0	0	0	0	0	1	0	0	0	0	0	0	0	0	0	0	0	0	0	0	0	0	0	0	0	0	0	0	0	0	0	0	0	0	0	0	0	0	0
RNU6-722P	4	2	14	11	5	4	7	6	13	7	1	21	7	7	5	12	13	7	4	4	1	2	12	6	3	6	0	8	3	5	0	5	13	7	9	12	0	12	0	2	1	3	20	10	5	0	18	7	10
AL590632.1	1	0	0	0	0	1	0	4	0	4	0	2	0	0	3	0	0	5	1	0	1	0	3	0	0	3	0	1	0	0	0	0	3	0	1	2	0	0	0	0	0	0	1	2	0	0	0	0	5
GAB2	2759	4252	979	4283	2236	1189	2297	8088	1565	2988	1736	2842	2821	1478	2912	1811	7062	1319	1992	1292	1216	470	2277	2245	1436	1599	762	1599	3555	1632	1251	1149	3754	7173	1745	5602	267	4038	1611	4286	1197	1549	2158	4078	1848	974	1338	2369	2294
TAS2R46	0	0	0	2	0	3	2	5	4	2	1	3	5	4	0	2	4	0	0	0	0	4	0	0	1	4	0	0	0	0	0	0	3	2	0	2	0	0	1	5	1	0	4	8	1	0	0	9	0
AC009948.3	46	17	31	25	59	11	112	49	13	20	36	41	11	5	25	5	27	28	10	8	2	3	10	8	11	12	0	8	11	27	6	10	22	11	4	24	0	10	9	10	7	4	16	23	2	0	25	4	0
EID1	6033	2384	9385	11122	3516	7303	12678	8104	4409	3412	5654	7332	4033	19588	6542	3935	3458	3344	4254	9813	1931	1515	6143	6798	2773	15065	1494	23278	3560	20774	3588	5618	5804	26708	2111	4547	4938	3895	4494	17119	2316	7832	26008	3796	2915	2858	23991	26796	3404
AP001527.1	0	0	1	3	1	0	2	2	5	4	1	1	1	4	0	0	4	2	0	0	4	0	1	2	0	3	1	1	0	0	1	1	1	0	0	0	0	0	0	1	1	0	0	2	0	0	6	5	6
MIR212	0	0	1	0	2	0	1	1	0	1	0	0	0	0	1	0	0	0	3	0	1	0	1	2	1	0	0	0	0	3	0	0	0	0	2	0	0	0	2	7	0	0	3	0	1	0	2	0	0
COX6CP3	2	0	1	1	0	0	0	0	3	1	0	3	0	2	0	1	3	2	0	0	0	0	0	0	0	8	0	0	0	1	0	0	0	0	0	1	0	0	0	0	0	0	1	0	0	0	4	0	1
ENPP7P12	0	6	0	9	1	1	5	22	1	2	1	8	6	1	1	0	2	14	5	3	5	0	0	1	0	15	1	2	1	16	0	0	25	9	0	13	0	1	0	5	1	0	34	3	0	2	2	5	0
FAM86GP	7	30	25	36	8	116	8	82	21	54	22	23	21	13	71	30	8	13	14	4	3	3	7	1	6	14	1	19	1	7	2	2	15	12	2	10	0	11	4	22	4	8	27	17	2	7	14	23	12
AC112495.1	0	0	0	0	0	11	0	0	0	0	2	1	0	0	0	0	0	0	0	0	0	0	0	0	0	5	0	2	0	2	0	0	0	0	0	0	0	0	0	0	0	0	0	0	0	0	0	1	0
HMGN2P40	2	0	3	4	5	1	9	3	3	0	2	3	6	0	3	2	3	228	0	3	0	0	1	3	1	4	0	2	0	2	0	1	3	4	1	3	2	2	0	3	0	4	2	2	4	0	6	7	0
KCTD16	9	1	16	16	1	3	5	25	2	9	31	48	9	8	10	7	17	9	7	8	21	0	12	18	10	63	0	17	3	45	0	5	8	29	2	6	7	24	5	33	3	6	45	14	4	1	57	86	6
AC093824.1	0	0	0	0	0	0	0	0	0	0	1	0	0	0	0	1	0	0	2	0	1	0	0	0	0	3	0	0	0	0	0	0	0	0	0	0	0	0	0	0	0	0	0	0	0	0	0	0	0
IGFL2-AS1	2	1074	12	13	4321	6344	18	12	398	19	1978	4	5	5	37	0	28	328	7	1	0	0	0	1	0	2	1	0	500	2	2	0	303	5	365	1760	0	0	0	4	0	0	11	1	1	1	1	4	65
MTND4P4	0	1	0	2	0	0	0	0	0	0	3	9	0	1	2	0	1	0	2	0	0	0	0	2	0	0	0	0	1	0	0	0	0	0	1	0	0	0	1	0	0	0	1	0	0	0	1	1	0
AL050331.2	0	0	0	0	0	0	0	0	0	0	0	0	0	0	0	0	0	0	0	0	0	0	0	0	0	0	0	0	0	0	0	0	0	0	0	0	0	0	0	0	0	0	0	0	0	0	0	0	0
UBE2C	3100	5396	4971	3120	6448	3439	5842	900	10406	11496	17771	1077	2041	109	1062	2462	6559	9685	1109	2735	843	512	1967	135	1115	10	571	20	1088	73	729	1122	507	85	514	1012	671	658	786	228	1333	1262	39	1826	460	308	176	24	680
AC243571.2	6	7	6	5	1	2	3	4	3	9	21	18	4	6	1	2	9	4	5	3	1	0	0	1	0	10	1	2	1	0	1	2	1	3	1	6	1	7	1	3	3	2	1	25	4	0	0	7	2
ZNF354B	459	540	373	402	136	266	414	783	557	365	365	577	553	529	370	520	402	416	136	296	53	23	260	270	54	408	60	349	231	291	105	264	579	556	197	610	83	150	72	556	88	258	800	222	58	62	530	676	187
TRBV12-5	1	0	8	0	4	16	5	6	1	3	2	4	12	0	1	3	2	2	3	24	0	3	0	0	0	4	7	0	0	3	14	15	0	0	0	0	9	0	7	5	1	0	0	4	2	11	1	0	0
AC022905.1	8	2	17	13	2	0	11	21	4	10	18	40	16	20	35	10	7	4	1	7	1	4	41	48	1	10	5	3	0	6	3	10	0	6	0	6	12	1	1	2	7	1	3	8	0	0	2	10	5
TNFRSF11A	10793	3037	248	5216	998	573	6440	5148	4684	6290	695	1409	751	281	528	4941	8669	4208	3290	749	3118	353	3068	245	2902	239	388	123	621	1262	1022	712	719	302	298	1193	306	9039	1349	1547	2566	1674	213	8443	2484	646	244	307	722
AL356057.1	0	1	0	3	0	0	9	12	5	11	2	10	8	4	9	8	8	12	0	5	0	0	0	1	0	10	0	7	3	12	1	2	10	0	1	10	0	4	3	2	1	0	26	6	1	0	15	7	0
OR5T1	0	0	0	0	0	0	0	0	1	0	0	0	0	0	0	0	0	0	0	0	0	0	0	0	0	0	0	0	0	0	0	0	0	0	0	0	0	0	0	0	0	0	0	0	0	0	0	0	0
COG3	3350	6959	1950	3725	1962	1557	3774	3597	3890	4217	3093	2946	4929	1738	3692	3431	4541	4285	1532	1593	833	478	3097	1400	1035	1578	554	1204	1495	1611	998	1391	2881	2082	1063	2643	799	2095	1281	2536	1038	2629	1894	2892	1028	667	1623	2271	1568
RN7SL65P	0	0	1	1	1	0	0	0	0	0	3	0	0	0	3	1	0	1	0	0	1	0	0	2	0	12	0	0	0	0	0	1	0	0	0	1	0	0	0	0	0	0	0	0	0	0	3	0	0
AC003973.2	0	0	0	0	0	0	1	0	0	1	6	3	4	0	0	0	2	1	0	0	0	0	0	0	0	13	0	0	0	0	0	0	1	0	0	0	0	0	0	1	0	0	3	0	0	0	0	0	0
RF00322	0	0	0	0	0	0	0	1	0	1	0	0	0	0	0	0	0	1	0	0	0	0	0	1	0	0	0	0	0	0	0	0	0	0	0	3	0	0	0	0	0	0	0	0	0	0	0	0	0
AC073323.1	10	2	0	33	0	2	1	18	0	0	9	0	1	0	50	2	2	1	1	0	0	0	0	0	0	0	0	0	0	0	0	0	0	3	0	0	0	0	0	0	0	0	0	0	0	0	0	0	0
LINC01736	1	0	0	0	2	0	0	6	0	1	0	2	0	4	6	0	0	0	0	3	0	0	3	0	3	7	1	10	0	0	1	0	0	13	0	1	0	0	0	3	0	0	0	0	2	0	0	6	2
EFHD1	679	349	558	652	258	157	906	1298	143	276	242	597	355	340	225	457	348	5600	383	936	122	127	576	1398	328	984	125	686	335	2066	289	262	479	3689	56	525	110	172	544	3271	113	542	1205	513	276	166	1439	1125	462
RF01161	0	0	0	0	1	0	0	3	0	0	0	1	0	0	0	0	0	0	0	0	0	0	0	0	2	0	0	0	0	0	0	0	0	1	0	0	0	0	0	0	0	0	0	0	0	0	0	0	0
AC092183.1	2	1	7	2	1	4	14	5	6	1	6	4	2	1	4	4	1	4	1	1	1	1	1	4	2	1	1	2	0	3	1	0	3	1	1	5	2	1	3	2	3	0	4	5	4	0	3	4	3
AC007529.1	0	11	0	0	0	0	0	0	1	10	0	1	6	1	0	0	10	0	0	1	0	1	0	2	2	2	0	1	0	0	0	0	1	1	0	4	0	0	0	0	0	0	0	1	0	0	1	0	0
AC243830.3	0	0	0	0	6	0	0	0	0	0	0	0	0	0	0	0	0	1	0	0	0	0	0	0	0	0	0	0	0	0	0	0	0	0	0	0	0	0	0	0	0	0	0	1	0	0	1	0	0
AC079140.1	4	0	7	5	10	0	0	2	9	5	5	3	7	1	2	2	9	11	2	1	3	1	2	10	5	1	0	4	1	4	6	0	4	2	2	6	0	0	1	14	1	1	9	4	2	1	0	5	3
AC244230.1	0	0	5	0	0	3	0	0	0	0	1	0	0	0	0	0	0	0	0	0	0	0	0	0	0	2	0	0	50	0	0	0	25	3	54	47	0	0	0	0	0	0	0	0	0	0	0	0	27
MIR3200	0	0	0	0	0	0	0	0	1	0	4	0	0	0	0	0	2	0	0	0	0	0	0	0	0	0	0	0	0	1	0	0	0	0	0	1	0	0	0	0	0	0	0	0	0	0	0	3	0
AC211476.1	1	2	6	6	0	5	8	8	3	2	2	3	1	4	0	3	8	0	0	0	0	0	0	1	0	0	0	3	0	5	0	0	3	1	0	2	0	6	0	1	0	0	8	0	0	0	0	2	1
AC006960.2	0	0	0	0	0	2	0	5	0	1	0	4	0	1	0	1	6	0	0	0	0	0	0	0	0	1	0	0	0	0	0	0	0	1	0	0	0	0	0	2	0	1	0	3	0	0	2	0	0
MTCO1P21	0	0	0	0	0	0	4	5	0	5	0	0	1	0	0	0	0	0	0	0	0	0	0	0	0	0	0	0	0	0	0	0	0	0	0	0	0	1	0	0	0	0	0	0	0	0	0	0	1
NSUN6	269	651	362	505	340	377	645	738	629	414	451	552	404	404	298	606	837	497	262	368	126	67	481	256	167	366	93	292	254	399	224	346	423	427	163	377	150	349	235	483	186	404	397	656	166	110	344	501	194
RPL26P9	0	0	5	1	0	2	0	1	0	2	9	0	2	0	3	4	1	0	0	0	2	0	1	1	0	2	0	1	1	2	0	0	5	1	1	1	0	0	0	1	0	0	3	0	1	0	3	3	1
AL359672.1	0	0	0	0	0	0	0	0	0	0	0	0	0	0	0	0	1	0	0	0	0	0	0	0	0	0	0	0	0	0	0	0	0	0	0	0	0	0	0	0	0	0	0	0	0	0	0	0	0
AC130289.2	0	0	0	0	0	0	0	0	0	0	0	0	0	0	0	0	0	0	0	0	0	0	0	0	0	0	0	0	0	0	0	0	0	0	0	0	0	0	0	0	0	0	0	0	0	0	0	0	0
FSCN3	8	4	0	5	3	10	7	14	1	1	1	6	7	7	7	2	5	4	1	4	1	4	2	0	1	3	0	6	5	11	1	3	5	9	1	12	0	3	0	8	5	3	21	6	2	1	8	18	1
AC004938.1	0	2	4	1	0	1	7	0	3	3	2	8	1	4	6	0	3	0	0	0	1	1	0	0	2	2	2	0	0	1	0	0	2	1	0	1	0	1	1	0	3	0	1	5	0	0	4	3	1
PHBP9	30	31	10	45	13	13	41	142	32	57	48	97	169	52	53	58	51	42	14	17	22	3	17	4	2	38	7	41	14	20	7	19	51	45	6	74	1	15	9	38	6	5	62	68	9	1	37	53	14
CCDC73	9	26	108	67	13	33	167	47	44	55	147	107	37	13	47	37	74	39	8	13	1	3	9	22	4	30	7	11	8	33	6	27	19	5	9	25	8	19	8	11	5	3	10	13	4	0	22	31	12
AC011840.3	1	0	0	0	0	0	0	1	1	0	3	1	0	0	1	0	0	0	0	0	0	0	0	0	0	0	0	1	1	1	0	0	0	0	0	0	0	0	0	3	0	2	0	0	0	0	0	0	0
TRIM74	2	2	18	12	3	12	3	25	9	4	3	61	11	6	6	5	12	2	33	40	0	19	119	100	7	10	12	6	3	6	46	36	6	8	4	3	34	25	6	8	5	12	5	19	5	2	6	4	2
NUTF2P3	0	0	0	0	0	0	3	0	1	0	2	0	2	1	0	1	0	0	0	1	3	0	0	0	0	1	0	0	0	0	0	0	1	0	0	0	0	1	0	0	0	0	2	2	0	0	0	1	0
AC003101.2	3	7	10	10	14	2	0	0	3	2	1	0	3	0	6	0	8	20	0	0	2	0	2	1	2	8	0	4	2	9	2	0	8	3	7	7	0	0	3	4	0	0	16	2	0	0	1	5	8
AP001979.1	1	1	2	0	0	1	0	2	1	1	2	2	0	2	1	1	2	6	0	1	0	0	1	0	0	3	1	0	0	0	1	0	1	0	0	1	0	1	0	0	2	1	0	0	0	0	3	4	2
BCAP31P2	0	2	3	2	2	2	2	3	4	1	4	4	0	1	1	2	1	1	0	0	0	1	1	0	0	0	0	0	12	1	0	0	75	17	36	8	0	0	0	2	1	1	0	5	2	1	1	0	8
UBE2S	3674	1718	3245	2573	3603	4076	4378	1123	3985	2120	5218	824	944	366	1112	2126	2188	2384	1008	3280	744	407	2204	662	1417	319	524	948	1906	1013	983	1319	810	981	495	1211	492	718	1053	2329	1053	1600	624	1171	477	445	570	617	860
AL441985.1	0	0	1	0	1	0	0	0	0	0	0	0	0	0	0	1	1	0	0	0	0	0	0	0	0	3	0	0	0	0	0	0	0	0	0	0	0	0	0	0	0	0	0	0	0	0	0	0	0
THAP8	503	322	406	611	1263	420	407	517	513	283	284	269	257	581	383	391	490	348	242	500	164	90	484	364	197	704	178	777	575	757	359	332	419	1427	161	297	154	422	351	1015	226	494	799	338	225	210	718	1082	236
HMGB3P15	0	0	3	0	0	0	0	1	1	0	1	0	0	0	0	0	0	0	0	0	0	0	0	0	0	0	0	0	0	0	0	0	1	0	0	0	0	0	0	0	0	0	0	1	0	0	1	0	0
ESPNL	37	37	50	39	115	12	22	609	136	244	37	105	69	20	109	35	28	97	56	65	16	2	111	25	24	174	7	192	7	83	84	165	79	240	2	67	2	60	113	400	46	65	186	98	21	5	54	61	27
MTND4LP30	125	198	172	188	90	44	442	84	92	151	174	417	215	386	213	114	247	89	60	56	38	39	31	396	103	257	25	139	37	150	91	26	77	68	24	108	25	102	107	42	45	13	292	908	65	10	268	370	211
SEC22B2	3	1	0	0	0	1	1	4	0	0	0	3	0	1	2	4	2	3	1	1	0	0	20	2	0	4	0	1	2	2	0	0	1	3	0	0	1	2	0	3	2	1	2	12	2	0	2	3	0
URGCP-MRPS24	3	4	0	2	0	3	0	1	5	2	8	0	0	1	5	0	0	0	5	6	1	0	1	5	0	4	2	5	0	7	3	1	0	3	0	3	3	4	1	4	1	1	4	2	1	0	3	3	0
RPL23AP15	4	0	6	4	1	1	3	1	1	2	0	7	2	2	5	5	3	5	3	1	0	0	1	2	0	7	1	0	0	3	2	1	0	0	0	2	3	1	3	1	2	0	5	2	1	0	5	4	3
AC245100.2	16	73	29	53	8	35	18	122	56	81	20	70	75	32	39	67	48	73	13	10	4	2	9	10	3	16	3	5	30	14	9	4	67	8	6	52	0	4	3	7	4	5	13	30	8	5	10	31	30
LPCAT1	2607	2194	3917	2895	8610	5381	1610	10494	2372	6822	5149	2429	3743	2012	5399	11318	3324	4562	1415	3042	500	399	3552	959	915	1459	755	2501	639	2047	1353	3021	945	3866	201	936	261	1085	1944	3520	1262	2720	1855	1760	1180	971	1313	2637	809
PIH1D2	115	113	92	146	19	38	202	72	84	131	64	84	68	63	38	78	57	140	24	59	19	13	87	29	14	130	18	104	90	99	23	56	114	107	118	274	42	29	17	117	21	66	170	47	14	18	152	146	64
RF00279	2	0	8	1	1	0	2	4	0	1	8	0	2	0	0	2	1	0	0	0	1	0	0	3	0	2	0	0	0	1	0	0	0	0	0	3	0	1	0	1	0	0	5	0	0	0	0	2	0
AC092590.1	0	0	0	0	0	1	0	0	0	0	0	3	0	14	0	0	0	0	0	0	0	0	0	0	0	0	0	0	0	0	0	0	0	0	0	0	0	0	0	0	0	1	0	0	0	0	0	14	0
AC018767.3	0	0	0	0	0	0	0	0	0	0	0	1	0	0	1	0	0	0	0	0	0	0	0	0	0	2	0	0	0	0	0	0	0	0	0	0	0	0	0	0	0	0	0	0	0	0	0	0	0
SNX3P1X	0	0	0	0	0	0	0	0	0	2	6	0	0	1	0	0	1	0	0	0	0	0	0	0	0	1	0	0	0	0	0	0	0	0	0	0	0	0	0	0	0	0	0	0	0	0	0	0	0
LINC01318	0	0	0	0	0	0	0	7	0	0	0	2	0	1	0	0	0	0	0	0	0	0	0	0	0	2	0	0	0	0	0	0	0	0	0	0	0	0	0	0	0	0	0	0	0	0	0	0	0
AL591438.1	0	0	0	1	0	0	0	0	0	1	0	0	0	0	0	0	1	0	0	0	0	0	0	0	0	0	0	1	0	0	0	0	0	0	0	2	0	0	0	0	0	0	0	0	0	0	1	4	1
AC008763.1	4	120	5	24	22	16	8	15	10	19	10	28	53	3	4	4	19	92	7	21	1	1	18	14	3	5	6	1	17	2	11	22	17	1	1	21	1	5	3	8	2	10	0	12	2	7	1	3	11
CCDC187	37	27	1	54	15	109	4	14	32	9	17	30	29	7	16	318	3042	29	5	16	1	4	70	22	18	11	16	0	0	6	18	20	1	0	0	0	20	6	37	38	33	73	1	9	15	37	2	5	7
RPS23P9	0	0	0	1	0	2	0	1	0	0	0	5	0	1	0	0	1	0	0	0	0	0	0	0	0	2	0	0	0	0	0	0	0	0	2	0	0	0	0	0	0	0	0	1	0	0	0	0	0
EIF4G3	5738	5109	6224	6817	4291	3051	6537	12180	7236	3744	7026	5486	5049	9004	5595	7129	13507	5609	3099	3032	1521	875	6912	3603	1982	7718	1186	6661	4146	6385	1975	2344	8548	10822	2682	7292	670	3436	3491	8310	1958	4678	11645	5008	2070	1624	7030	9710	3881
AC093106.1	1	0	3	2	0	2	11	1	3	1	4	5	5	5	4	2	1	0	1	1	1	1	1	2	6	12	0	5	0	2	3	2	2	1	3	0	6	1	3	1	2	0	1	4	2	1	4	2	3
AC018695.6	5	2	1	0	13	10	0	21	0	3	16	14	12	4	2	2	2	5	2	3	0	2	0	1	0	17	7	1	4	0	8	3	6	1	4	8	0	1	7	3	3	0	4	6	1	4	2	6	7
RNA5SP500	1	0	0	0	0	0	0	0	0	0	0	0	0	0	0	0	0	0	1	0	0	0	0	0	0	0	0	0	0	0	0	0	0	1	0	0	0	0	0	0	0	0	1	0	0	0	0	5	0
RF00019	0	0	0	0	0	0	0	1	0	0	0	1	2	0	0	0	0	0	0	0	0	0	0	0	0	3	0	0	0	0	0	0	0	0	1	0	0	0	0	0	0	0	0	0	0	0	0	0	0
RNU4-26P	0	0	0	0	0	0	0	0	0	0	0	0	0	0	1	0	0	1	0	0	0	0	0	3	0	0	0	0	0	0	0	0	2	0	0	0	0	0	0	0	0	0	4	0	0	0	0	0	0
ITGB3	262	128	431	188	125	154	286	1329	78	250	397	281	188	2560	417	466	354	65	72	101	71	26	284	178	85	224	28	529	77	793	137	91	625	1430	13	187	16	57	170	556	82	210	564	210	138	95	422	452	132
GRK6P1	10	30	42	11	6	29	9	42	39	21	29	46	48	20	15	23	18	10	9	35	1	7	16	15	11	18	11	3	6	6	27	22	21	9	1	19	4	5	24	9	10	8	6	20	16	9	7	24	11
AC010280.1	0	14	0	0	35	0	0	2	51	0	1	0	0	0	1	0	0	10	0	2	0	0	0	0	0	0	0	0	0	0	0	3	1	0	3	9	0	0	0	0	1	0	0	1	0	0	0	0	36
RPS3AP44	18	11	43	26	4	16	45	35	43	30	23	50	12	19	12	31	22	17	7	33	5	6	14	18	17	60	4	36	8	36	14	13	23	25	16	23	31	14	15	11	11	8	29	37	22	4	27	21	22
AC006197.1	0	0	0	0	0	0	0	1	0	0	0	0	0	1	0	0	0	0	0	0	0	0	0	0	0	0	0	0	0	0	0	0	0	0	0	0	0	0	0	0	0	0	0	0	0	0	0	0	0
AJ239322.1	0	2	1	1	3	0	2	4	4	0	1	2	2	3	0	2	2	3	3	2	1	2	3	3	2	22	2	2	1	1	4	0	2	0	0	0	4	4	2	0	2	3	5	2	12	1	33	127	0
LINC01834	0	0	0	0	0	0	0	0	0	0	0	0	0	0	0	0	0	0	0	0	0	0	0	0	0	1	0	0	0	0	0	0	0	0	0	0	0	0	0	0	0	0	0	0	0	0	0	0	0
MSH6	3496	2429	4081	2310	3149	2157	4601	4277	3496	2131	2930	2975	3071	2243	1702	3451	6079	4162	1058	2253	400	261	2481	1370	671	2263	623	1979	2035	1977	906	1409	3207	4195	800	2753	370	940	1187	3287	873	2371	3444	1759	907	784	2352	3613	1115
AC098976.1	0	0	1	0	1	0	0	0	0	0	0	2	0	0	1	20	0	0	0	0	0	0	0	0	0	0	0	0	0	1	0	2	0	0	0	0	0	0	0	0	0	0	0	1	0	0	1	0	1
PDHB	2162	2453	3080	4453	2383	2476	3905	3119	3095	1719	1920	2584	1219	2215	1877	2386	3215	4432	1956	3090	903	952	4552	1625	1621	2361	860	3315	3082	2838	2076	2679	3140	6337	1413	3135	1912	2203	1801	3137	1348	3131	3288	2143	1484	982	3027	3480	1635
TSPEAR-AS1	37	237	2	144	195	45	1	83	273	108	74	24	163	38	22	121	271	230	39	7	26	2	2	13	37	48	10	70	0	2	11	16	16	49	3	3	4	8	2	202	6	25	15	56	4	6	17	132	1
RNA5SP462	0	3	0	1	2	0	0	3	1	0	4	0	1	0	13	4	4	1	1	0	2	0	1	0	0	4	0	1	1	2	0	0	1	0	0	0	0	0	0	6	0	1	8	0	0	2	1	13	0
EEF1GP1	9	14	17	23	3	6	35	11	31	19	10	30	32	14	15	18	20	8	2	6	12	4	26	17	48	6	3	5	15	8	38	20	14	42	5	8	5	5	11	16	21	11	7	64	36	0	11	15	8
AL160163.1	1	0	6	0	4	0	5	2	2	2	11	11	2	0	6	2	2	4	1	0	0	0	0	0	1	16	0	0	1	0	3	1	5	0	3	7	1	2	0	1	0	0	1	2	0	0	1	0	1
ARMC10	4609	3083	2990	4305	2309	2699	3125	2541	4520	2006	2425	1633	1838	1506	1769	2253	4995	2463	1180	1882	471	484	2397	1495	865	1723	399	1945	1519	2182	1006	1384	1946	3607	988	1507	1126	831	1011	2719	636	1820	2673	1125	675	613	1942	2459	1199
SMIM31	488	1900	149	51	38	5	3532	1426	757	446	12	317	171	6	4131	921	698	929	1987	79	2850	30	89	7	1962	8	13	2	0	691	14	73	12	0	0	3	349	4300	121	313	851	128	21	5367	939	5	4	10	262
AC113189.4	19	5	6	4	32	1	4	4	1	6	5	7	3	0	2	2	14	8	0	0	7	0	0	0	0	4	0	0	9	1	0	2	7	1	3	17	0	2	0	1	0	0	1	2	0	1	0	1	8
LYZL4	0	14	0	0	0	0	0	1	0	2	3	2	0	0	3	0	1	4	1	1	0	0	1	0	0	6	0	0	0	1	2	0	0	0	0	0	0	8	1	0	0	0	1	3	2	0	2	0	1
RNU6-433P	3	0	0	2	2	0	1	1	1	0	0	2	0	0	5	0	0	0	1	0	0	2	0	0	3	0	0	7	0	8	0	0	0	0	0	1	0	0	0	2	0	0	3	0	0	0	3	0	0
AC100858.3	0	0	0	0	0	2	0	4	0	0	0	2	0	0	4	0	0	0	0	0	0	0	0	0	0	3	0	0	2	0	0	2	0	0	0	0	0	1	0	0	0	0	1	0	0	0	0	0	0
MIR3687-2	0	3	0	0	3	1	0	0	1	0	2	0	3	0	2	0	0	2	0	0	0	0	0	0	0	0	3	0	0	0	0	0	0	0	0	0	0	1	0	0	2	0	1	3	3	0	0	0	0
AP001803.2	2	0	0	9	2	0	6	1	0	0	0	1	0	2	6	0	0	1	1	0	0	0	2	1	0	1	2	0	0	0	0	1	0	0	0	1	0	1	0	0	0	0	0	0	1	0	0	0	0
PPIAP42	19	14	17	28	14	4	43	34	42	22	17	34	47	14	34	13	32	37	9	11	7	4	3	9	7	18	2	8	11	19	7	3	27	10	2	31	1	11	6	4	5	2	26	37	6	1	16	25	13
IFNA12P	0	0	0	0	0	0	1	0	0	1	0	0	0	0	0	0	0	0	0	0	0	0	0	0	0	0	0	0	0	0	0	0	0	0	0	0	0	0	0	0	0	0	0	0	0	0	0	0	0
SLC9B2	307	356	1007	1945	361	932	1020	1497	513	1670	440	1067	410	886	1888	2844	2429	488	361	849	91	156	1014	383	255	760	191	775	240	1404	382	540	600	1142	126	523	132	155	923	1175	309	1057	1436	209	299	200	857	1182	271
USP9YP22	0	0	0	0	0	0	0	0	0	0	0	0	0	0	0	0	0	0	0	0	0	0	0	0	0	0	0	0	0	0	0	0	0	0	0	0	0	0	0	0	0	0	0	0	0	0	0	0	0
AL136126.1	42	27	99	38	10	27	91	29	85	109	61	69	34	23	58	34	28	30	21	33	14	15	11	32	25	32	9	26	24	37	26	17	28	15	16	30	34	21	19	10	17	8	17	59	19	5	51	33	32
AC010519.1	1	2	3	16	2	0	2	22	2	5	5	17	4	6	17	5	10	3	6	0	0	0	2	6	1	25	0	3	0	6	0	0	4	6	0	14	1	1	0	4	2	0	25	5	1	4	8	17	3
NAAA	996	1003	1171	1336	1206	2713	1539	2156	1202	1613	2459	1574	1758	573	1364	901	1520	793	1225	1480	1414	270	1259	979	2682	550	532	671	2165	1259	783	1118	1615	1794	837	2568	728	8864	725	2480	1639	1469	738	2670	2145	401	675	769	2882
SMG1P7	61	153	72	85	51	55	259	263	160	212	90	228	211	70	172	173	162	545	68	64	50	5	40	35	32	66	24	42	89	85	13	112	156	61	50	200	6	130	29	61	44	44	68	222	9	20	52	150	42
[truncated: 54,754 more rows]
[truncated: 1 more columns]
